# Supplementary material for: Computational Models Using Multiple Machine Learning Algorithms for Predicting Drug Hepatotoxicity with the DILIrank Dataset
Source: Int J Mol Sci. 2020 Mar 19;21(6):2114. doi: 10.3390/ijms21062114 (PMC7139829; doi:10.3390/ijms21062114)
Supplement: Supplementary file 1 [file ijms-21-02114-s001.zip]

Archive with 7 entries (7 files):
- Figure S4.docx
- S1Fig_minimum_distance_values.tif
- S2Fig_maximum_distance_values.tif
- S3Fig_median_distance_values.tif
- Table S1.csv
- Table S3.docx
- Table_S2.csv
