# Supplementary material for: Computational Models Using Multiple Machine Learning Algorithms for Predicting Drug Hepatotoxicity with the DILIrank Dataset
Source: Int J Mol Sci. 2020 Mar 19;21(6):2114. doi: 10.3390/ijms21062114 (PMC7139829; doi:10.3390/ijms21062114)
Supplement: Supplementary file 1 [file ijms-21-02114-s001.zip › Table S1.csv]

This table contains the first 2000 compounds with the lowest probabilities of being hepatotoxic, resulted by the virtual screening of the ZINC dataset. NA values correspond to compounds that are outside of the applicability domain (AD, as per the first method). For the applicability domain computed by the other options the R code is provided and may be easily generated, but only the numeric value…
No.	RF_9	RF_12	SVM8	SVM9	SVM10	SVM11	SVM12	brtM11	C503	C504	C505	C507	C508	C509	C5011	C5013	C5014	ada3	ada4	ada7	ada8	ada9	ada10	ada11	ada12	ada15	boosting11	cforest10	cforest11	cforest12	clustSVMest12	dcSVMest2	dcSVMest4	dcSVMest9	dcSVMest10	dcSVMest11	dcSVMest14	extraTreesest1	extraTreesest3	extraTreesest6	extraTreesest7	extraTreesest8	extraTreesest9	extraTreesest10	extraTreesest11	extraTreesest12	extraTreesest13	IBkest2	IBkest5
1	0.18169	0.19622	0.17065	0.12682	0.7563	0.093988153	0.13334	0.050879826	0.04434	0.0921	0.23776	0.09724	0.09858	0.08775	0.0725631	0.06166	0	0.000746	2.76E-24	0.0005002	0.0183488	8.76E-27	4.78E-25	0.001658801	1.60E-28	0.1966182	0.177013368	0.261581107	0.320517521	0.19861	NA	NA	NA	NA	NA	NA	NA	0.199475	0.08184	0.074447	0.089202	0.10383	0.143198	0.067961165	0.216783217	0.104972	0.12644	0.15404	0.32189
2	0.1073	0.09934	0.28028	0.08444	0.4938	0.199742041	0.13058	0.277222748	0.05113	0.08299	0	0.09601	0.091	0.20449	0.083032259	0.05936	0.128849782	0.0003353	5.09E-36	0.0003353	0.0036948	8.76E-27	4.78E-25	0.000500201	8.76E-27	0.000454	0.178871492	0.292125402	0.261577156	0.17587	NA	NA	NA	NA	NA	NA	NA	0.031496	0	0.002012	0.018779	0	0	0.012135922	0.013986014	0.005525	0	0.03689	0.048749
3	NA	0.18144	0.09984	NA	0.5395	0.154710166	0.1371	0.194733542	0.10086	0.29916	0.52146	0.39946	0.42061	0.12774	0.135366585	0.06162	0	0.0024726	1.45E-22	0.0831727	0.013267	NA	2.94E-30	0.026596994	4.78E-25	0.0915045	0.256515369	0.163083016	0.316918556	0.20541	NA	NA	NA	NA	NA	NA	NA	0.278215	0.21995	0.078471	0.258216	0.28415	NA	0.116504854	0.118881119	0.055249	0.23276	0.12116	0.417534
4	0.11087	0.10837	0.37467	0.15571	0.4788	0.148293753	0.17684	0.088434139	0	0	0.04295	0	0.09521	0.15081	0.03433729	0.06125	0	0.000746	1.21E-32	0.000746	0.0113559	4.78E-25	8.76E-27	0.008162571	2.32E-16	0.000258	0.302403707	0.118718366	0.248203731	0.17739	NA	NA	NA	NA	NA	NA	NA	0.044619	0.06394	0.046278	0.014085	0.03279	0.004773	0.046116505	0.038461538	0.022099	0.0431	0.19789	0.210502
5	0.36409	0.40805	0.18255	0.08261	0.4437	0.115153669	0.25256	0.217133218	0.04281	0.38491	0.09447	0.24587	0.19809	0.17722	0.183330889	0.18856	0.141466202	0.0024726	1.19E-37	0.0003353	0.0057092	8.76E-27	5.38E-32	0.012128435	7.78E-20	0.0060431	0.186729508	0.19472996	0.344529425	0.32704	NA	NA	NA	NA	NA	NA	NA	0.107612	0.1867	0.060362	0.079812	0.04918	0.093079	0.126213592	0.094405594	0.110497	0.18391	0.37463	0.177007
6	0.31044	0.28654	0.25269	0.14106	0.4849	0.076868853	0.08977	0.04510053	0.10693	0.11895	0.33192	0.26954	0.29628	0	0.068529427	0.25004	0	0.0011125	6.36E-21	0.0573242	0.0103653	6.91E-13	4.25E-18	0.001658801	1.27E-14	0.0023644	0.346930127	0.375643242	0.381275821	0.40324	NA	NA	NA	NA	NA	NA	NA	0.183727	0.22762	0.22334	0.248826	0.27869	0.22673	0.27184466	0.297202797	0.237569	0.22989	0.41383	0.411904
7	0.30401	0.29228	NA	0.21046	NA	0.334805242	0.19164	0.056347267	0.29543	0.19644	0.04348	0.42581	0.2995	0.11404	0.377424428	0.20075	0.173852573	NA	NA	0.0121284	NA	5.38E-32	NA	0.002472623	3.78E-11	NA	0.370624761	NA	0.304844111	0.20756	NA	NA	NA	NA	NA	NA	NA	0.060367	NA	NA	0.131455	NA	0.02148	NA	0.22027972	0.066298	NA	0.33574	0.147481
8	0.11516	0.06486	0.27183	0.15313	0.4831	0.149561626	0.17138	0.059718783	0.05174	0	0.04304	0.05327	0.0967	0.05913	0.128224411	0	0	0.0016588	5.40E-31	0.0011125	0.0027769	4.78E-25	5.38E-32	0.001658801	8.76E-27	0.0006678	0.203030776	0.147023149	0.221328051	0.13426	NA	NA	NA	NA	NA	NA	NA	0.010499	0.01535	0.004024	0.004695	0.01093	0.011933	0.007281553	0.038461538	0.005525	0.01149	0.14736	0.117677
9	0.05222	0.05747	0.09296	0.16579	0.487	0.215706986	0.09123	0.085104672	0.09818	0.0839	0.17135	0.10378	0.05578	0.2098	0.108406116	0.05835	0.133836383	0.0005002	5.08E-36	0.0011125	0.0017158	1.60E-28	9.85E-34	0.002472623	2.94E-30	0.0002037	0.288211559	0.100098749	0.205157528	0.08071	NA	NA	NA	NA	NA	NA	NA	0.099738	0.06394	0.042254	0.056338	0.03825	0.019093	0.004854369	0.034965035	0.027624	0.05747	0.16699	0.157033
10	0.11874	0.08949	0.17719	0.21458	0.472	0.261144009	0.2082	0.356862112	0.24834	0.41101	0.15969	0.11351	0.10094	0.21883	0.289078691	0.15544	0.47007074	0.0016588	5.66E-31	0.0179862	0.016531	2.94E-30	5.38E-32	0.008162571	8.76E-27	0.0009316	0.356658353	0.166213241	0.28141171	0.16154	NA	NA	NA	NA	NA	NA	NA	0.070866	0.10486	0.177062	0.070423	0.0929	0.140811	0.077669903	0.122377622	0.160221	0.10632	0.13825	0.347389
11	0.21745	0.2734	0.25673	0.21275	0.516	0.345326597	0.32965	0.61628058	0.15159	0.08485	0.04369	0.22437	0.10283	0.20357	0.329424177	0.12602	0.762774577	0.0036842	1.64E-22	0.0391657	0.0083882	1.43E-21	1.60E-28	0.083172696	2.06E-09	0.0035837	0.328123096	0.273805269	0.460732331	0.28439	NA	NA	NA	NA	NA	NA	NA	0.12336	0.03581	0.156942	0.075117	0.02732	0.009547	0.063106796	0.297202797	0.033149	0.02874	0.44237	0.228057
12	0.08584	0.08703	0.38258	0.08135	0.4677	0.142022928	0.07361	0.194482139	0.05032	0.0839	0.52025	0.22144	0.59016	0.19442	0.075770814	0.12567	0.121199714	0.0005002	2.38E-39	0.0036842	0.015743	8.76E-27	3.31E-37	0.002472623	2.61E-23	0.0027937	0.332043465	0.118612061	0.27053764	0.17241	NA	NA	NA	NA	NA	NA	NA	0.070866	0.07161	0.042254	0.042254	0.27869	0.023866	0.009708738	0.052447552	0.044199	0.0977	0.17121	0.419491
13	0.02289	0.01396	0.21491	0.14605	0.4841	0.199473677	0.10842	0.066862642	0.05041	0.08408	0.06202	0.04792	0.05692	0.1197	0	0.0563	0.133836383	0.0002248	1.11E-37	0.0003353	0.001558	1.60E-28	3.31E-37	0.00015071	2.94E-30	9.64E-05	0.170431757	0.06452153	0.17211783	0.07095	NA	NA	NA	NA	NA	NA	NA	0.005249	0	0	0	0	0	0	0.003496503	0	0	0.01197	0.009882
14	0.13734	0.1289	0.18792	0.17479	0.4958	0.252838923	0.06726	0.098049887	0.04995	0.1872	0.10709	0.10133	0.14908	0.27211	0.049968846	0.12174	0.126715553	0.0005002	3.15E-24	0.0081626	0.0014637	4.25E-18	9.85E-34	0.002472623	2.94E-30	0.002256	0.218827019	0.125310377	0.222998879	0.12157	NA	NA	NA	NA	NA	NA	NA	0.149606	0.08951	0.088531	0.112676	0.12022	0.057279	0.060679612	0.136363636	0.038674	0.12069	0.182	0.333542
15	0.22532	0.1913	0.14379	0.13832	0.5331	0.099040418	0.11309	0.184488947	0.08491	0.41185	0.3361	0.1362	0.13552	0.13007	0.108340391	0.20495	0.136303191	0.0024726	1.38E-27	0.0054863	0.0094192	2.94E-30	5.38E-32	0.000746029	2.61E-23	0.0075818	0.1877056	0.28081776	0.283886815	0.20455	NA	NA	NA	NA	NA	NA	NA	0.026247	0	0.006036	0.004695	0	0	0.007281553	0.059440559	0.01105	0	0.02972	0.059452
16	0.27825	0.27258	NA	0.16965	0.4418	0.195809381	0.26689	0.164666863	0.04007	0.12997	0.20372	0.14445	0.36152	0.21857	0.232227785	0	0.588247158	0.0179862	6.18E-26	0.0036842	NA	3.78E-11	3.78E-11	0.083172696	0.0003353	NA	0.293922843	0.241002428	0.318485404	0.22755	NA	NA	NA	NA	NA	NA	NA	0.097113	0.1688	0.098592	0.126761	NA	0.066826	0.099514563	0.174825175	0.055249	0.16092	0.31411	0.519225
17	0.20529	0.20525	0.3375	0.1457	0.3793	0.116271949	0.28254	0.097422147	0.19716	0.11073	0	0.29351	0.29293	0.13041	0.173469714	0.08729	0.583631329	0.0081626	NA	0.0054863	0.018107	1.43E-21	2.32E-16	0.012128435	6.91E-13	0.0010346	0.308192458	0.251679192	0.352546594	0.24382	NA	NA	NA	NA	NA	NA	NA	0.125984	0.18159	NA	0.150235	0.30055	0.243437	0.133495146	0.223776224	0.18232	0.1954	0.15824	0.358173
18	0.23891	0.16995	0.14156	0.19259	0.4451	0.222411395	0.08312	0.504714385	0.20444	0.18466	0.11344	0.26245	0.04854	0.20852	0.145589163	0.20006	0.436707594	0.0179862	1.28E-22	0.0391657	0.0653724	1.43E-21	4.78E-25	0.01798621	1.43E-21	0.0002307	0.341393033	0.225145596	0.399101048	0.28294	NA	NA	NA	NA	NA	NA	NA	0.086614	0.12276	0.211268	0.122066	0.14754	0.257757	0.121359223	0.234265734	0.209945	0.17241	0.2071	0.206448
19	0.23033	0.23317	0.20457	0.13575	0.7385	0.282819378	0.18682	0.534662734	0.09048	0.09202	0.10924	0.14915	0.0506	0	0.236723187	0.06166	0.41987467	0.000746	3.02E-24	0.0016588	0.0065079	8.76E-27	7.78E-20	0.5	7.78E-20	0.1328361	0.434283164	0.330858791	0.442896779	0.26532	NA	NA	NA	NA	NA	NA	NA	0.183727	0.16368	0.114688	0.093897	0.10383	0.157518	0.109223301	0.335664336	0.149171	0.12644	0.15702	0.317024
20	0.11302	0.10345	0.1838	0.12202	0.483	0.165608272	0.07488	0.154579348	0.15398	0.1926	0.52265	0.21638	0.31991	0.19034	0.223634543	0.12503	0.123683094	0.0011125	5.34E-36	0.0054863	0.0099448	1.80E-35	1.60E-28	0.008162571	4.78E-25	0.000909	0.248456567	0.106717745	0.302701248	0.17876	NA	NA	NA	NA	NA	NA	NA	0.301837	0.16113	0.092555	0.211268	0.22404	0.031026	0.031553398	0.13986014	0.049724	0.16667	0.1871	0.469621
21	0.08083	0.08046	0.22797	0.08822	0.4787	0.173656865	0.0762	0.284779803	0.09989	0.0839	0.52265	0.05618	0.38267	0.19442	0.075866082	0.05785	0.123683094	0.0005002	2.37E-39	0.0036842	0.0062572	5.38E-32	1.80E-35	0.001658801	8.76E-27	0.0007403	0.224613536	0.107108683	0.251085453	0.1528	NA	NA	NA	NA	NA	NA	NA	0.03937	0.03069	0.082495	0.051643	0.20219	0.019093	0.016990291	0.059440559	0.071823	0.06897	0.11907	0.392231
22	0.34621	0.36289	0.43427	0.28857	0.4241	0.210780854	0.35593	0.115802891	0.23818	0.17126	0.12748	0.19636	0.42979	0.17775	0.314204421	0.14802	0.299347676	0.0036842	2.83E-29	0.0179862	0.0110658	4.78E-25	7.78E-20	0.008162571	6.14E-06	0.0037637	0.247363915	0.240786103	0.409027672	0.30548	NA	NA	NA	NA	NA	NA	NA	0.160105	0.28389	0.070423	0.122066	0.06011	0.138425	0.233009709	0.202797203	0.226519	0.31609	0.37141	0.340017
23	0.28612	0.28325	0.13752	0.28541	0.636	0.340256946	0.20451	0.165357793	0.14665	0.0823	0.36477	0.09053	0.15047	0.0952	0.190898234	0.06374	0.30815241	0.0121284	1.12E-32	0.0121284	0.0020531	1.60E-28	2.32E-16	0.001658801	2.61E-23	0.0036849	0.319412346	0.315969446	0.435400743	0.29081	NA	NA	NA	NA	NA	NA	NA	0.125984	0.17903	0.120724	0.056338	0.03279	0.167064	0.225728155	0.265734266	0.104972	0.14655	0.24766	0.285316
24	0.05222	0.05747	0.09296	0.16579	0.487	0.215706986	0.09123	0.085104672	0.09818	0.0839	0.17135	0.10378	0.05578	0.2098	0.108406116	0.05835	0.133836383	0.0005002	5.08E-36	0.0011125	0.0017158	1.60E-28	9.85E-34	0.002472623	2.94E-30	0.0002037	0.288211559	0.100098749	0.205157528	0.08071	NA	NA	NA	NA	NA	NA	NA	0.099738	0.06394	0.042254	0.056338	0.03825	0.019093	0.004854369	0.034965035	0.027624	0.05747	0.16699	0.157033
25	0.23891	0.1642	0.22655	0.20593	0.426	0.149867473	0.07076	0.123399913	0.15475	0.29342	0.4538	0.25734	0.14308	0.21971	0.184885128	0.25775	0.331307593	0.0011125	1.40E-22	0.0179862	0.0061388	4.25E-18	1.60E-28	0.002472623	2.94E-30	0.0030317	0.330862712	0.214025337	0.385815652	0.24471	NA	NA	NA	NA	NA	NA	NA	0.146982	0.10997	0.090543	0.089202	0.15301	0.162291	0.131067961	0.192307692	0.116022	0.18103	0.25922	0.501219
26	0.22103	0.25944	0.105	0.18706	0.5066	0.117126435	0.18381	0.715277518	0.25142	0.08364	0.2501	0.15679	0.14154	0.20332	0.261366232	0.18614	0.135640989	0.026597	7.14E-21	0.0179862	0.0601886	1.27E-14	2.94E-30	0.5	7.78E-20	0.0875416	0.444169478	0.298121486	0.366823562	0.3151	NA	NA	NA	NA	NA	NA	NA	0.141732	0.0844	0.132797	0.046948	0.08743	0.045346	0.116504854	0.255244755	0.127072	0.07471	0.30369	0.333056
27	0.28398	0.25862	0.48289	0.09777	0.4291	0.069218342	0.07303	0.019851966	0.10458	0	0.22028	0.09284	0.1368	0.06672	0.142200977	0.15896	0.329795134	0.0005002	6.08E-21	0.0036842	0.110634	7.78E-20	7.78E-20	0.008162571	7.78E-20	0.0072884	0.311688076	0.244853831	0.346179177	0.30075	NA	NA	NA	NA	NA	NA	NA	0.094488	0.17903	0.120724	0.131455	0.31694	0.147971	0.191747573	0.178321678	0.154696	0.17529	0.30943	0.508975
28	0.17597	0.14696	0.2764	0.19587	0.456	0.192530183	0.2109	0.173861192	0.19447	0.18688	0.15419	0.16293	0.14955	0.12062	0.0721567	0.17222	0.157164581	0.0036842	1.28E-32	0.0036842	0.0034352	4.25E-18	2.94E-30	0.000500201	8.76E-27	0.0052008	0.193089743	0.170395825	0.282259521	0.23152	NA	NA	NA	NA	NA	NA	NA	0.076115	0	0.004024	0.004695	0	0	0.063106796	0.034965035	0	0	0.02788	0.019691
29	NA	0.20772	0.19953	NA	0.5261	0.161132964	0.17904	0.196849388	0.10086	0.1926	0.52146	0.3418	0.26115	0.12815	0.077011807	0.06162	0	0.0024726	6.18E-26	0.0831727	0.0118995	NA	2.94E-30	0.01798621	2.61E-23	0.174413	0.275837027	0.176917059	0.322576805	0.23354	NA	NA	NA	NA	NA	NA	NA	0.249344	0.23274	0.072435	0.2723	0.24044	NA	0.145631068	0.097902098	0.038674	0.25287	0.12228	0.467635
30	0.26538	0.35057	0.07154	0.1994	0.6591	0.247892182	0.14737	0.645665971	0.09677	0.28689	0.17813	0.48788	0.05049	0.09223	0.127825449	0.06253	0	0.0054863	2.79E-24	0.0036842	0.0170251	2.94E-30	7.78E-20	0.01798621	2.06E-09	0.0498537	0.369617438	0.277560783	0.501526508	0.36908	NA	NA	NA	NA	NA	NA	NA	0.296588	0.21228	0.269618	0.300469	0.12022	0.143198	0.082524272	0.216783217	0.099448	0.18103	0.15887	0.452027
31	0.21602	0.18966	0.08018	0.1778	0.4496	0.106046945	0.10266	0.033347385	0.05689	0.10053	0.21584	0.04334	0.13195	0.0585	0.091200846	0.13404	0.417056978	0.000746	6.03E-26	0.0036842	0.0025207	4.25E-18	8.76E-27	0.002472623	6.91E-13	0.0016027	0.217191132	0.252250482	0.347166917	0.27952	NA	NA	NA	NA	NA	NA	NA	0.139108	0.10486	0.124748	0.089202	0.17486	0.217184	0.32038835	0.230769231	0.265193	0.09195	0.2412	0.449474
32	0.15093	0.12562	NA	0.14803	0.4699	0.225118792	0.18396	0.184001806	0.09704	0	0.04171	0.25539	0.10087	0.21531	0.245472339	0	0.127858638	0.0016588	1.20E-27	0.0016588	NA	2.94E-30	1.60E-28	0.01798621	4.25E-18	NA	0.307455635	0.202775469	0.306446833	0.1624	NA	NA	NA	NA	NA	NA	NA	0.026247	0.06394	0.01006	0.056338	NA	0.011933	0.019417476	0.097902098	0.005525	0.04023	0.28624	0.114136
33	0.15522	0.14696	0.13568	0.1767	0.4834	0.307218667	0.11067	0.096147679	0.10199	0.2883	0.16131	0.04821	0.09631	0.2736	0.145039591	0.11894	0.133836383	0.0011125	1.36E-22	0.0054863	0.0013285	2.61E-23	9.85E-34	0.001658801	8.76E-27	0.0012598	0.352128787	0.154470308	0.23528178	0.13142	NA	NA	NA	NA	NA	NA	NA	0.167979	0.1509	0.160966	0.15493	0.08743	0.078759	0.082524272	0.136363636	0.077348	0.16954	0.17372	0.236512
34	0.37196	0.40394	0.32536	0.08087	0.3212	0.241411905	0.18964	0.188578189	0.198	0.1687	0.09536	0.13389	0.04508	0.17702	0.086735824	0.18262	0	0.0036842	1.46E-27	0.0016588	0.0029832	4.78E-25	2.61E-23	0.026596994	3.78E-11	0.0027836	0.332039462	0.254248241	0.425788457	0.30234	NA	NA	NA	NA	NA	NA	NA	0.062992	0.16624	0.050302	0.061033	0.03279	0.040573	0.046116505	0.08041958	0.088398	0.31322	0.36769	0.553132
35	0.12375	0.078	0.36108	0.22041	0.4856	0.310894857	0.22265	0.314819182	0.13846	0.41101	0.16157	0.05528	0.21737	0.2195	0.092866327	0.15608	0.626763394	0.000746	1.23E-27	0.0081626	0.0074786	9.85E-34	5.38E-32	0.00368424	1.43E-21	0.0004726	0.241318996	0.166742221	0.234236643	0.12971	NA	NA	NA	NA	NA	NA	NA	0.055118	0.04092	0.148893	0.070423	0.12022	0.214797	0.169902913	0.101398601	0.171271	0.10057	0.17216	0.377212
36	0.38841	0.36043	0.27605	0.35773	0.3713	0.199433812	0.41928	0.220513867	0.14734	0.16742	0.10348	0.10521	0.05591	0.35028	0.153720636	0.1172	0.25749787	0.0054863	6.23E-26	0.0054863	0.0360233	4.78E-25	4.78E-25	0.001112536	1.43E-21	0.0091104	0.193249677	0.320721376	0.384975217	0.29735	NA	NA	NA	NA	NA	NA	NA	0.104987	0	0.004024	0.004695	0	0	0.007281553	0.041958042	0	0	0.09848	0.089904
37	0.23104	0.20443	0.15394	0.10838	0.4368	0.05938005	0.07989	0.03710223	0.05597	0	0.17536	0.09735	0.13183	0	0	0.1564	0.329795134	0.000746	6.55E-21	0.0016588	0.0038045	7.78E-20	7.78E-20	0.001658801	2.61E-23	0.0010968	0.269486955	0.272591434	0.349625814	0.29086	NA	NA	NA	NA	NA	NA	NA	0.115486	0.14322	0.108652	0.112676	0.18579	0.140811	0.17961165	0.157342657	0.160221	0.16954	0.2915	0.384764
38	0.36981	0.33251	0.28168	0.28242	0.6029	0.394926211	0.33755	0.504000625	0.07622	0.29359	0.24496	0.19624	0.14721	0.28889	0.265743846	0.20335	0.428769667	0.0036842	2.42E-34	0.0179862	0.0568589	6.91E-13	9.85E-34	0.00368424	7.78E-20	0.0071884	0.199751519	0.363640762	0.450800698	0.35491	NA	NA	NA	NA	NA	NA	NA	0.139108	0	0.008048	0.037559	0	0	0.031553398	0.108391608	0	0	0.07474	0.057454
39	0.19027	0.12644	0.37551	0.17463	0.4115	0.115003391	0.07253	0.088968595	0.05036	0.18423	0.46785	0.54371	0.25381	0.22113	0.156327062	0.25643	0	0.0011125	5.60E-26	0.0024726	0.0078359	4.78E-25	1.60E-28	0.01798621	1.60E-28	0.0001231	0.318941839	0.178432918	0.344753482	0.20998	NA	NA	NA	NA	NA	NA	NA	0.094488	0.0665	0.042254	0.056338	0.30601	0.059666	0.004854369	0.164335664	0.016575	0.12069	0.21702	0.386643
40	0.2382	0.22496	0.10112	0.18288	0.4943	0.122206661	0.12717	0.246083814	0.30699	0.28041	0.09981	0.18495	0.05188	0.27816	0.128196802	0.30382	0.825841633	0.0081626	4.05E-19	0.0573242	0.0959199	1.43E-21	6.91E-13	0.001658801	4.78E-25	0.0018725	0.210325369	0.269863559	0.318404128	0.28774	NA	NA	NA	NA	NA	NA	NA	0.139108	0.23529	0.390342	0.220657	0.14754	0.26253	0.322815534	0.27972028	0.243094	0.23851	0.16904	0.220538
41	0.1824	0.11412	0.15535	0.22802	0.4811	0.327689888	0.1867	0.281179801	0.24763	0.40842	0.27495	0.10588	0.10594	0.31612	0.227385638	0.36893	0.264743603	0.0081626	2.80E-29	0.0179862	0.02845	2.61E-23	4.78E-25	0.005486299	2.61E-23	0.0001871	0.328649015	0.201641186	0.271633227	0.14189	NA	NA	NA	NA	NA	NA	NA	0.104987	0.17391	0.205231	0.197183	0.14208	0.126492	0.055825243	0.101398601	0.165746	0.17529	0.17952	0.473938
42	0.35837	0.33826	NA	0.10517	0.4647	0.073968585	0.14769	0.07713725	0.25453	0.0812	0.22509	0.21036	0.19536	0.09328	0.03478477	0.05933	0.289161232	0.0054863	6.27E-31	0.0121284	NA	2.32E-16	2.32E-16	0.026596994	4.25E-18	NA	0.341840933	0.363824196	0.368565001	0.28555	NA	NA	NA	NA	NA	NA	NA	0.104987	0.26598	0.142857	0.197183	NA	0.124105	0.196601942	0.192307692	0.104972	0.24425	0.50774	NA
43	0.29828	0.23481	0.25421	0.16314	0.5058	0.286689802	0.14826	0.205110167	0.09946	0.49367	0.44527	0.45057	0.24494	0.28705	0.231090591	0.14832	0.311187399	0.0179862	1.54E-17	0.2314752	0.016452	2.32E-16	1.43E-21	0.119202922	6.91E-13	0.0102879	0.378768175	0.284256481	0.390114087	0.28731	NA	NA	NA	NA	NA	NA	NA	0.225722	0.13555	0.084507	0.131455	0.14208	0.071599	0.169902913	0.202797203	0.104972	0.18391	0.30491	0.45821
44	0.22961	0.18719	0.12195	0.19577	0.1661	0.145892578	0.07896	0.202976032	0.18596	0.19417	0.12735	0.04776	0.05347	0.21847	0.071590704	0.13993	0.127487574	0.0036842	1.35E-22	0.000746	0.0057931	8.76E-27	9.85E-34	0.000500201	4.25E-18	0.0016211	0.177315529	0.175731573	0.302727439	0.20694	NA	NA	NA	NA	NA	NA	NA	0.026247	0	0	0	0	0	0.002427184	0.034965035	0	0	0.05301	0.047357
45	0.2525	0.23153	0.27577	0.26003	0.4422	0.199913749	0.2108	0.136726942	0.12736	0.19167	0.22909	0.19747	0.19153	0.30973	0.083535574	0.11634	0.446666685	0.0024726	6.46E-21	0.0121284	0.0360212	7.78E-20	4.25E-18	0.00368424	7.78E-20	0.0228386	0.181683952	0.378018981	0.310049011	0.29149	NA	NA	NA	NA	NA	NA	NA	0.115486	0	0.004024	0.004695	0	0	0.016990291	0.038461538	0.005525	0	0.04069	0.075765
46	0.2618	0.24138	0.4622	0.21917	0.3212	0.505773538	0.21264	0.230068331	0.19326	0.08343	0.46465	0.2236	0.31871	0.27261	0.255647301	0.26544	0.128137958	0.0121284	3.00E-29	0.0005002	0.0643377	7.78E-20	7.78E-20	0.057324176	6.91E-13	0.2208947	0.28315767	0.251069522	0.38055202	0.24271	NA	NA	NA	NA	NA	NA	NA	0.173228	0.1509	0.140845	0.117371	0.22404	0.200477	0.240291262	0.122377622	0.171271	0.10057	0.2223	0.479205
47	0.35622	0.33005	0.14943	0.13061	0.4912	0.055569014	0.07242	0.0240966	0.19739	0.09682	0.29507	0.1077	0.14218	0.09446	0	0.07335	0.141587894	0.0179862	2.87E-19	0.0179862	0.0488674	6.91E-13	0.01798621	0.01798621	1.43E-21	0.0192915	0.257938157	0.313860972	0.371806101	0.36558	NA	NA	NA	NA	NA	NA	NA	0.2021	0.25831	0.263581	0.258216	0.25137	0.264916	0.305825243	0.216783217	0.331492	0.20977	0.34145	0.388138
48	0.08441	0.06814	0.12467	0.1124	0.4846	0.129609508	0.09635	0.49429263	0.20107	0.30276	0.04639	0	0.10145	0.12124	0.072841003	0.22379	0.117658842	0.0011125	1.21E-32	0.0016588	0.0101063	5.38E-32	5.38E-32	0.00033535	4.78E-25	0.0001324	0.146929037	0.147277316	0.22571255	0.12489	NA	NA	NA	NA	NA	NA	NA	0.094488	0.04859	0.120724	0.056338	0.05464	0.100239	0.097087379	0.06993007	0.077348	0.03448	0.11658	0.292695
49	0.21531	0.25287	0.21837	0.20296	0.5281	0.10250107	0.23138	0.203701427	0.14629	0.18992	0.35319	0.22437	0.19898	0.20357	0.075479024	0.12602	0.762774577	0.0054863	1.64E-22	0.026597	0.0102397	1.43E-21	8.76E-27	0.005486299	2.32E-16	0.0030117	0.14841091	0.271085012	0.31805734	0.26679	NA	NA	NA	NA	NA	NA	NA	0.128609	0.04348	0.046278	0.042254	0.05464	0.026253	0.02184466	0.090909091	0.027624	0.04023	0.44988	0.407717
50	0.16524	0.15271	0.12723	0.24556	0.4652	0.291746282	0.2705	0.388007229	0.19287	0.28764	0.21324	0.11508	0.16261	0.19377	0.094674565	0.22269	0.238743696	0.0121284	1.24E-27	0.0081626	0.0205667	1.60E-28	5.38E-32	0.005486299	1.43E-21	0.0003409	0.255788143	0.142869821	0.283633558	0.20155	NA	NA	NA	NA	NA	NA	NA	0.110236	0.19437	0.112676	0.089202	0.24044	0.066826	0.058252427	0.059440559	0.055249	0.17816	0.21047	0.311622
51	0.16094	0.14696	0.11551	0.16656	0.413	0.242972015	0.20915	0.547321807	0.2874	0.29438	0.33275	0.16844	0.28102	0.36671	0.22686703	0.29597	0.264743603	0.0391657	2.79E-29	0.0081626	0.2675568	7.78E-20	7.78E-20	0.005486299	2.32E-16	0.0009087	0.32611311	0.133930302	0.282204293	0.15787	NA	NA	NA	NA	NA	NA	NA	0.086614	0.15345	0.090543	0.112676	0.26776	0.085919	0.036407767	0.062937063	0.027624	0.12356	0.14852	0.315258
52	0.35122	0.34811	0.2332	0.23607	0.5302	0.258147625	0.33404	0.28035367	0.10044	0.39164	0.15542	0.10081	0.15836	0.16507	0.126053521	0.25443	0.263654307	0.0024726	7.27E-21	0.0054863	0.0177146	5.38E-32	2.94E-30	0.00368424	7.78E-20	0.0359829	0.175911834	0.349519765	0.420240462	0.29055	NA	NA	NA	NA	NA	NA	NA	0.03937	0	0	0	0	0	0.007281553	0.073426573	0.01105	0	0.06469	0.063835
53	0.19242	0.24795	0.17488	0.1392	0.5139	0.171695229	0.19705	0.217619426	0.09573	0.2925	0.09397	0.38812	0.14413	0.28164	0.038045408	0.28073	0.762774577	0.0391657	7.99E-21	0.0831727	0.0273809	7.78E-20	2.94E-30	0.005486299	3.78E-11	0.0044182	0.218004782	0.282326499	0.31813961	0.28023	NA	NA	NA	NA	NA	NA	NA	0.178478	0.13299	0.076459	0.117371	0.06557	0.02864	0.038834951	0.146853147	0.116022	0.08046	0.51454	0.396348
54	0.28255	0.28161	0.36532	0.15302	0.4643	0.061302434	0.15158	0.06989566	0.10479	0.08554	0.27049	0.20282	0.30119	0.06658	0.094707008	0.07512	0	0.0036842	5.57E-26	0.0391657	0.1416108	1.27E-14	4.78E-25	0.00368424	1.43E-21	0.0029508	0.264310452	0.212365608	0.351893389	0.2957	NA	NA	NA	NA	NA	NA	NA	0.254593	0.22506	0.04829	0.225352	0.3224	0.045346	0.077669903	0.160839161	0.066298	0.1523	0.35711	0.450068
55	0.15021	0.09195	0.18351	0.14368	0.5085	0.144655324	0.14772	0.193106035	0.14	0.18475	0.159	0.10773	0.09783	0.22491	0.129999341	0.21542	0.252993136	0.0003353	1.25E-27	0.0036842	0.0130513	5.38E-32	4.78E-25	0.00368424	2.61E-23	0.0003273	0.226637678	0.208136825	0.22974838	0.1151	NA	NA	NA	NA	NA	NA	NA	0.097113	0.06394	0.181087	0.093897	0.06557	0.159905	0.305825243	0.076923077	0.149171	0.0546	0.15919	0.293568
56	NA	0.20525	0.08345	NA	0.4745	0.159533946	0.15535	0.312738054	0.40771	0.30743	0.04792	0.17955	0.0396	0.18486	0.180568626	0.1619	0.551305294	0.0179862	3.20E-24	0.0573242	0.0025227	NA	7.78E-20	0.001658801	2.61E-23	0.0006256	0.238338966	0.272234941	0.330422214	0.31037	NA	NA	NA	NA	NA	NA	NA	0.152231	0.25831	0.390342	0.300469	0.11475	NA	0.339805825	0.272727273	0.209945	0.19828	0.17084	0.31944
57	0.30114	0.22742	0.28078	0.19583	0.5461	0.20002997	0.21091	0.492346221	0.14655	0.30383	0.2668	0.26189	0.14906	0.36184	0.143898818	0.12337	0.286826487	0.0036842	6.45E-26	0.0121284	0.0299695	2.61E-23	4.25E-18	0.00368424	3.78E-11	0.1228264	0.182122421	0.384964397	0.512153987	0.33657	NA	NA	NA	NA	NA	NA	NA	0.094488	0	0.002012	0.004695	0	0	0.072815534	0.062937063	0	0	0.06922	0.045216
58	NA	0.20772	0.19953	NA	0.5261	0.161132964	0.17904	0.196849388	0.10086	0.1926	0.52146	0.3418	0.26115	0.12815	0.077011807	0.06162	0	0.0024726	6.18E-26	0.0831727	0.0118995	NA	2.94E-30	0.01798621	2.61E-23	0.174413	0.275837027	0.176917059	0.322576805	0.23354	NA	NA	NA	NA	NA	NA	NA	0.249344	0.23274	0.072435	0.2723	0.24044	NA	0.145631068	0.097902098	0.038674	0.25287	0.12228	0.467635
59	0.04578	0.04269	0.05539	0.12485	0.4498	0.140488679	0.14729	0.382255183	0.05135	0.08408	0.11312	0.17081	0.05805	0.12229	0.035070242	0.12236	0.117658842	0.000746	1.12E-37	0.0016588	0.0011618	9.85E-34	6.05E-39	0.00033535	9.85E-34	0.0001312	0.21891704	0.056008315	0.238217696	0.09738	NA	NA	NA	NA	NA	NA	NA	0.057743	0.03069	0.016097	0.051643	0.04372	0.011933	0.002427184	0.034965035	0.016575	0.02874	0.19029	0.292492
60	0.19242	0.24795	0.17488	0.1392	0.5139	0.171695229	0.19705	0.217619426	0.09573	0.2925	0.09397	0.38812	0.14413	0.28164	0.038045408	0.28073	0.762774577	0.0391657	7.99E-21	0.0831727	0.0273809	7.78E-20	2.94E-30	0.005486299	3.78E-11	0.0044182	0.218004782	0.282326499	0.31813961	0.28023	NA	NA	NA	NA	NA	NA	NA	0.178478	0.13299	0.076459	0.117371	0.06557	0.02864	0.038834951	0.146853147	0.116022	0.08046	0.51454	0.396348
61	0.22747	0.2619	0.40284	0.2136	0.5771	0.383910605	0.2591	0.458600382	0.24398	0.21243	0.16408	0.15099	0.10488	0.09655	0.330517833	0.21471	0.41987467	0.026597	1.34E-22	0.0003353	0.0147272	1.43E-21	2.32E-16	0.40131234	3.78E-11	0.0820168	0.370118773	0.314520888	0.426494714	0.25292	NA	NA	NA	NA	NA	NA	NA	0.144357	0.2046	0.1167	0.093897	0.08197	0.042959	0.063106796	0.27972028	0.121547	0.08046	0.19657	0.387707
62	0.14378	0.10837	0.35456	0.20132	0.4413	0.1968591	0.09499	0.264330412	0.09886	0.17791	0.24875	0.16178	0.26305	0.22591	0.161991335	0.13818	0.126848089	0.0016588	5.84E-31	0.0121284	0.0554676	5.38E-32	8.76E-27	0.012128435	1.60E-28	0.0004804	0.251977565	0.182014496	0.318131877	0.1804	NA	NA	NA	NA	NA	NA	NA	0.060367	0.08184	0.056338	0.079812	0.20219	0.071599	0.033980583	0.15034965	0.016575	0.14943	0.15732	0.293241
63	0.31044	0.41461	0.3741	0.20701	0.5724	0.28102185	0.40628	0.35296535	0.30946	0	0.09319	0.09722	0.14277	0.05957	0.14827437	0.06313	0.324808192	0.0011125	1.20E-32	0.0054863	0.0028696	2.94E-30	7.78E-20	0.01798621	1.27E-14	0.1038509	0.39596698	0.335984553	0.492115788	0.41324	NA	NA	NA	NA	NA	NA	NA	0.225722	0.24041	0.203219	0.169014	0.12022	0.22673	0.172330097	0.321678322	0.20442	0.32471	0.51941	0.249443
64	0.36123	0.47291	0.24364	0.18314	0.7989	0.190332794	0.30522	0.276164528	0.04468	0.39828	0.22529	0.27069	0.29697	0.09747	0.222107554	0.1502	0.118922207	0.0054863	2.99E-19	0.0054863	0.0559604	2.32E-16	1.27E-14	0.231475217	2.06E-09	0.1854052	0.41599061	0.396569439	0.527635372	0.43512	NA	NA	NA	NA	NA	NA	NA	0.32021	0.2532	0.199195	0.244131	0.21311	0.24105	0.162621359	0.300699301	0.276243	0.25862	0.20014	0.324967
65	NA	0.24302	NA	NA	NA	NA	0.20224	NA	0.3084	0.2795	0.04853	0.33887	0.14273	0.222	0.115699815	0.2029	0.13407599	0.026597	NA	0.1679816	NA	NA	NA	NA	7.78E-20	0.0029899	NA	NA	NA	0.19148	NA	NA	NA	NA	NA	NA	NA	0.388451	0.26087	NA	0.300469	NA	NA	NA	NA	0.149171	NA	0.20177	0.321079
66	0.0515	0.03612	0.129	0.09853	0.4803	0.109335205	0.079	0.458947368	0.09989	0.08408	0.1117	0	0	0.1897	0.059002931	0.05765	0.117658842	0.0003354	1.12E-37	0.002473	0.0008204	1.81E-35	1.80E-35	0.000224817	2.94E-30	0.0001367	0.1559	0.09359	0.1968	0.1037	NA	NA	NA	NA	NA	NA	NA	0.02362	0	0.008048	0.00939	0	0	0.002427	0.02797	0.005525	0	0.01755	0.028619
67	0.4514	0.4688	0.3294	0.2491	0.3111	0.200165178	0.2109	0.413431594	0.1887	0.1691	0.3107	0.2032	0.2591	0.1886	0.162624815	0.2246	0	0.003684	3.49E-14	0.01799	0.02688	1.27E-14	7.78E-20	0.008162571	2.32E-16	0.1043	0.2047	0.4086	0.5577	0.4283	NA	NA	NA	NA	NA	NA	NA	0.1444	0	0.01207	0.00939	0	0	0.02913	0.08392	0.01105	0	0.0817	0.082502
68	0.1187	0.08374	0.2783	0.1921	0.4915	0.273605021	0.2023	0.181579464	0.1385	0.1856	0.1584	0.05523	0.2741	0.3228	0.202832356	0.1504	0.264743603	0.000746	1.26E-27	0.003684	0.003562	2.94E-30	3.31E-37	0.002472623	4.78E-25	5.42E-05	0.2487	0.1443	0.2216	0.1106	NA	NA	NA	NA	NA	NA	NA	0.04462	0.05627	0.1066	0.04225	0.09836	0.06683	0.05097	0.03497	0.1381	0.1207	0.1888	0.391708
69	0.04649	0.04187	0.1491	0.08983	0.4706	0.130971012	0.09904	0.176541355	0.05135	0.1926	0.1109	0.1147	0.05849	0.1213	0	0.05713	0.134961954	0.0003354	4.95E-41	0.0005002	0.001445	1.81E-35	9.85E-34	0.001658801	2.94E-30	0.0001418	0.246	0.1018	0.2193	0.1121	NA	NA	NA	NA	NA	NA	NA	0.021	0.02813	0.05231	0.00939	0.04918	0	0.004854	0.03846	0.01105	0.02586	0.1778	0.246269
70	0.2868	0.289	0.1626	0.1051	0.1957	0.248941561	0.04182	0.088790232	0.2496	0.08947	0.04619	0.05437	0.1589	0.1158	0.26457187	0.2088	0.433427762	0.005486	7.07E-26	0.01799	0.002792	2.61E-23	4.25E-18	0.083172696	2.32E-16	0.02324	0.4428	0.3789	0.4598	0.2619	NA	NA	NA	NA	NA	NA	NA	0.1181	0.2685	0.2072	0.1362	0.06557	0.1957	0.3568	0.472	0.1823	0.3075	0.2386	0.342537
71	0.3183	0.3974	0.3434	0.09018	0.1088	0.200913391	0.3452	0.051930684	0.1462	0.1943	0.08651	0.2846	0.5637	0.198	0.281943733	0.09003	0.547148294	0.008163	1.45E-17	0.03917	0.003402	2.94E-30	5.38E-32	0.026596994	2.61E-23	0.0121	0.3246	0.197	0.3279	0.2749	NA	NA	NA	NA	NA	NA	NA	0.09186	0.376	0.2475	0.338	0.06011	0.02387	0.01214	0.3741	0.05525	0.3707	0.503	0.369621
72	0.4721	0.546	0.2649	0.436	0.8167	0.200054714	0.4419	0.669697512	0.2144	0.4777	0.2883	0.271	0.1666	0.3603	0.237842929	0.3479	0.648661245	0.05732	4.04E-14	0.0266	0.1934	3.78E-11	6.91E-13	0.026596994	3.78E-11	0.2637	0.2003	0.5217	0.5755	0.5451	NA	NA	NA	NA	NA	NA	NA	0.1155	0	0.008048	0.03286	0	0	0.02913	0.08042	0.005525	0	0.07665	0.090364
73	0.1102	0.08703	0.3508	0.2522	0.471	0.420716735	0.2563	0.287674803	0.2354	0.4036	0.1622	0.167	0.1611	0.3164	0.247463238	0.1559	0.626763394	0.002473	6.26E-21	0.008163	0.0162	5.38E-32	1.60E-28	0.01798621	4.78E-25	0.0001042	0.3335	0.1822	0.2874	0.1393	NA	NA	NA	NA	NA	NA	NA	0.06824	0.1176	0.1489	0.07512	0.153	0.09785	0.07282	0.1189	0.1547	0.1264	0.2174	0.416018
74	0.3269	0.4967	0.2928	0.206	0.7839	0.118274102	0.4525	0.016974921	0.1488	0.11	0.1398	0.2614	0.2144	0.05799	0.39066928	0.1587	0.25075814	0.005486	3.00E-29	0.01799	0.03931	9.85E-34	4.78E-25	0.026596994	4.25E-18	0.1022	0.2456	0.462	0.4928	0.5086	NA	NA	NA	NA	NA	NA	NA	0.252	0.2276	0.1247	0.1549	0.1967	0.21	0.3325	0.3112	0.2983	0.319	0.4064	0.237262
75	0.2432	0.2102	0.1372	0.1113	0.3955	0.04915271	0.05757	0.244851252	0.1876	0.1962	0.1048	0.1008	0.04277	0.2071	0.153445704	0.1264	0.299123664	0.005486	2.76E-24	0.01213	0.04738	4.78E-25	6.91E-13	0.001658801	7.78E-20	0.1433	0.2158	0.2551	0.312	0.2755	NA	NA	NA	NA	NA	NA	NA	0.1444	0.09207	0.1429	0.108	0.1585	0.1265	0.1286	0.1224	0.105	0.1868	0.3026	0.323571
76	0.5329	0.4015	0.2811	0.3684	0.5967	0.251687997	0.4975	0.479828918	0.2304	0.3295	0.3513	0.2012	0.2089	0.5398	0.144871414	0.1899	0.286327662	0.008163	3.98E-19	0.03917	0.01964	1.27E-14	6.91E-13	0.01798621	7.78E-20	0.5567	0.198	0.458	0.5364	0.4305	NA	NA	NA	NA	NA	NA	NA	0.2388	0	0.1207	0.08451	0	0	0.07282	0.2098	0.05525	0	0.08858	0.091643
77	0.1273	0.08046	0.3698	0.2213	0.4856	0.349514665	0.2198	0.355613887	0.1385	0.411	0.1616	0.05528	0.1601	0.2195	0.133184042	0.1575	0.626763394	0.000746	1.23E-27	0.008163	0.008222	9.85E-34	5.38E-32	0.00368424	1.43E-21	0.0004726	0.2544	0.1508	0.2453	0.1326	NA	NA	NA	NA	NA	NA	NA	0.05774	0.04859	0.1529	0.07042	0.1038	0.2053	0.06553	0.1119	0.1823	0.0977	0.1855	0.36672
78	0.3562	0.33	0.1494	0.1306	0.4912	0.055569014	0.07242	0.0240966	0.1974	0.09682	0.2951	0.1077	0.1422	0.09446	0	0.07335	0.141587894	0.01799	2.87E-19	0.01799	0.04887	6.91E-13	0.01798621	0.01798621	1.43E-21	0.01929	0.2579	0.3139	0.3718	0.3656	NA	NA	NA	NA	NA	NA	NA	0.2021	0.2583	0.2636	0.2582	0.2514	0.2649	0.3058	0.2168	0.3315	0.2098	0.3414	0.388138
79	0.2003	0.2011	0.3366	0.1818	0.3285	0.198469283	0.2231	0.078071776	0.1462	0.08597	0.08758	0.1507	0.2073	0.2603	0.19689731	0.1459	0.134880507	0.001659	4.98E-36	0.0003354	0.001001	1.43E-21	2.94E-30	0.001112536	2.61E-23	0.002421	0.167	0.1532	0.4034	0.1903	NA	NA	NA	NA	NA	NA	NA	0.04987	0.1023	0.01408	0.02347	0.01093	0.02625	0.09466	0.2063	0.0442	0.09195	0.2499	0.289104
80	0.1266	0.08046	0.3964	0.2094	0.4841	0.286289691	0.2173	0.390449238	0.1385	0.411	0.1616	0.05528	0.1601	0.2204	0.092975875	0.1571	0.626763394	0.000746	5.53E-31	0.008163	0.01082	9.85E-34	9.85E-34	0.005486299	1.43E-21	0.000428	0.2509	0.1442	0.2382	0.1363	NA	NA	NA	NA	NA	NA	NA	0.06562	0.05627	0.1569	0.07512	0.1366	0.2196	0.07039	0.0979	0.1768	0.1121	0.186	0.519912
81	0.2611	0.2488	0.3093	0.09199	0.4312	0.052344023	0.06006	0.005087472	0.1046	0	0.2839	0.1478	0.1947	0	0	0.1598	0.329795134	0.0003354	6.25E-21	0.005486	0.08349	2.61E-23	4.78E-25	0.00368424	1.43E-21	0.002357	0.2028	0.2383	0.329	0.2805	NA	NA	NA	NA	NA	NA	NA	0.07874	0.1662	0.07847	0.108	0.3224	0.04057	0.09466	0.1678	0.04972	0.1724	0.3048	0.352371
82	0.2303	0.2069	0.277	0.3154	0.4647	0.472250294	0.2109	0.396036325	0.1329	0.1697	0.218	0.1587	0.2019	0.199	0.194136288	0.1243	0.128137958	0.003684	1.26E-32	0.002473	0.04123	8.76E-27	8.76E-27	0.01798621	7.78E-20	0.01066	0.2067	0.1876	0.4009	0.251	NA	NA	NA	NA	NA	NA	NA	0.04987	0	0	0.004695	0	0	0.009709	0.2448	0	0	0.05307	0.076062
83	0.3956	0.39	0.06482	0.2912	0.578	0.104448718	0.2303	0.198706948	0.04428	0	0.5471	0.3325	0.2143	0.4172	0.309371077	0.3106	0.128587073	0.002473	2.97E-29	0.008163	0.09268	2.06E-09	6.91E-13	0.039165723	3.78E-11	0.1712	0.37	0.3411	0.4712	0.3355	NA	NA	NA	NA	NA	NA	NA	0.2257	0.09974	0.161	0.1502	0.4098	0.3365	0.0534	0.2657	0.105	0.2328	0.2177	0.514404
84	0.1159	0.08539	0.1417	0.1456	0.4748	0.100196693	0.09099	0.217301329	0.1532	0.08121	0.06229	0.05556	0	0.1864	0	0.247	0.133836383	0.0005002	1.16E-32	0.003684	0.01062	2.94E-30	8.76E-27	0.000746029	8.76E-27	4.21E-05	0.2413	0.1176	0.226	0.1255	NA	NA	NA	NA	NA	NA	NA	0.07349	0.09207	0.167	0.06573	0.06011	0.09308	0.1456	0.03147	0.1271	0.07759	0.1663	0.209568
85	0.1237	0.09852	0.2078	0.1165	0.4944	0.192544908	0.1024	0.278498573	0.05185	0.2028	0.1112	0.1077	0.2151	0.1907	0.050807732	0.1209	0.264835976	0.0002248	6.23E-31	0.01213	0.004186	2.61E-23	3.31E-37	0.000746029	1.60E-28	0.0005316	0.1635	0.1037	0.231	0.1598	NA	NA	NA	NA	NA	NA	NA	0.03675	0.05115	0.03018	0.03756	0.08743	0.01909	0.1189	0.07343	0.02762	0.1006	0.1054	0.386954
86	0.1502	0.09195	0.1835	0.1437	0.5085	0.144655324	0.1477	0.193106035	0.14	0.1847	0.159	0.1077	0.09783	0.2249	0.129999341	0.2154	0.252993136	0.0003354	1.25E-27	0.003684	0.01305	5.38E-32	4.78E-25	0.00368424	2.61E-23	0.0003273	0.2266	0.2081	0.2297	0.1151	NA	NA	NA	NA	NA	NA	NA	0.09711	0.06394	0.1811	0.0939	0.06557	0.1599	0.3058	0.07692	0.1492	0.0546	0.1592	0.293568
87	0.196	0.1494	0.5311	0.2177	0.4277	0.20674868	0.09803	0.247572623	0.1576	0.3026	0.4581	0.3769	0.3531	0.3115	0.127293744	0.1657	0.169545738	0.001659	6.16E-26	0.01799	0.007519	2.61E-23	2.94E-30	0.01798621	1.43E-21	0.001896	0.3229	0.1858	0.3451	0.2175	NA	NA	NA	NA	NA	NA	NA	0.1732	0.1074	0.09054	0.1033	0.3333	0.1575	0.08738	0.2203	0.09945	0.1092	0.2407	0.450469
88	0.2926	0.2824	0.1588	0.1796	0.5495	0.075080514	0.08549	0.264234616	0.2462	0.3044	0.4141	0.2073	0.2443	0.1957	0.125621093	0.2073	0.136303191	0.01213	7.67E-16	0.2315	0.06166	2.61E-23	4.25E-18	0.00368424	8.76E-27	0.09729	0.3106	0.3039	0.3743	0.2634	NA	NA	NA	NA	NA	NA	NA	0.2493	0.2174	0.2676	0.216	0.153	0.1814	0.1214	0.1503	0.1492	0.1782	0.2207	0.359149
89	0.1853	0.1831	0.3633	0.1857	NA	0.219709027	0.1331	0.058698831	0.2571	0.4005	0.06239	0.2177	0.1005	0.2731	0.058449654	0.2683	0.134517513	0.001659	NA	0.01213	0.008012	4.25E-18	NA	0.00368424	4.78E-25	0.002441	0.2319	NA	0.2326	0.1581	NA	NA	NA	NA	NA	NA	NA	0.3228	0.1662	0.165	0.1784	0.1421	0.1074	NA	0.1713	0.09392	0.2098	0.1646	0.302927
90	0.1981	0.2332	0.1672	0.1388	0.5144	0.170579324	0.1926	0.213070489	0.09573	0.2925	0.2962	0.3881	0.1441	0.2816	0	0.2807	0.762774577	0.03917	1.76E-17	0.1192	0.009497	1.60E-28	9.85E-34	0.002472623	1.27E-14	0.003964	0.2189	0.2699	0.3149	0.2636	NA	NA	NA	NA	NA	NA	NA	0.1759	0.1228	0.08853	0.1221	0.07104	0.04773	0.03155	0.1294	0.1271	0.07184	0.4815	0.39677
91	0.1817	0.2709	0.2004	0.188	0.7785	0.153606488	0.1974	0.231304889	0.09605	0.08637	0.1093	0.05295	0.09627	0.08888	0.129306063	0.1528	0.118922207	0.003684	2.86E-24	0.008163	0.00289	9.85E-34	4.78E-25	0.005486299	1.43E-21	0.08543	0.231	0.2654	0.4067	0.3074	NA	NA	NA	NA	NA	NA	NA	0.2546	0.133	0.1167	0.1033	0.09836	0.105	0.06796	0.1923	0.08287	0.1121	0.1852	0.299521
92	0.1009	0.06076	0.36	0.2037	0.4692	0.334443315	0.187	0.288365026	0.1382	0.411	0.1616	0.1669	0.215	0.3161	0.173314627	0.225	0.264743603	0.001113	2.79E-29	0.005486	0.01524	2.94E-30	5.38E-32	0.002472623	2.61E-23	0.0001027	0.3248	0.1436	0.2354	0.1261	NA	NA	NA	NA	NA	NA	NA	0.02887	0.04859	0.1066	0.02817	0.1093	0.1074	0.02427	0.05245	0.1215	0.1034	0.1382	0.37413
93	0.2482	0.2808	0.2336	0.174	0.4812	0.141078933	0.1542	0.341337229	0.09456	0.279	0.1671	0.2161	0.3723	0.1224	0.190982992	0	0.264249801	0.003684	3.11E-24	0.008163	0.04362	8.76E-27	2.32E-16	0.026596994	7.78E-20	0.02516	0.3417	0.2479	0.3371	0.2457	NA	NA	NA	NA	NA	NA	NA	0.06037	0.1662	0.03421	0.07981	0.3279	0.05967	0.04126	0.2587	0.1105	0.1609	0.2132	0.302908
94	0.2711	0.2874	0.2413	0.06269	0.4001	0.103802985	0.1099	0.153315936	0.1467	0.07666	0.04518	0.1782	0.08934	0.1746	0.285661579	0.1502	0.14505703	0.0003354	5.96E-31	0.01799	0.001532	9.85E-34	1.60E-28	0.000746029	2.61E-23	0.004419	0.191	0.2419	0.296	0.2317	NA	NA	NA	NA	NA	NA	NA	0.1286	0.1944	0.1006	0.1362	0.02186	0.05251	0.05825	0.09091	0.08287	0.158	0.4975	0.130994
95	0.2253	0.1888	0.0896	0.2048	0.5001	0.113526262	0.1664	0.144452399	0.2502	0.3013	0.1138	0.326	0.2147	0.2128	0.154422797	0.301	0.121130836	0.01799	6.98E-21	0.31	0.0178	8.76E-27	2.61E-23	0.026596994	1.13E-07	0.01861	0.3923	0.1569	0.3281	0.1981	NA	NA	NA	NA	NA	NA	NA	0.09711	0.2046	0.06439	0.1502	0.2678	0.1504	0.1481	0.1014	0.09945	0.1868	0.2182	0.259917
96	0.1187	0.08949	0.1772	0.2146	0.472	0.261144009	0.2082	0.356862112	0.2483	0.411	0.1597	0.1135	0.1009	0.2188	0.289078691	0.1554	0.47007074	0.001659	5.66E-31	0.01799	0.01653	2.94E-30	5.38E-32	0.008162571	8.76E-27	0.0009316	0.3567	0.1662	0.2814	0.1615	NA	NA	NA	NA	NA	NA	NA	0.07087	0.1049	0.1771	0.07042	0.0929	0.1408	0.07767	0.1224	0.1602	0.1063	0.1383	0.347389
97	0.1924	0.2225	0.3295	0.2274	0.5167	0.209614128	0.4617	0.017474486	0.2968	0.4147	0.2858	0.277	0.3874	0.3517	0.078565569	0.3423	0.297662745	NA	3.20E-19	0.008163	0.03752	4.78E-25	0.01798621	0.008162571	1.13E-07	NA	0.2794	0.1837	0.2902	0.2359	NA	NA	NA	NA	NA	NA	NA	0.09974	NA	NA	0.1643	0.1585	0.06205	0.09709	0.0979	0.09392	0.2299	0.216	0.237539
98	0.2189	0.2496	0.2657	0.2267	0.5503	0.191055393	0.2747	0.190591579	0.1463	0.3853	0.04365	0.2259	0.1028	0.3056	0.137408607	0.2262	0.762774577	0.008163	1.76E-17	0.08317	0.01068	4.25E-18	4.78E-25	0.005486299	2.32E-16	0.002723	0.2289	0.2961	0.3395	0.2831	NA	NA	NA	NA	NA	NA	NA	0.07349	0.05115	0.04024	0.07981	0.1038	0.05012	0.05583	0.1259	0.0663	0.0546	0.5829	0.485624
99	0.06724	0.03612	0.2711	0.1618	0.4915	0.157427488	0.1312	0.123264214	0.1525	0.08408	0.06179	0.1037	0.1134	0.1247	0.059416006	0.309	0.133836383	0.001113	2.53E-34	0.000746	0.009442	1.60E-28	2.94E-30	0.00033535	4.78E-25	7.83E-05	0.2027	0.116	0.1971	0.09491	NA	NA	NA	NA	NA	NA	NA	0.04462	0.02558	0.07042	0.02347	0.05464	0.05012	0.01456	0.02098	0.05525	0.03161	0.1305	0.140025
100	0.171	0.1018	0.206	0.211	0.4783	0.259858165	0.204	0.278914923	0.1382	0.2778	0.1584	0.1135	0.1001	0.3119	0.188099584	0.364	0.264743603	0.001659	1.21E-27	0.008163	0.006227	8.76E-27	1.60E-28	0.000746029	1.43E-21	0.001178	0.2576	0.1867	0.2368	0.1406	NA	NA	NA	NA	NA	NA	NA	0.07087	0.1304	0.167	0.1268	0.08197	0.1074	0.07524	0.08741	0.1934	0.181	0.1718	0.347982
101	0.08441	0.07635	0.07076	0.1456	0.4718	0.143610101	0.06538	0.092526191	0.1005	0.2046	0.2756	0.215	0.1504	0.2863	0.050943279	0.05681	0.133836383	0.003684	1.15E-32	0.008163	0.005083	2.94E-30	1.60E-28	0.000746029	1.60E-28	0.000191	0.2018	0.1316	0.2247	0.1597	NA	NA	NA	NA	NA	NA	NA	0.2703	0.1355	0.1187	0.23	0.1366	0.05251	0.009709	0.03147	0.005525	0.09195	0.182	0.40559
102	0.2475	0.188	0.2496	0.2098	0.4127	0.141963452	0.0659	0.458489544	0.1957	0.3965	0.165	0.1979	0.2399	0.308	0.194717298	0.2015	0.166202404	0.001113	1.34E-17	0.005486	0.1202	2.61E-23	5.38E-32	0.00368424	9.85E-34	0.001361	0.2782	0.2077	0.3671	0.2241	NA	NA	NA	NA	NA	NA	NA	0.08661	0.1509	0.03421	0.07512	0.2678	0.05967	0.02184	0.1049	0.005525	0.1983	0.341	NA
103	0.3698	0.3982	NA	0.1037	0.3851	0.131589256	0.3507	0.173088849	0.1437	0	0.2139	0.3551	0.1568	0.2819	0.154827972	0.1483	0.127858638	0.01799	6.51E-21	0.003684	NA	0.01799	6.14E-06	0.083172696	0.01799	NA	0.4325	0.2411	0.3493	0.299	NA	NA	NA	NA	NA	NA	NA	0.09186	0.2762	0.1207	0.1362	NA	0.1146	0.09223	0.1538	0.0884	0.1983	0.3117	NA
104	0.1931	0.2389	0.251	0.0835	0.3532	0.143965572	0.07061	0.100766158	0.1919	0.08224	0	0.05247	0.1571	0.111	0.148760855	0.05963	0.596581972	0.0002248	1.55E-27	0.0002248	0.002708	5.38E-32	1.43E-21	0.00368424	4.25E-18	0.00329	0.2119	0.2443	0.315	0.231	NA	NA	NA	NA	NA	NA	NA	0.1024	0.1586	0.1107	0.05634	0.04918	0.1098	0.0801	0.1573	0.1215	0.2241	0.26	0.182647
105	0.3398	0.2594	0.1918	0.1958	0.6049	0.19979637	0.2108	0.536266149	0.1448	0.2967	0.1671	0.2443	0.1845	0.2664	0.311725524	0.1245	0.455030806	0.03917	6.77E-21	0.03917	0.01095	4.25E-18	2.61E-23	0.005486299	4.25E-18	0.07903	0.2042	0.398	0.4993	0.3171	NA	NA	NA	NA	NA	NA	NA	0.06037	0	0.006036	0.03286	0	0	0.03398	0.06294	0.0221	0	0.05212	0.031511
106	0.06438	0.04351	0.1557	0.1182	0.4838	0.145328892	0.132	0.357683751	0.09989	0.08408	0.3337	0.1683	0.09702	0.212	0.059091192	0.05765	0.232337221	0.000746	1.12E-37	0.001113	0.001273	1.81E-35	3.31E-37	0.002472623	5.38E-32	0.0002869	0.2276	0.1099	0.2247	0.09782	NA	NA	NA	NA	NA	NA	NA	0.2493	0.0665	0.02213	0.1549	0.1148	0.02625	0.1019	0.02448	0.0221	0.02874	0.1959	0.39579
107	0.2761	0.225	0.1032	0.1667	0.4878	0.161811029	0.1049	0.625535582	0.1988	0.3028	0.4674	0.1217	0.1647	0.3434	0.206334284	0.2912	0.301020415	0.01213	6.99E-26	0.0266	0.1757	1.43E-21	2.06E-09	0.01798621	7.78E-20	0.04121	0.201	0.3556	0.4215	0.3098	NA	NA	NA	NA	NA	NA	NA	0.1785	0.2251	0.1429	0.2488	0.153	0.2029	0.1723	0.1713	0.1602	0.2241	0.1627	0.50278
108	0.2833	0.3021	0.1058	0.245	0.4379	0.078365657	0.1637	0.365587279	0.1905	0.2686	0.2449	0.2122	0.1887	0.3118	0	0.2801	0.269371946	0.05732	3.08E-24	0.0266	0.01188	1.27E-14	3.78E-11	0.000500201	1.43E-21	0.125	0.1036	0.3369	0.3268	0.2957	NA	NA	NA	NA	NA	NA	NA	0.2835	0.266	0.1328	0.1596	0.1803	0.1169	0.2597	0.04545	0.1547	0.2414	0.4081	0.248913
109	0.1631	0.156	0.2789	0.1876	0.4231	0.150980623	0.1438	0.209967953	0.08266	0.3031	0.4056	0.05571	0.08785	0.2155	0.127250827	0.1834	0.128137958	0.002473	2.75E-29	0.0005002	0.001856	9.85E-34	5.38E-32	0.001112536	2.61E-23	0.01929	0.1516	0.2247	0.2475	0.1556	NA	NA	NA	NA	NA	NA	NA	0.01312	0	0.002012	0	0	0	0.01214	0.01049	0	0	0.03908	0.092252
110	0.3133	0.2874	0.0988	0.1471	0.4522	0.132824292	0.1617	0.103093028	0	0	0.2141	0.04334	0.2527	0.0621	0.283425839	0.1607	0.473641353	0.001113	3.09E-19	0.03917	0.02552	0.5	1.27E-14	0.057324176	4.25E-18	0.003338	0.3975	0.3082	0.4171	0.3736	NA	NA	NA	NA	NA	NA	NA	0.168	0.202	0.1469	0.2113	0.2623	0.1933	0.2015	0.3322	0.2265	0.2011	0.3435	0.393649
111	0.06152	0.07225	0.1129	0.1148	0.4464	0.157550196	0.07205	0.202153397	0.1974	0.0843	0.1109	0.113	0.05418	0.1234	0.06930358	0.05934	0.120570258	0.000746	1.14E-37	0.003684	0.002512	3.31E-37	3.31E-37	0.001658801	5.38E-32	0.0001228	0.2817	0.09383	0.2553	0.1294	NA	NA	NA	NA	NA	NA	NA	0.04987	0.03836	0.008048	0.01408	0.07104	0.01909	0.01456	0.03846	0.01657	0.03736	0.1945	0.204492
112	0.2675	0.2939	0.2366	0.07367	0.3891	0.155139028	0.1122	0.181941592	0.09494	0.1641	0.08823	0.1831	0.09711	0.1772	0.249420369	0.1909	0	0.000746	5.85E-31	0.0266	0.003008	5.38E-32	4.78E-25	0.001112536	2.61E-23	0.005576	0.1781	0.2701	0.3257	0.2152	NA	NA	NA	NA	NA	NA	NA	0.06299	0.1586	0.03823	0.07981	0.01639	0.01432	0.01214	0.06294	0.04972	0.09195	0.4842	0.209441
113	0.2897	0.3391	0.1051	0.1863	0.6522	0.309314624	0.1304	0.639735922	0.1934	0.2022	0.2282	0.2596	0.09425	0.1933	0.132237852	0.08784	0.322999565	0.01799	7.07E-21	0.001659	0.04013	4.78E-25	1.43E-21	0.008162571	0.01799	0.02054	0.3921	0.3241	0.4684	0.3507	NA	NA	NA	NA	NA	NA	NA	0.273	0.2174	0.2857	0.3099	0.1639	0.1718	0.06796	0.2308	0.1381	0.1782	0.2307	0.410743
114	0.3355	0.3038	0.08171	0.1403	0.5106	0.042952692	0.06545	0.06182729	0.1504	0.2031	0.1715	0.3807	0.08276	0.1593	0.122300827	0.1595	0.117423483	0.01799	7.13E-16	0.168	0.05591	2.32E-16	6.91E-13	0.00368424	2.32E-16	0.1164	0.294	0.3423	0.3835	0.3798	NA	NA	NA	NA	NA	NA	NA	0.1995	0.289	0.2596	0.3286	0.3005	0.3294	0.3277	0.2378	0.3536	0.2385	0.4191	0.29328
115	0.2225	0.2578	0.1036	0.2	0.5073	0.298185178	0.1805	0.659284902	0.3068	0.08364	0.2501	0.1568	0.1415	0.2033	0.135260946	0.1861	0.416324857	0.0266	1.65E-17	0.0266	0.05365	2.32E-16	2.61E-23	0.167981615	7.78E-20	0.08754	0.2833	0.3262	0.3629	0.3176	NA	NA	NA	NA	NA	NA	NA	0.1417	0.11	0.1871	0.07981	0.08743	0.09069	0.2306	0.2552	0.1657	0.07759	0.3028	0.332468
116	0.1881	0.2291	0.3446	0.1655	0.3947	0.186187443	0.1573	0.434205398	0.1058	0.3086	0.4202	0.2088	0.2516	0.2046	0.220132122	0	0.136303191	0.08317	5.92E-21	0.003684	0.01257	8.76E-27	7.78E-20	0.167981615	1.43E-21	0.02667	0.3971	0.2602	0.3136	0.2246	NA	NA	NA	NA	NA	NA	NA	0.08399	0.07928	0.09054	0.03756	0.1803	0.06683	0.04126	0.1853	0.1215	0.04885	0.2004	0.590234
117	0.2454	0.3194	0.1545	0.1957	0.6424	0.199964946	0.211	0.360586165	0.1464	0.07842	0.1149	0.09891	0.1556	0	0.144673589	0.06059	0.261608162	0.0005002	5.69E-31	0.003684	0.003042	1.81E-35	4.78E-25	0.001658801	2.32E-16	0.01679	0.202	0.3049	0.4632	0.2964	NA	NA	NA	NA	NA	NA	NA	0.04724	0	0.002012	0	0	0	0.04369	0.09091	0.01657	0	0.06247	0.048072
118	0.3548	0.3555	0.2084	0.1113	0.4543	0.231212814	0.211	0.18277685	0.1495	0.2755	0.04582	0.3182	0.1839	0.1762	0.131426251	0.2149	0.41281204	0.000746	5.28E-31	0.01213	0.007259	1.60E-28	4.25E-18	0.001658801	6.14E-06	0.03369	0.232	0.2647	0.4065	0.3033	NA	NA	NA	NA	NA	NA	NA	0.105	0.2302	0.06237	0.08451	0.06011	0.03341	0.02427	0.05245	0.02762	0.2098	0.4133	0.035243
119	0.2926	0.2824	0.1588	0.1796	0.5495	0.075080514	0.08549	0.264234616	0.2462	0.3044	0.4141	0.2073	0.2443	0.1957	0.125621093	0.2073	0.136303191	0.01213	7.67E-16	0.2315	0.06166	2.61E-23	4.25E-18	0.00368424	8.76E-27	0.09729	0.3106	0.3039	0.3743	0.2634	NA	NA	NA	NA	NA	NA	NA	0.2493	0.2174	0.2676	0.216	0.153	0.1814	0.1214	0.1503	0.1492	0.1782	0.2207	0.359149
120	0.0515	0.03612	0.129	0.09853	0.4803	0.109335205	0.079	0.458947368	0.09989	0.08408	0.1117	0	0	0.1897	0.059002931	0.05765	0.117658842	0.0003354	1.12E-37	0.002473	0.0008204	1.81E-35	1.80E-35	0.000224817	2.94E-30	0.0001367	0.1559	0.09359	0.1968	0.1037	NA	NA	NA	NA	NA	NA	NA	0.02362	0	0.008048	0.00939	0	0	0.002427	0.02797	0.005525	0	0.01755	0.028619
121	0.2482	0.1995	0.4309	0.1364	0.4116	0.077976288	0.09213	0.096129976	0.1046	0	0.1398	0.09037	0.09306	0.1319	0.031924408	0.07441	0.164794687	0.0005002	5.72E-26	0.001659	0.03206	4.25E-18	8.76E-27	0.001112536	1.60E-28	0.002486	0.2294	0.2344	0.3257	0.2647	NA	NA	NA	NA	NA	NA	NA	0.07087	0.1483	0.07042	0.1221	0.1858	0.1289	0.1068	0.1119	0.09392	0.1494	0.3469	NA
122	0.5451	0.5567	0.3911	0.5507	0.6517	0.199675909	0.5289	0.391445904	0.1425	0.3954	0.2975	0.2019	0.1534	0.264	0.207721468	0.2547	0.261705851	0.01799	3.55E-19	0.01799	0.07371	2.61E-23	1.60E-28	0.01798621	6.91E-13	0.3477	0.1973	0.4309	0.5571	0.4641	NA	NA	NA	NA	NA	NA	NA	0.2441	0	0.02616	0.02347	0	0	0.03398	0.1049	0.005525	0	0.09182	0.075949
123	0.3913	0.3383	0.1947	0.1148	0.4934	0.067280061	0.1464	0.032601169	0.09685	0.08247	0.1771	0.1542	0.1957	0.1614	0.035930011	0	0.170290503	0.01213	7.51E-16	0.008163	0.5249	3.78E-11	6.14E-06	0.002472623	1.13E-07	0.1142	0.2063	0.3329	0.3698	0.4038	NA	NA	NA	NA	NA	NA	NA	0.2625	0.2609	0.2938	0.3146	0.3443	0.4773	0.4684	0.2587	0.442	0.2155	0.3824	0.441902
124	0.3069	0.3284	0.3658	0.1191	0.4531	0.091506826	0.01697	0.18918531	0.2505	0.1174	0.113	0.2061	0.2577	0.05835	0.152734013	0.4331	0.419496842	0.0005002	5.73E-31	0.002473	0.01238	1.60E-28	1.43E-21	0.01798621	1.27E-14	0.03461	0.2392	0.2384	0.4052	0.2381	NA	NA	NA	NA	NA	NA	NA	0.07612	0.2788	0.1952	0.1408	0.0929	0.06921	0.05583	0.07692	0.1657	0.2356	0.3332	0.29655
125	0.1631	0.1593	0.2632	0.09977	0.4301	0.209914344	0.1372	0.276335216	0.157	0.08103	0.1116	0.2214	0.1025	0.1923	0.057282076	0.1375	0.134961954	0.002473	1.22E-32	0.005486	0.006932	1.81E-35	4.78E-25	0.002472623	7.78E-20	0.002882	0.3034	0.2528	0.3499	0.2341	NA	NA	NA	NA	NA	NA	NA	0.1286	0.1969	0.2394	0.1643	0.1803	0.148	0.1068	0.1923	0.1768	0.1925	0.1592	0.352389
126	0.1824	0.1141	0.1553	0.228	0.4811	0.327689888	0.1867	0.281179801	0.2476	0.4084	0.2749	0.1059	0.1059	0.3161	0.227385638	0.3689	0.264743603	0.008163	2.80E-29	0.01799	0.02845	2.61E-23	4.78E-25	0.005486299	2.61E-23	0.0001871	0.3286	0.2016	0.2716	0.1419	NA	NA	NA	NA	NA	NA	NA	0.105	0.1739	0.2052	0.1972	0.1421	0.1265	0.05583	0.1014	0.1657	0.1753	0.1795	0.473938
127	0.2833	0.2578	0.3792	0.09792	0.4273	0.052561153	0.07375	0.01143348	0.1046	0	0.2208	0.09284	0.1898	0.06672	0	0.159	0.329795134	0.0005002	6.08E-21	0.003684	0.09879	4.25E-18	7.78E-20	0.001112536	7.78E-20	0.007214	0.2211	0.2412	0.3356	0.3008	NA	NA	NA	NA	NA	NA	NA	0.09186	0.1867	0.1247	0.1455	0.2732	0.148	0.1893	0.1678	0.1547	0.1753	0.3091	NA
128	0.1688	0.1141	0.2605	0.1805	0.4926	0.191157204	0.1849	0.074006969	0.1546	0	0.04304	0.1101	0.04752	0.0591	0.128224411	0	0	0.001659	1.20E-32	0.001659	0.002446	7.78E-20	4.78E-25	0.012128435	2.61E-23	0.000779	0.2233	0.1951	0.2273	0.1481	NA	NA	NA	NA	NA	NA	NA	0.03412	0.1458	0.02817	0.02817	0.04372	0.08592	0.04612	0.1259	0.0884	0.07184	0.2202	0.110517
129	0.2554	0.1839	0.2363	0.215	0.4149	0.08842614	0.06059	0.247691065	0.1957	0.3965	0.165	0.1979	0.1321	0.308	0.05010008	0.2015	0	0.001113	1.34E-17	0.008163	0.1119	4.78E-25	5.38E-32	0.002472623	9.85E-34	0.001683	0.2412	0.1948	0.3537	0.2158	NA	NA	NA	NA	NA	NA	NA	0.08399	0.1483	0.03018	0.07042	0.2623	0.06205	0.03155	0.1049	0.005525	0.204	0.3416	0.355533
130	0.3269	0.4967	0.2928	0.206	0.7839	0.118274102	0.4525	0.016974921	0.1488	0.11	0.1398	0.2614	0.2144	0.05799	0.39066928	0.1587	0.25075814	0.005486	3.00E-29	0.01799	0.03931	9.85E-34	4.78E-25	0.026596994	4.25E-18	0.1022	0.2456	0.462	0.4928	0.5086	NA	NA	NA	NA	NA	NA	NA	0.252	0.2276	0.1247	0.1549	0.1967	0.21	0.3325	0.3112	0.2983	0.319	0.4064	0.237262
131	0.3827	0.4064	0.2733	0.2988	0.6256	0.200080925	0.2109	0.334934628	0.09491	0.5138	0.1587	0.09326	0.09414	0.2268	0.127388954	0.2185	0.128376155	0.005486	1.60E-22	0.01213	0.01501	6.91E-13	8.76E-27	0.00368424	7.78E-20	0.09142	0.1971	0.2924	0.3783	0.3487	NA	NA	NA	NA	NA	NA	NA	0.08136	0	0.01006	0.00939	0	0	0.002427	0.03497	0	0	0.03315	0.092361
132	0.2961	0.3621	0.3672	0.2149	0.4443	0.30065539	0.3046	0.282614548	0.1508	0.08597	0.03778	0.2177	0.2052	0.1778	0.19289753	0.1186	0.643313641	0.008163	5.87E-31	0.003684	0.007749	2.32E-16	1.60E-28	0.012128435	6.91E-13	0.008014	0.3238	0.2629	0.4606	0.3096	NA	NA	NA	NA	NA	NA	NA	0.1024	0.1995	0.04427	0.07042	0.06011	0.05012	0.1699	0.2343	0.1934	0.2184	0.3822	0.28573
133	0.2382	0.225	0.1011	0.1829	0.4943	0.122206661	0.1272	0.246083814	0.307	0.2804	0.09981	0.1849	0.05188	0.2782	0.128196802	0.3038	0.825841633	0.008163	4.05E-19	0.05732	0.09592	1.43E-21	6.91E-13	0.001658801	4.78E-25	0.001872	0.2103	0.2699	0.3184	0.2877	NA	NA	NA	NA	NA	NA	NA	0.1391	0.2353	0.3903	0.2207	0.1475	0.2625	0.3228	0.2797	0.2431	0.2385	0.169	0.220538
134	0.3977	0.3407	0.06986	0.2685	0.6407	0.211758571	0.4808	0.399394264	0.1364	0.2622	0.2959	0.05388	0.05363	0.1267	0.213485165	0.1947	0.615908586	0.008163	1.33E-22	0.005486	0.008134	1.43E-21	1.43E-21	0.005486299	2.61E-23	0.04379	0.188	0.399	0.4167	0.3283	NA	NA	NA	NA	NA	NA	NA	0.1444	0	0.002012	0.02817	0	0	0.06068	0.09091	0.005525	0	0.07616	0.076145
135	0.2654	0.2865	0.2792	0.1958	0.5042	0.19972309	0.2109	0.586290038	0.1426	0.1912	0.2391	0.2085	0.1083	0	0.129226087	0.1241	0.274957347	0.03917	1.49E-22	0.08317	0.03095	7.78E-20	2.61E-23	0.005486299	1.27E-14	0.06787	0.1985	0.2079	0.2947	0.3591	NA	NA	NA	NA	NA	NA	NA	0.1417	0	0.0161	0.01408	0	0	0.009709	0.1608	0.01105	0	0.04977	0.049215
136	0.1538	0.09606	0.4439	0.1565	0.4695	0.202037892	0.1733	0.057057327	0.1046	0.1249	0.1151	0.176	0.4727	0.1268	0.14862497	0.07281	0.138575986	0.001113	1.26E-32	0.002473	0.005185	4.78E-25	4.78E-25	0.00368424	1.43E-21	0.0001066	0.2301	0.2225	0.235	0.1368	NA	NA	NA	NA	NA	NA	NA	0.05249	0.09974	0.1891	0.1737	0.153	0.1122	0.06553	0.08392	0.1768	0.1121	0.1731	0.299008
137	0.3805	0.4696	0.2751	0.1794	0.4032	0.223611566	0.2983	0.146141512	0.2463	0.2718	0.1601	0.1563	0.2607	0.3449	0.232538226	0.1499	0.159492168	0.001659	2.41E-34	0.005486	0.006307	1.43E-21	7.78E-20	0.005486299	6.91E-13	0.004715	0.3853	0.2581	0.4313	0.3833	NA	NA	NA	NA	NA	NA	NA	0.09711	0.1688	0.07847	0.0892	0.08197	0.1122	0.07767	0.1713	0.1105	0.3793	0.3825	0.224619
138	0.2611	0.2488	0.3093	0.09199	0.4312	0.052344023	0.06006	0.005087472	0.1046	0	0.2839	0.1478	0.1947	0	0	0.1598	0.329795134	0.0003354	6.25E-21	0.005486	0.08349	2.61E-23	4.78E-25	0.00368424	1.43E-21	0.002357	0.2028	0.2383	0.329	0.2805	NA	NA	NA	NA	NA	NA	NA	0.07874	0.1662	0.07847	0.108	0.3224	0.04057	0.09466	0.1678	0.04972	0.1724	0.3048	0.352371
139	0.2046	0.2192	0.07997	0.1958	0.511	0.200100975	0.2108	0.384868091	0.1522	0.08364	0.1846	0.1568	0.1402	0.2033	0.031585595	0.1208	0.416324857	0.0266	2.70E-29	0.01799	0.006155	8.76E-27	5.38E-32	0.00368424	1.27E-14	0.003706	0.2035	0.3231	0.327	0.3051	NA	NA	NA	NA	NA	NA	NA	0.1207	0	0.008048	0	0	0	0.01942	0.0979	0.0221	0	0.0383	0.064825
140	0.02289	0.01396	0.2149	0.146	0.4841	0.199473677	0.1084	0.066862642	0.05041	0.08408	0.06202	0.04792	0.05692	0.1197	0	0.0563	0.133836383	0.0002248	1.11E-37	0.0003354	0.001558	1.60E-28	3.31E-37	0.00015071	2.94E-30	9.64E-05	0.1704	0.06452	0.1721	0.07095	NA	NA	NA	NA	NA	NA	NA	0.005249	0	0	0	0	0	0	0.003497	0	0	0.01197	0.009882
141	0.2554	0.2003	0.2788	0.1957	0.4275	0.199880791	0.2109	0.267099147	0.1451	0.2623	0.1732	0.2505	0.1485	0.2843	0.181504686	0.1145	0.252680273	0.01213	2.97E-24	0.002473	0.02808	7.78E-20	1.60E-28	0.002472623	2.32E-16	0.0113	0.1924	0.2916	0.3829	0.2777	NA	NA	NA	NA	NA	NA	NA	0.126	0	0.02012	0.01408	0	0	0.04369	0.07692	0.005525	0	0.02849	0.070283
142	0.5443	0.5493	0.3617	0.623	0.7377	0.485318241	0.6123	0.750162641	0.199	0.1723	0.3271	0.2651	0.2759	0.3787	0.174910822	0.187	0.278398328	0.01799	8.18E-21	0.01799	0.1549	3.78E-11	4.25E-18	0.008162571	2.32E-16	0.2044	0.1955	0.5193	0.6108	0.5693	NA	NA	NA	NA	NA	NA	NA	0.1496	0	0.01408	0.04225	0	0	0.09223	0.2657	0.005525	0	0.07088	0.088443
143	0.2582	0.1847	0.4233	0.2177	0.4731	0.209034408	0.2074	0.282203423	0.196	0.2261	0.1019	0.338	0.5254	0.05973	0.093627846	0.08454	0.412641905	0.002473	5.96E-31	0.002473	0.009546	2.32E-16	1.60E-28	0.012128435	4.25E-18	0.003124	0.2313	0.2154	0.3034	0.1886	NA	NA	NA	NA	NA	NA	NA	0.05249	0.1228	0.1911	0.1362	0.2459	0.1408	0.0534	0.08042	0.1713	0.1264	0.2786	0.261537
144	0.5086	0.4023	0.2149	0.3493	0.3581	0.199948503	0.211	0.230618242	0.1564	0.1975	0.3114	0.1983	0.1625	0.3686	0.13481173	0.2342	0.446135572	0.005486	8.23E-21	0.0266	0.06065	1.27E-14	4.25E-18	0.00368424	2.06E-09	0.272	0.1826	0.4214	0.4248	0.4029	NA	NA	NA	NA	NA	NA	NA	0.1654	0	0.01408	0.01408	0	0	0.02913	0.1294	0	0	0.05856	0.063256
145	0.2546	0.2323	0.4487	0.1019	0.3998	0.055782714	0.06643	0.015276874	0.1046	0.1296	0.2215	0.09284	0.2036	0.1322	0	0.07433	0.166202404	0.0002248	6.08E-21	0.002473	0.04278	1.43E-21	4.78E-25	0.001112536	1.43E-21	0.001355	0.2558	0.2021	0.3371	0.2716	NA	NA	NA	NA	NA	NA	NA	0.06299	0.1432	0.05433	0.0939	0.306	0.01909	0.07767	0.1154	0.03315	0.1523	0.3072	0.262566
146	0.07797	0.07553	0.1805	0.1121	0.4863	0.130884577	0.07441	0.231252362	0.09989	0.0839	0.5226	0.2172	0.3377	0.2806	0.077064725	0.121	0.123683094	0.000746	2.37E-39	0.003684	0.002488	5.38E-32	5.38E-32	0.001112536	1.43E-21	0.0005584	0.2845	0.1107	0.24	0.1348	NA	NA	NA	NA	NA	NA	NA	0.2415	0.08184	0.07243	0.1784	0.1639	0.02864	0	0.06993	0.07735	0.08333	0.1656	0.404198
147	0.3641	0.3539	0.2758	0.5004	0.2977	0.199986351	0.2109	0.130045922	0.1556	0.3034	0.155	0.2848	0.1585	0.2249	0.10821811	0.2081	0.440735801	0.01213	1.88E-22	0.0266	0.02729	2.61E-23	4.25E-18	0.012128435	6.91E-13	0.04976	0.1981	0.3252	0.4057	0.3852	NA	NA	NA	NA	NA	NA	NA	0.1365	0	0.1247	0.06573	0	0	0.02184	0.1608	0.01105	0	0.0781	0.085668
148	0.1817	0.2709	0.2004	0.188	0.7785	0.153606488	0.1974	0.231304889	0.09605	0.08637	0.1093	0.05295	0.09627	0.08888	0.129306063	0.1528	0.118922207	0.003684	2.86E-24	0.008163	0.00289	9.85E-34	4.78E-25	0.005486299	1.43E-21	0.08543	0.231	0.2654	0.4067	0.3074	NA	NA	NA	NA	NA	NA	NA	0.2546	0.133	0.1167	0.1033	0.09836	0.105	0.06796	0.1923	0.08287	0.1121	0.1852	0.299521
149	0.2554	0.2397	0.3071	0.1678	0.5712	0.085054178	0.1033	0.191960192	0.08115	0.279	0.2737	0.2106	0.404	0.1244	0	0.08627	0.136303191	0.002473	7.37E-21	0.008163	0.1081	1.60E-28	8.76E-27	0.000746029	8.76E-27	0.01923	0.2082	0.1969	0.3001	0.2491	NA	NA	NA	NA	NA	NA	NA	0.1654	0.1611	0.1308	0.1502	0.1858	0.08115	0.1481	0.1224	0.1657	0.1351	0.2226	0.402262
150	0.372	0.4039	0.3254	0.08087	0.3212	0.241411905	0.1896	0.188578189	0.198	0.1687	0.09536	0.1339	0.04508	0.177	0.086735824	0.1826	0	0.003684	1.47E-27	0.001659	0.002983	4.78E-25	2.61E-23	0.026596994	3.78E-11	0.002784	0.332	0.2542	0.4258	0.3023	NA	NA	NA	NA	NA	NA	NA	0.06299	0.1662	0.0503	0.06103	0.03279	0.04057	0.04612	0.08042	0.0884	0.3132	0.3677	0.553132
151	0.1001	0.124	0.199	0.1445	0.4487	0.211025296	0.1204	0.459678508	0.2987	0.0843	0.3416	0.1599	0.3307	0.1226	0.409798649	0.1239	0.117658842	0.0003354	5.44E-36	0.005486	0.002648	5.38E-32	4.78E-25	0.167981615	8.76E-27	0.0001495	0.4914	0.1038	0.336	0.1604	NA	NA	NA	NA	NA	NA	NA	0.2861	0.1739	0.04427	0.169	0.2404	0.04773	0.004854	0.1084	0.03867	0.1034	0.2157	0.36368
152	0.1302	0.0977	0.2605	0.08978	0.485	0.190644475	0.1312	0.297200752	0.09412	0.08299	0.04644	0.09601	0.04051	0.2045	0.074090971	0	0.128849782	0.0003354	1.18E-37	0.000746	0.004879	2.94E-30	4.78E-25	0.000500201	4.78E-25	0.0006538	0.1564	0.2577	0.2805	0.1606	NA	NA	NA	NA	NA	NA	NA	0.007874	0	0	0	0	0	0.002427	0.01399	0	0	0.04376	0.051509
153	0.4549	0.4926	0.1911	0.1457	0.345	0.137884572	0.1763	0.166819254	0.188	0.279	0.09434	0.04546	0.2028	0.2457	0.357026236	0.3462	0.461985673	0.005486	1.46E-27	0.002473	0.00402	4.25E-18	7.78E-20	0.057324176	3.78E-11	0.01914	0.308	0.3319	0.4529	0.409	NA	NA	NA	NA	NA	NA	NA	0.07874	0.2097	0.1449	0.04225	0.03279	0.2291	0.3544	0.1888	0.2983	0.4483	0.416	0.229782
154	0.1917	0.1831	0.2052	0.1083	0.3498	0.187940436	0.117	0.098121442	0.1034	0	0.04495	0.04538	0.03876	0.1752	0.154984323	0.06009	0.63786896	0.002473	1.24E-32	0.001659	0.002112	5.38E-32	2.61E-23	0.002472623	1.43E-21	0.00942	0.2713	0.2469	0.3423	0.2234	NA	NA	NA	NA	NA	NA	NA	0.08136	0.1176	0.06841	0.07042	0.04918	0.1217	0.2136	0.2238	0.09392	0.2299	0.3557	0.333847
155	0.3641	0.3571	0.2844	0.2358	0.49	0.256995672	0.2617	0.034156512	0.05222	0.1957	0.1564	0.1046	0.3059	0.2255	0.105407629	0.08812	0.388028474	0.01799	1.61E-12	0.008163	0.1712	1	2.32E-16	0.01798621	2.32E-16	0.0155	0.2105	0.3017	0.3621	0.4198	NA	NA	NA	NA	NA	NA	NA	0.1601	0.1407	0.1247	0.1033	0.1803	0.2458	0.3544	0.2413	0.2486	0.1523	0.2677	0.327995
156	0.284	0.2512	0.08464	0.1702	0.4259	0.149629875	0.1003	0.010890874	0.05237	0	0.2312	0.1458	0.1324	0.06655	0.185513644	0.1594	0.429744151	0.003684	3.50E-14	0.01213	0.06905	2.06E-09	2.61E-23	0.001112536	2.61E-23	0.005199	0.3116	0.2709	0.3926	0.3398	NA	NA	NA	NA	NA	NA	NA	0.147	0.156	0.2233	0.1408	0.2568	0.3532	0.3592	0.2587	0.326	0.1782	0.2916	0.339152
157	0.1109	0.08456	0.1626	0.1046	0.5018	0.076581628	0.09889	0.526130571	0.1523	0.2077	0.04583	0.1077	0.1549	0.1222	0.073673468	0.1543	0.124676282	0.000746	6.10E-26	0.001659	0.02249	9.85E-34	1.60E-28	0.002472623	2.61E-23	0.0003609	0.1964	0.1514	0.2287	0.1468	NA	NA	NA	NA	NA	NA	NA	0.08924	0.03581	0.1227	0.06103	0.08743	0.09785	0.2451	0.0979	0.0884	0.04598	0.1289	0.251223
158	0.1273	0.1166	0.09085	0.1544	0.4824	0.117508991	0.06976	0.046901187	0.1555	0.08408	0.04749	0.1174	0	0.1887	0.085773382	0.1297	0.275027261	0.001113	3.01E-24	0.008163	0.003811	4.78E-25	4.78E-25	0.000500201	8.76E-27	0.0003117	0.1565	0.1833	0.2364	0.2042	NA	NA	NA	NA	NA	NA	NA	0.1076	0.1023	0.159	0.1643	0.08197	0.1217	0.08738	0.1434	0.1436	0.1121	0.07765	0.251907
159	0.1152	0.0821	0.1662	0.08656	0.466	0.127737045	0.07936	0.154046858	0.1013	0.0839	0.1615	0.1629	0.04745	0.1944	0.128049959	0.1263	0.121610518	0.005486	2.43E-39	0.003684	0.008864	2.94E-30	2.94E-30	0.001658801	2.61E-23	0.003795	0.2517	0.1094	0.2507	0.1776	NA	NA	NA	NA	NA	NA	NA	0.05512	0.09463	0.1107	0.03756	0.08743	0.02864	0.01699	0.06993	0.03867	0.1034	0.2101	0.278044
160	0.1595	0.147	0.1071	0.2447	0.4628	0.249614823	0.2981	0.465193411	0.259	0.177	0.1578	0.1644	0.2161	0.2727	0.189611733	0.155	0.238743696	0.03917	6.46E-21	0.0266	0.02642	1.43E-21	5.38E-32	0.012128435	4.25E-18	0.0004496	0.3383	0.154	0.2673	0.1928	NA	NA	NA	NA	NA	NA	NA	0.1234	0.179	0.1046	0.09859	0.1311	0.05489	0.0534	0.06643	0.07182	0.1724	0.2057	0.278469
161	0.4707	0.4926	0.2791	0.5704	0.6061	0.529104997	0.6307	0.664106933	0.2424	0.2726	0.2148	0.1489	0.2042	0.3048	0.202204975	0.2226	0.416324857	0.0266	6.11E-26	0.008163	0.005763	1.43E-21	4.25E-18	0.008162571	6.91E-13	0.1592	0.1986	0.3497	0.4758	0.4112	NA	NA	NA	NA	NA	NA	NA	0.1837	0	0.01207	0.01408	0	0	0.09223	0.1364	0.02762	0	0.0652	0.066761
162	0.06152	0.05419	0.1768	0.1606	0.4791	0.218640582	0.09855	0.053128139	0.05032	0.2037	0.1101	0.04792	0.05692	0.1197	0.104343125	0.05659	0.133836383	0.0002248	5.71E-31	0.000746	0.001306	4.78E-25	1.80E-35	0.001112536	4.78E-25	0.0002335	0.2326	0.07636	0.1914	0.09136	NA	NA	NA	NA	NA	NA	NA	0.01575	0.02813	0.06036	0.01408	0.02186	0.01193	0.01699	0.05245	0	0.02874	0.1349	0.140594
163	0.1309	0.07964	0.2409	0.1897	0.4941	0.178333471	0.1915	0.429151597	0.1927	0.307	0.2792	0.2785	0.1529	0.3228	0.325342716	0.3179	0.59061157	0.008163	2.82E-24	0.005486	0.02809	1.81E-35	1.60E-28	0.026596994	2.61E-23	0.0009369	0.2585	0.1507	0.2539	0.1487	NA	NA	NA	NA	NA	NA	NA	0.04724	0.09974	0.1288	0.05164	0.1038	0.1002	0.04612	0.06993	0.09392	0.08908	0.136	0.318983
164	0.3383	0.408	0.3295	0.2335	0.3674	0.259200194	0.3289	0.162370621	0.2089	0.2146	0.1416	0.3359	0.2778	0.3487	0.271767973	0.4645	0.482059282	0.008163	6.81E-21	0.05732	0.02248	4.78E-25	6.91E-13	0.026596994	1.43E-21	0.002374	0.3461	0.1933	0.4861	0.3624	NA	NA	NA	NA	NA	NA	NA	0.1339	0.2583	0.06237	0.1127	0.04918	0.05728	0.07767	0.2063	0.07735	0.2816	0.2806	0.248471
165	0.2403	0.33	0.4577	0.186	0.5934	0.259531551	0.1771	0.087992076	0.2908	0	0.1471	0.2166	0.3608	0.1476	0.104612197	0.1588	0.859985523	0.0005002	2.51E-39	0.001659	0.002218	9.85E-34	1.43E-21	0.001658801	4.78E-25	0.005823	0.2914	0.3648	0.4392	0.3022	NA	NA	NA	NA	NA	NA	NA	0.2205	0.1688	0.1891	0.2019	0.1311	0.1527	0.1335	0.2343	0.3039	0.2586	0.3038	0.296999
166	0.309	0.3038	NA	0.07279	0.5127	0.129838577	0.1246	0.089590525	0.09606	0.0865	0.291	0.05338	0.3539	0.1912	0.070284982	0.1756	0.151849078	0.001659	1.28E-27	0.005486	NA	7.78E-20	3.78E-11	0.01798621	7.78E-20	NA	0.2775	0.3276	0.3442	0.2268	NA	NA	NA	NA	NA	NA	NA	0.1076	0.2123	0.06439	0.1549	NA	0.1456	0.1553	0.1818	0.04972	0.1609	0.4003	NA
167	0.22318	0.18309	0.25671	0.17153	0.3801	0.07139	0.13504	0.01739	0	0	0.21191	0.04834	0.2109	0.05876	0.24573	0.16292	0.1836	0.000746	1.33E-22	0.0016588	0.0093345	2.32E-16	2.61E-23	0.0081626	7.78E-20	0.0011586	0.3264	0.26849	0.3265	0.26618	NA	NA	NA	NA	NA	NA	NA	0.089239	0.120205	0.167002	0.107981	0.240437	0.090692	0.157767	0.36014	0.099448	0.1523	0.2983	0.40169
168	0.18169	0.27094	0.2004	0.18799	0.7785	0.15369	0.19744	0.23144	0.09605	0.08637	0.10933	0.05295	0.09627	0.08888	0.12931	0.15278	0.1189	0.0036842	2.86E-24	0.0081626	0.0028897	9.85E-34	4.78E-25	0.0054863	1.43E-21	0.0854309	0.231	0.26182	0.402	0.30735	NA	NA	NA	NA	NA	NA	NA	0.254593	0.132992	0.1167	0.103286	0.098361	0.105012	0.067961	0.19231	0.082873	0.11207	0.18522	0.29948
169	0.0515	0.03612	0.12903	0.09853	0.4803	0.10929	0.079	0.46488	0.09989	0.08408	0.11171	0	0	0.18973	0.059	0.05765	0.1177	0.0003353	1.12E-37	0.0024726	0.0008204	1.80E-35	1.80E-35	0.0002248	2.94E-30	0.0001367	0.1559	0.09398	0.1963	0.1037	NA	NA	NA	NA	NA	NA	NA	0.023622	0	0.008048	0.00939	0	0	0.002427	0.02448	0.005525	0	0.01755	0.02862
170	0.33691	0.46634	0.16057	0.14849	0.787	0.33256	0.20819	0.23936	0.19436	0.3931	0.23041	0.3165	0.1515	0.16415	0.36931	0.0609	0	0.2314752	8.74E-11	0.0573242	0.0025017	1.27E-14	1.13E-07	0.1192029	2.32E-16	0.0056441	0.3989	0.42343	0.5625	0.39779	NA	NA	NA	NA	NA	NA	NA	0.115486	0.273657	0.303823	0.370892	0.076503	0.128878	0.101942	0.1958	0.149171	0.17529	0.35714	0.31445
171	0.31617	0.23563	0.27977	0.18821	0.2755	0.10494	0.07385	0.51203	0.09228	0.08563	0.29276	0.10173	0.15804	0.27761	0.16769	0.13509	0.1213	0.0179862	6.92E-21	0.0081626	0.0131545	2.06E-09	4.25E-18	0.0054863	4.25E-18	0.0063292	0.2292	0.25639	0.3656	0.25257	NA	NA	NA	NA	NA	NA	NA	0.160105	0.194373	0.160966	0.164319	0.163934	0.422434	0.230583	0.18182	0.143646	0.26724	0.41138	0.3518
172	0.27754	0.26108	0.3412	0.13105	0.4246	0.09443	0.10667	0.0291	0.10458	0	0.20484	0.20422	0.25765	0	0	0.07433	0	0.000746	1.25E-22	0.026597	0.1124859	1.43E-21	1.60E-28	0.0016588	1.60E-28	0.0034052	0.2019	0.24824	0.3344	0.28842	NA	NA	NA	NA	NA	NA	NA	0.065617	0.217391	0.042254	0.122066	0.311475	0.047733	0.024272	0.11189	0.022099	0.16667	0.36413	0.35791
173	0.19528	0.21264	0.22131	0.17811	0.3473	0.15932	0.28388	0.03282	0.10454	0.18505	0.08828	0.09124	0.20613	0.18472	0.24629	0.0877	0.2634	0.0016588	1.21E-32	0.0003353	0.0026005	8.76E-27	5.38E-32	0.0011125	1.27E-14	0.0061439	0.1471	0.16893	0.345	0.22594	NA	NA	NA	NA	NA	NA	NA	0.026247	0.107417	0.024145	0.032864	0.010929	0.026253	0.01699	0.06294	0.005525	0.10057	0.29967	0.27511
174	NA	NA	0.44925	NA	NA	0.24378	NA	0.05542	0.20172	0.18496	0.17781	0.24979	0.36903	0.11581	0.40578	0.19144	0.2865	0.0002248	NA	0.0016588	0.0124026	NA	NA	0.0016588	NA	0.0006654	0.3363	NA	0.3353	NA	NA	NA	NA	NA	NA	NA	NA	0.089239	0.184143	NA	0.051643	0.021858	NA	NA	0.21329	NA	0.1954	0.32473	0.30189
175	0.22961	0.18719	0.12195	0.19577	0.1661	0.14604	0.07896	0.20096	0.18596	0.19417	0.12735	0.04776	0.05347	0.21847	0.07159	0.13993	0.1275	0.0036842	1.35E-22	0.000746	0.0057931	8.76E-27	1.80E-35	0.0005002	4.25E-18	0.0016211	0.1773	0.17114	0.3021	0.20694	NA	NA	NA	NA	NA	NA	NA	0.026247	0	0	0	0	0	0.002427	0.03497	0	0	0.05302	0.04738
176	0.17382	0.15353	0.26726	0.20442	0.4531	NA	0.29625	NA	0.04997	0.18697	0	0.14396	0	0.17396	0.17207	0.05576	0.3874	0.000746	2.51E-34	0.0005002	0.0005172	5.38E-32	8.76E-27	NA	9.85E-34	0.0023879	NA	0.16902	NA	0.13209	NA	NA	NA	NA	NA	NA	NA	0.086614	0.099744	0.026157	0.051643	0.027322	0.026253	0.087379	NA	0.027624	0.13506	0.28942	0.20348
177	0.20172	0.24795	0.15383	0.16388	0.4138	0.26605	0.17229	0.4044	0.15867	0.29157	0.35967	0.21613	0.18881	0.12213	0.19309	0.11605	0.2642	0.0391657	3.23E-14	0.0036842	0.0130031	2.94E-30	1.27E-14	0.4013123	1.43E-21	0.0162256	0.3855	0.34151	0.3596	0.25303	NA	NA	NA	NA	NA	NA	NA	0.089239	0.117647	0.062374	0.056338	0.224044	0.064439	0.092233	0.26923	0.082873	0.11494	0.17349	0.50138
178	0.2432	0.18227	0.22491	0.27855	0.4216	0.24073	0.12098	0.23465	0.15608	0.18196	0.16523	0.32436	0.29735	0.29447	0.1469	0.16481	0.1662	0.0036842	2.52E-29	0.0081626	0.0063258	6.91E-13	5.38E-32	0.0081626	1.43E-21	0.0004941	0.272	0.17623	0.4147	0.28083	NA	NA	NA	NA	NA	NA	NA	0.136483	0.109974	0.169014	0.159624	0.202186	0.162291	0.048544	0.11888	0.160221	0.21552	0.2579	0.35113
179	0.38841	0.36043	0.27605	0.35773	0.3713	0.19981	0.41928	0.21995	0.14734	0.16742	0.10348	0.10521	0.05591	0.35028	0.10863	0.1172	0.2575	0.0054863	6.23E-26	0.0054863	0.0360233	4.78E-25	4.78E-25	0.0011125	1.43E-21	0.0091104	0.1932	0.31473	0.387	0.29735	NA	NA	NA	NA	NA	NA	NA	0.104987	0	0.004024	0.004695	0	0	0.007282	0.04196	0	0	0.09849	0.08992
180	0.27253	0.25944	0.35822	0.18598	0.3656	0.21606	0.13332	0.33757	0.0875	0.19088	0.55002	0.27734	0.38066	0.19384	0.17052	0.05994	0.1281	0.0081626	1.51E-32	0.0179862	0.2063594	1.60E-28	1.27E-14	0.0179862	1.27E-14	0.0628814	0.2964	0.23538	0.3234	0.2791	NA	NA	NA	NA	NA	NA	NA	0.212598	0.179028	0.138833	0.192488	0.224044	0.143198	0.118932	0.11189	0.160221	0.14943	0.23005	0.51527
181	0.08155	0.07635	0.38106	0.15891	0.4834	0.16476	0.1702	0.09063	0	0	0.04286	0	0.09521	0.15081	0.0352	0.06125	0	0.0005002	5.19E-36	0.000746	0.0055835	4.78E-25	2.94E-30	0.0121284	2.32E-16	0.0003372	0.3031	0.11529	0.2456	0.15854	NA	NA	NA	NA	NA	NA	NA	0.031496	0.030691	0.044266	0.004695	0.032787	0.011933	0.075243	0.03147	0.033149	0.02874	0.1667	0.20464
182	0.16309	0.15928	0.26318	0.09977	0.4301	0.20981	0.13724	0.27602	0.15701	0.08103	0.1116	0.22141	0.10245	0.19233	0.05728	0.13745	0.135	0.0024726	1.22E-32	0.0054863	0.0069321	1.80E-35	4.78E-25	0.0024726	7.78E-20	0.0028817	0.3034	0.25282	0.3461	0.23406	NA	NA	NA	NA	NA	NA	NA	0.128609	0.196931	0.239437	0.164319	0.180328	0.147971	0.106796	0.19231	0.176796	0.19253	0.15915	0.35242
183	0.12017	0.09688	0.27885	0.18487	0.4508	0.19996	0.21087	0.15301	0.1014	0.09614	0.03886	0.03918	0.05462	0.18183	0	0.05593	0.1161	0.0001507	5.17E-41	0.000746	0.0007642	1.80E-35	1.80E-35	0.000746	4.78E-25	0.0005259	0.1643	0.14089	0.2331	0.10818	NA	NA	NA	NA	NA	NA	NA	0.005249	0	0	0	0	0	0	0.02098	0	0	0.03343	0.0209
184	0.07797	0.07553	0.18046	0.1121	0.4863	0.13102	0.07441	0.23774	0.09989	0.0839	0.52265	0.21716	0.33765	0.28059	0.07706	0.12096	0.1237	0.000746	2.37E-39	0.0036842	0.0024883	5.38E-32	5.38E-32	0.0011125	1.43E-21	0.0005584	0.2845	0.11074	0.2393	0.13479	NA	NA	NA	NA	NA	NA	NA	0.24147	0.081841	0.072435	0.178404	0.163934	0.02864	0	0.06993	0.077348	0.08333	0.16559	0.40424
185	0.4671	0.4023	0.27966	0.3718	0.5625	0.19975	0.21086	0.64257	0.20769	0.24903	0.2795	0.22199	0.16782	0.29147	0.19717	0.19112	0.453	0.026597	8.69E-16	0.0831727	0.02298	2.06E-09	7.78E-20	0.026597	1.13E-07	0.555429	0.2069	0.50921	0.622	0.53384	NA	NA	NA	NA	NA	NA	NA	0.144357	0	0.018109	0.032864	0	0	0.01699	0.11538	0.033149	0	0.07278	0.07571
186	0.17883	0.22742	0.31892	0.09891	0.482	0.19814	0.11388	0.05381	0.0959	0.08494	0	0.20628	0.20275	0.2423	0.24664	0.11992	0.4285	0.0005002	2.50E-39	0.0036842	0.0039404	1.80E-35	2.61E-23	0.0121284	1.27E-14	0.0010896	0.2842	0.28565	0.2841	0.2635	NA	NA	NA	NA	NA	NA	NA	0.154856	0.186701	0.181087	0.197183	0.043716	0.116945	0.286408	0.27273	0.248619	0.20115	0.26551	0.2364
187	0.32904	0.41133	0.38285	0.19588	0.6153	0.19893	0.27871	0.03961	0.13981	0.15616	0.29939	0.26037	0.42369	0.05842	0.10498	0.38369	0.4985	0.0391657	3.41E-19	0.1192029	0.0140192	7.78E-20	0.01799	0.0054863	2.06E-09	0.0254971	0.3214	0.41421	0.428	0.42546	NA	NA	NA	NA	NA	NA	NA	0.343832	0.250639	0.338028	0.300469	0.153005	0.229117	0.463592	0.39161	0.392265	0.31034	0.26212	0.18913
188	0.20029	0.18966	NA	0.14132	0.4269	0.18537	0.18971	0.29231	0	0	0.08447	0.15449	0	0.15081	0.27905	0	0.2512	0.0024726	1.26E-27	0.0036842	NA	4.25E-18	7.78E-20	0.0179862	6.91E-13	NA	0.4114	0.19038	0.3323	0.22024	NA	NA	NA	NA	NA	NA	NA	0.03937	0.117647	0.108652	0.070423	NA	0.02148	0.036408	0.17832	0.022099	0.10057	0.26351	NA
189	0.24678	0.23892	0.23673	0.04767	0.4549	0.09035	0.05769	0.11187	0.19972	0.17094	0.13885	0.13675	0.14303	0.17631	0.20423	0.25632	0.1451	0.000746	2.39E-39	0.0024726	0.0001688	2.61E-23	1.60E-28	0.0011125	2.61E-23	0.0014718	0.1985	0.22353	0.2918	0.22284	NA	NA	NA	NA	NA	NA	NA	0.076115	0.120205	0.05835	0.051643	0.010929	0.040573	0.043689	0.1014	0.038674	0.14368	0.45542	0.21
190	0.12732	0.08046	0.36982	0.22126	0.4856	0.34943	0.21982	0.35925	0.13846	0.41101	0.16157	0.05528	0.16012	0.2195	0.13318	0.15746	0.6268	0.000746	1.23E-27	0.0081626	0.008222	9.85E-34	5.38E-32	0.0036842	1.43E-21	0.0004726	0.2544	0.15205	0.2428	0.13321	NA	NA	NA	NA	NA	NA	NA	0.057743	0.048593	0.152918	0.070423	0.103825	0.205251	0.065534	0.11189	0.18232	0.0977	0.18546	0.36676
191	NA	0.14368	0.10185	NA	0.4788	0.21258	0.08684	0.08555	0.0519	0.17791	0	0	0	0.18554	0.04907	0.13545	0.275	0.0016588	1.33E-27	0.0391657	0.0031119	NA	2.61E-23	0.000746	2.61E-23	0.0005936	0.2099	0.24077	0.293	0.23865	NA	NA	NA	NA	NA	NA	NA	0.183727	0.127877	0.22334	0.187793	0.147541	NA	0.152913	0.1958	0.132597	NA	0.12073	0.28132
192	0.35479	0.28982	0.27667	0.26188	0.5162	0.1999	0.21087	0.10674	0.24639	0.18124	0.14653	0.22634	0.17449	0.29386	0.19272	0.19946	0.2707	0.0121284	6.91E-26	0.0179862	0.063803	2.06E-09	2.61E-23	0.0081626	6.91E-13	0.0090869	0.1824	0.32495	0.3515	0.36394	NA	NA	NA	NA	NA	NA	NA	0.115486	0	0.014085	0.046948	0	0	0.029126	0.09441	0	0	0.04909	0.03069
193	0.15665	0.16749	0.27786	0.13942	0.7261	0.11877	0.12528	0.06245	0.04795	0.20324	0.29267	0.14236	0.09958	0.06218	0.1106	0.06427	0	0.0005002	1.13E-37	0.0016588	0.0013337	5.38E-32	5.38E-32	0.000746	8.76E-27	0.0087852	0.1761	0.25557	0.3123	0.20748	NA	NA	NA	NA	NA	NA	NA	0.018373	0	0	0.004695	0	0	0.004854	0.03147	0	0	0.0453	0.06005
194	0.06438	0.04351	0.15573	0.11825	0.4838	0.14528	0.13202	0.35981	0.09989	0.08408	0.33374	0.16831	0.09702	0.21197	0.05909	0.05765	0.2323	0.000746	1.12E-37	0.0011125	0.0012729	1.80E-35	3.31E-37	0.0024726	5.38E-32	0.0002869	0.2276	0.11257	0.2302	0.09782	NA	NA	NA	NA	NA	NA	NA	0.249344	0.066496	0.022133	0.15493	0.114754	0.026253	0.101942	0.02448	0.022099	0.02874	0.19587	0.39581
195	0.1774	0.13136	0.34188	0.12015	0.3875	0.09117	0.0461	0.04546	0.05597	0	0.14797	0.10112	0.24861	0.06398	0.03413	0.07237	0.3313	0.000101	5.29E-31	0.0016588	0.0023221	4.78E-25	9.85E-34	0.0024726	5.38E-32	0.0005322	0.258	0.1493	0.2905	0.17718	NA	NA	NA	NA	NA	NA	NA	0.023622	0.058824	0.012072	0.018779	0.240437	0.004773	0.01699	0.11888	0	0.09483	0.20682	NA
196	0.20386	0.2931	0.27161	0.17331	0.8159	0.35665	0.28212	0.45505	0.21016	0.08637	0.10912	0.16645	0.05026	0	0.37683	0.06384	0.2537	0.0011125	1.45E-27	0.0024726	0.0053408	1.60E-28	5.38E-32	0.0573242	8.76E-27	0.0109551	0.401	0.25401	0.4472	0.28435	NA	NA	NA	NA	NA	NA	NA	0.11811	0.130435	0.034205	0.056338	0.04918	0.069212	0.01699	0.13287	0.071823	0.03161	0.27092	0.27347
197	0.23605	0.18227	0.15392	0.20154	0.4657	0.24861	0.13625	0.2368	0.10727	0.28858	0.28338	0.21025	0.16383	0.31277	0.22358	0.0726	0.3036	0.0081626	3.16E-14	0.0831727	0.0046569	7.78E-20	1.43E-21	0.026597	2.32E-16	0.0009478	0.3736	0.24297	0.4029	0.30198	NA	NA	NA	NA	NA	NA	NA	0.181102	0.168798	0.28169	0.215962	0.174863	0.26253	0.349515	0.32867	0.254144	0.17816	0.28872	0.44137
198	0.05222	0.05747	0.09296	0.16579	0.487	0.21554	0.09123	0.0851	0.09818	0.0839	0.17135	0.10378	0.05578	0.2098	0.10841	0.05835	0.1338	0.0005002	5.08E-36	0.0011125	0.0017158	1.60E-28	9.85E-34	0.0024726	2.94E-30	0.0002037	0.2882	0.1001	0.2052	0.08071	NA	NA	NA	NA	NA	NA	NA	0.099738	0.063939	0.042254	0.056338	0.038251	0.019093	0.004854	0.03497	0.027624	0.05747	0.167	0.15704
199	NA	NA	0.35442	NA	NA	0.2122	NA	0.13011	0.30196	0.38659	0.16091	0.27282	0.25374	0.22198	0.11095	0.16068	0.2859	NA	NA	0.0391657	0.0412996	NA	NA	0.0036842	NA	0.0271287	0.281	NA	0.2777	NA	NA	NA	NA	NA	NA	NA	NA	0.364829	NA	NA	0.173709	0.234973	NA	NA	0.30769	NA	NA	NA	0.43354
200	0.22675	0.2775	0.19357	0.1779	0.5328	0.11771	0.27638	0.22113	0.24675	0.18992	0.04371	0.04718	0.10273	0.20357	0.03838	0.19814	0.7628	0.026597	3.63E-19	0.0573242	0.0091324	7.78E-20	8.76E-27	0.0081626	2.32E-16	0.011567	0.2168	0.28736	0.3374	0.29373	NA	NA	NA	NA	NA	NA	NA	0.133858	0.168798	0.062374	0.089202	0.092896	0.033413	0.072816	0.13986	0.116022	0.12931	0.56533	0.44104
201	0.28898	0.23153	0.14215	0.19621	0.3571	0.19992	0.13055	0.07055	0.04942	0.30359	0.15442	0.10547	0.11264	0.20053	0.07348	0.1476	0.2626	0.0011125	2.93E-24	0.0036842	0.0221755	2.61E-23	5.38E-32	0.0024726	8.76E-27	0.0469009	0.192	0.23239	0.3336	0.30088	NA	NA	NA	NA	NA	NA	NA	0.057743	0	0.006036	0	0	0	0.002427	0.06643	0	0	0.04793	0.06974
202	0.29828	0.30542	0.24957	0.15141	0.3329	0.27824	0.19656	0.30984	0.24929	0	0.04367	0.05101	0	0.17441	0.13188	0.20853	0.597	0.0011125	1.31E-32	0.0054863	0.0042177	7.78E-20	7.78E-20	0.0024726	4.25E-18	0.0792165	0.2697	0.24772	0.3702	0.24463	NA	NA	NA	NA	NA	NA	NA	0.023622	0.194373	0.016097	0.061033	0.038251	0.031026	0.026699	0.11189	0.033149	0.33621	0.39863	0.30577
203	0.18455	0.18719	0.28116	0.19584	0.4535	0.19984	0.21081	0.21702	0.1459	0.27302	0.09754	0.17644	0.15236	0.18631	0.11039	0.27823	0.4486	0.0054863	1.32E-27	0.0391657	0.0226652	2.61E-23	1.60E-28	0.0081626	5.38E-32	0.0601212	0.1927	0.32177	0.3861	0.25422	NA	NA	NA	NA	NA	NA	NA	0.03937	0	0	0.004695	0	0	0.019417	0.10839	0.005525	0	0.02659	0.04441
204	0.1309	0.09442	0.33977	0.2295	0.4864	0.33476	0.21362	0.3917	0.20236	0.41101	0.28057	0.15891	0.21504	0.31612	0.27339	0.22504	0.6268	0.0054863	1.24E-27	0.0081626	0.0304436	2.94E-30	1.60E-28	0.0391657	1.43E-21	0.0002842	0.3651	0.1494	0.2656	0.15152	NA	NA	NA	NA	NA	NA	NA	0.08399	0.107417	0.191147	0.079812	0.169399	0.176611	0.050971	0.08741	0.176796	0.14368	0.22559	0.43174
205	0.1681	0.24384	0.33424	0.16659	0.7965	0.25118	0.23047	0.50402	0.15165	0.18144	0.10912	0.26906	0.09627	0.08781	0.09559	0.15278	0.2537	0.0036842	3.07E-19	0.0121284	0.0045214	1.80E-35	2.61E-23	0.026597	2.61E-23	0.1268394	0.3532	0.28732	0.4104	0.26636	NA	NA	NA	NA	NA	NA	NA	0.259843	0.186701	0.130785	0.112676	0.098361	0.066826	0.09466	0.23077	0.143646	0.11782	0.22192	0.27207
206	0.13019	0.0977	0.26046	0.08978	0.485	0.19062	0.13124	0.29524	0.09412	0.08299	0.04644	0.09601	0.04051	0.20449	0.07409	0	0.1288	0.0003353	1.17E-37	0.000746	0.0048789	2.94E-30	4.78E-25	0.0005002	4.78E-25	0.0006538	0.1564	0.24323	0.272	0.16062	NA	NA	NA	NA	NA	NA	NA	0.007874	0	0	0	0	0	0.002427	0.01399	0	0	0.04376	0.05153
207	0.22961	0.18719	0.12195	0.19577	0.1661	0.14604	0.07896	0.20096	0.18596	0.19417	0.12735	0.04776	0.05347	0.21847	0.07159	0.13993	0.1275	0.0036842	1.35E-22	0.000746	0.0057931	8.76E-27	1.80E-35	0.0005002	4.25E-18	0.0016211	0.1773	0.17114	0.3021	0.20694	NA	NA	NA	NA	NA	NA	NA	0.026247	0	0	0	0	0	0.002427	0.03497	0	0	0.05302	0.04738
208	0.15093	0.12562	NA	0.14803	0.4699	0.22488	0.18396	0.18382	0.09704	0	0.04171	0.25539	0.10087	0.21531	0.24547	0	0.1279	0.0016588	1.20E-27	0.0016588	NA	2.94E-30	1.60E-28	0.0179862	4.25E-18	NA	0.3075	0.20278	0.3064	0.1624	NA	NA	NA	NA	NA	NA	NA	0.026247	0.063939	0.01006	0.056338	NA	0.011933	0.019417	0.09441	0.005525	0.04023	0.28627	0.11414
209	0.34621	0.32512	0.37199	0.14694	0.6283	0.16101	0.1778	0.03334	0.10049	0	0.24239	0.04425	0.31931	0.31974	0.18196	0.45031	0.1603	0.0024726	1.21E-37	0.0011125	0.0072599	1.80E-35	8.76E-27	0.0036842	4.78E-25	0.0043374	0.3396	0.30703	0.3708	0.28097	NA	NA	NA	NA	NA	NA	NA	0.139108	0.173913	0.158954	0.112676	0.103825	0.138425	0.131068	0.18531	0.104972	0.21264	0.2896	0.26554
210	0.40343	0.38506	0.27727	0.42588	0.4072	0.19978	0.2973	0.25452	0.24918	0.2679	0.22214	0.10052	0.1524	0.2082	0.08602	0.12043	0.4191	0.0054863	7.06E-21	0.026597	0.0101323	4.25E-18	4.78E-25	0.0024726	4.25E-18	0.0466055	0.1889	0.39015	0.3942	0.38089	NA	NA	NA	NA	NA	NA	NA	0.131234	0	0.014085	0.014085	0	0	0.026699	0.04196	0	0	0.08672	0.09499
211	0.12732	0.08046	0.36982	0.22126	0.4856	0.34943	0.21982	0.35925	0.13846	0.41101	0.16157	0.05528	0.16012	0.2195	0.13318	0.15746	0.6268	0.000746	1.23E-27	0.0081626	0.008222	9.85E-34	5.38E-32	0.0036842	1.43E-21	0.0004726	0.2544	0.15205	0.2428	0.1326	NA	NA	NA	NA	NA	NA	NA	0.057743	0.048593	0.152918	0.070423	0.103825	0.205251	0.065534	0.11189	0.18232	0.0977	0.18546	0.36676
212	NA	0.19212	0.21557	NA	0.5149	0.13559	0.19956	0.26003	0.18718	0.08224	0.34493	0.39946	0.4333	0.0635	0.15312	0.16025	0.1208	0.000746	1.63E-22	0.0121284	0.005843	NA	2.94E-30	0.0831727	2.32E-16	0.0026011	0.3383	0.20347	0.3658	0.21965	NA	NA	NA	NA	NA	NA	NA	0.270341	0.179028	0.066398	0.258216	0.218579	NA	0.109223	0.14336	0.088398	0.22701	0.08797	0.3603
213	0.0515	0.03612	0.12903	0.09853	0.4803	0.10929	0.079	0.46488	0.09989	0.08408	0.11171	0	0	0.18973	0.059	0.05765	0.1177	0.0003353	1.12E-37	0.0024726	0.0008204	1.80E-35	1.80E-35	0.0002248	2.94E-30	0.0001367	0.1559	0.09398	0.1963	0.1037	NA	NA	NA	NA	NA	NA	NA	0.023622	0	0.008048	0.00939	0	0	0.002427	0.02448	0.005525	0	0.01755	0.02862
214	0.299	0.39819	0.07522	0.2323	0.8038	0.14106	0.39687	0.10844	0.09596	0.40242	0.1614	0.10727	0.20104	0	0.40475	0	0.1616	0.0024726	2.45E-29	0.0024726	0.0276548	1.43E-21	7.78E-20	0.5	3.78E-11	0.0055811	0.5002	0.34491	0.4827	0.35039	NA	NA	NA	NA	NA	NA	NA	0.293963	0.240409	0.148893	0.201878	0.15847	0.112172	0.075243	0.36713	0.149171	0.25	0.23477	0.45498
215	0.33834	0.40805	0.32952	0.23355	0.3674	0.25926	0.32893	0.16237	0.20891	0.21464	0.14163	0.33586	0.27778	0.34873	0.27177	0.46448	0.4821	0.0081626	6.81E-21	0.0573242	0.0224792	4.78E-25	6.91E-13	0.026597	1.43E-21	0.0023745	0.3461	0.1933	0.4861	0.36244	NA	NA	NA	NA	NA	NA	NA	0.133858	0.258312	0.062374	0.112676	0.04918	0.057279	0.07767	0.2028	0.077348	0.28161	0.28064	0.24857
216	0.25393	0.21182	0.15059	0.1471	0.4037	0.10504	0.1085	0.09069	0.05542	0.11138	0.17531	0.14577	0.18459	0.06387	0.16895	0.15475	0.2966	0.000746	6.55E-21	0.0024726	0.0080916	4.25E-18	2.61E-23	0.0011125	4.78E-25	0.0012106	0.3247	0.2378	0.3766	0.31528	NA	NA	NA	NA	NA	NA	NA	0.12336	0.122762	0.114688	0.075117	0.251366	0.133652	0.148058	0.17483	0.176796	0.16667	0.29374	0.38686
217	0.08083	0.08046	0.22797	0.08822	0.4787	0.1736	0.0762	0.28487	0.09989	0.0839	0.52265	0.05618	0.38267	0.19442	0.07587	0.05785	0.1237	0.0005002	2.37E-39	0.0036842	0.0062572	5.38E-32	1.80E-35	0.0016588	8.76E-27	0.0007403	0.2246	0.10711	0.2511	0.1528	NA	NA	NA	NA	NA	NA	NA	0.03937	0.030691	0.082495	0.051643	0.202186	0.019093	0.01699	0.05245	0.071823	0.06897	0.11907	0.39228
218	0.28469	0.22332	0.08624	0.29099	0.4858	0.1441	0.20887	0.19569	0.34786	0.504	0.27707	0.38532	0.20676	0.29209	0.2091	0.21451	0.1268	0.0179862	1.49E-17	0.1192029	0.1185617	4.78E-25	2.61E-23	0.0391657	3.78E-11	0.0104917	0.3224	0.19867	0.352	0.20086	NA	NA	NA	NA	NA	NA	NA	0.08399	0.209719	0.062374	0.093897	0.300546	0.157518	0.07767	0.1049	0.104972	0.29023	0.20294	0.35903
219	0.37124	0.44089	0.27846	0.2689	0.582	0.21421	0.62755	0.50965	0.19089	0.30114	0.35339	0.25483	0.15822	0.224	0.16483	0.38104	0.1459	0.0179862	6.61E-21	0.0081626	0.026658	2.32E-16	4.25E-18	0.0179862	1.27E-14	0.090909	0.1966	0.34512	0.465	0.40725	NA	NA	NA	NA	NA	NA	NA	0.328084	0	0.04829	0.056338	0	0	0.080097	0.15734	0.060773	0	0.07337	0.07515
220	0.30329	0.42857	0.30518	0.24066	0.5218	0.3491	0.47141	0.35124	0.20726	0	0.14024	0.15794	0.25578	0.05957	0.27933	0	0.459	0.0179862	5.89E-31	0.026597	0.0030365	1.60E-28	7.78E-20	0.0391657	1.27E-14	0.0367918	0.5052	0.30966	0.4964	0.38218	NA	NA	NA	NA	NA	NA	NA	0.19685	0.242967	0.10664	0.13615	0.087432	0.193317	0.140777	0.34615	0.226519	0.35632	0.56278	0.27028
221	0.41488	0.43924	0.26864	0.13405	0.2772	0.15167	0.12436	0.15636	0.29249	0.17899	0.08739	0.17645	0.30504	0.20122	0.25266	0.18337	0.1241	0.0054863	3.79E-19	0.0573242	0.0055407	2.32E-16	2.32E-16	0.0391657	0.0003353	0.0157156	0.3265	0.3454	0.4619	0.3512	NA	NA	NA	NA	NA	NA	NA	0.175853	0.309463	0.227364	0.178404	0.038251	0.439141	0.152913	0.22028	0.243094	0.36782	0.50119	0.13067
222	0.5372	0.50164	0.27936	0.62999	0.6877	0.68359	0.72448	0.43625	0.24556	0.27869	0.29354	0.27948	0.21241	0.29185	0.22693	0.1865	0.2724	0.0391657	3.66E-19	0.0391657	0.0659508	1.27E-14	2.32E-16	0.0036842	1.27E-14	0.0442485	0.2004	0.48502	0.4412	0.46281	NA	NA	NA	NA	NA	NA	NA	0.154856	0	0.014085	0.032864	0	0	0.06068	0.17832	0.005525	0	0.0925	0.09518
223	0.22604	0.2619	0.1092	0.1209	0.5575	0.11867	0.21773	0.13734	0.23172	0.08138	0.21661	0.2189	0.10192	0.19229	0.14063	0.1927	0.401	0.0016588	2.82E-29	0.0054863	0.0059019	1.43E-21	2.94E-30	0.0081626	2.32E-16	0.019525	0.3197	0.26497	0.3393	0.25085	NA	NA	NA	NA	NA	NA	NA	0.102362	0.161125	0.046278	0.117371	0.202186	0.057279	0.099515	0.15734	0.18232	0.1092	0.25235	0.35534
224	0.12732	0.08046	0.36982	0.22126	0.4856	0.34943	0.21982	0.35925	0.13846	0.41101	0.16157	0.05528	0.16012	0.2195	0.13318	0.15746	0.6268	0.000746	1.23E-27	0.0081626	0.008222	9.85E-34	5.38E-32	0.0036842	1.43E-21	0.0004726	0.2544	0.15205	0.2428	0.1326	NA	NA	NA	NA	NA	NA	NA	0.057743	0.048593	0.152918	0.070423	0.103825	0.205251	0.065534	0.11189	0.18232	0.0977	0.18546	0.36676
225	0.22461	0.16502	0.24562	0.20314	0.4192	0.19952	0.07896	0.20269	0.15773	0.18466	0.11603	0.20425	0.30743	0.29316	0.17892	0.2263	0.1662	0.0036842	2.79E-24	0.0121284	0.0052301	4.25E-18	8.76E-27	0.0391657	8.76E-27	0.0005282	0.3314	0.18829	0.3901	0.24403	NA	NA	NA	NA	NA	NA	NA	0.099738	0.122762	0.189135	0.112676	0.153005	0.116945	0.067961	0.22378	0.138122	0.17529	0.21405	NA
226	0.22246	0.2578	0.10356	0.2	0.5073	0.29813	0.18051	0.65928	0.30677	0.08364	0.2501	0.15679	0.14154	0.20332	0.13526	0.18614	0.4163	0.026597	1.65E-17	0.026597	0.0536482	2.32E-16	2.61E-23	0.1679816	7.78E-20	0.0875416	0.2833	0.32621	0.3639	0.3176	NA	NA	NA	NA	NA	NA	NA	0.141732	0.109974	0.187123	0.079812	0.087432	0.090692	0.230583	0.25524	0.165746	0.07759	0.30284	0.3325
227	0.17597	0.24548	0.26801	0.20871	0.806	0.09669	0.16543	0.08812	0.0438	0.18007	0.23795	0.16476	0.15167	0.08888	0.07222	0.15181	0	0.0016588	2.89E-19	0.0121284	0.0140135	1.80E-35	8.76E-27	0.000746	1.60E-28	0.0418085	0.1371	0.26673	0.3372	0.29201	NA	NA	NA	NA	NA	NA	NA	0.335958	0.132992	0.185111	0.117371	0.125683	0.155131	0.109223	0.17133	0.160221	0.12931	0.21947	0.29533
228	0.28112	0.43186	0.29606	0.1528	0.7936	0.06321	0.17219	0.26542	0.04859	0.39557	0.23651	0.21028	0.1535	0	0.22409	0.06427	0.1263	0.0036842	1.29E-27	0.0121284	0.0222549	2.61E-23	1.43E-21	0.0391657	2.61E-23	0.0499019	0.3573	0.34411	0.5159	0.42407	NA	NA	NA	NA	NA	NA	NA	0.288714	0.16624	0.134809	0.192488	0.125683	0.112172	0.179612	0.24126	0.248619	0.17241	0.29802	0.34987
229	0.2432	0.18227	0.22491	0.27855	0.4216	0.24073	0.12098	0.23465	0.15608	0.18196	0.16523	0.32436	0.29735	0.29447	0.1469	0.16481	0.1662	0.0036842	2.52E-29	0.0081626	0.0063258	6.91E-13	5.38E-32	0.0081626	1.43E-21	0.0004941	0.272	0.17623	0.4147	0.28083	NA	NA	NA	NA	NA	NA	NA	0.136483	0.109974	0.169014	0.159624	0.202186	0.162291	0.048544	0.11888	0.160221	0.21552	0.2579	0.35113
230	NA	0.20279	0.09437	NA	0.4861	0.12899	0.1039	0.25771	0.19881	0.17152	0.09981	0.11699	0.05188	0.27816	0.06857	0.20974	0.44	0.0081626	6.88E-26	0.0179862	0.070489	NA	1.27E-14	0.0081626	8.76E-27	0.0015377	0.2477	0.26615	0.3233	0.25952	NA	NA	NA	NA	NA	NA	NA	0.136483	0.194373	0.21328	0.206573	0.147541	NA	0.298544	0.20629	0.232044	0.18966	0.16327	0.22069
231	0.32046	0.37931	0.22836	0.06292	0.3521	0.12592	0.21936	0.02778	0.14864	0.07888	0	0.15781	0.30029	0.20874	0.14311	0.05875	0.5498	0.0036842	2.72E-34	0.0121284	0.0024421	9.85E-34	2.32E-16	0.0036842	1.27E-14	0.0003869	0.2629	0.23749	0.3275	0.27812	NA	NA	NA	NA	NA	NA	NA	0.091864	0.202046	0.056338	0.131455	0.016393	0.050119	0.036408	0.08042	0.093923	0.27586	0.54785	0.21657
232	0.10658	0.08867	0.08597	0.18865	0.4861	0.25627	0.17774	0.57107	0.20371	0.08408	0.27495	0.05888	0.21839	0.29577	0.33537	0.3206	0.1187	0.0024726	1.21E-32	0.0024726	0.0474465	4.78E-25	8.76E-27	0.0121284	4.78E-25	0.0005122	0.3859	0.12061	0.2714	0.13029	NA	NA	NA	NA	NA	NA	NA	0.068241	0.074169	0.074447	0.061033	0.10929	0.071599	0.021845	0.08392	0.038674	0.05747	0.26374	0.3472
233	0.28827	0.27011	0.3486	0.22939	0.5245	0.24112	0.23814	0.23202	0.09471	0.19933	0.15911	0.04357	0.35844	0.17551	0.24199	0.23269	0.1445	0.000746	1.16E-32	0.000746	0.0016809	8.76E-27	4.78E-25	0.0036842	4.78E-25	0.0012461	0.2983	0.24037	0.3371	0.27341	NA	NA	NA	NA	NA	NA	NA	0.049869	0.094629	0.04829	0.042254	0.04918	0.047733	0.021845	0.17483	0.049724	0.13218	0.28561	0.30546
234	0.22818	0.22824	0.18375	0.20982	0.5057	0.11366	0.08971	0.19577	0.13945	0.27901	0.2736	0.04598	0.24988	0.12442	0.03555	0.06227	0.1281	0.0011125	1.52E-27	0.0081626	0.0667528	4.78E-25	2.94E-30	0.000746	1.60E-28	0.0174338	0.1692	0.14848	0.2759	0.22247	NA	NA	NA	NA	NA	NA	NA	0.154856	0.12532	0.04829	0.131455	0.10929	0.054893	0.06068	0.1014	0.049724	0.10057	0.20914	0.46656
235	0.22389	0.1486	0.38784	0.27324	0.4295	0.11985	0.06899	0.22002	0.14468	0.18384	0.24345	0.38177	0.58748	0.56642	0.21993	0.23187	0.4289	0.0024726	3.22E-19	0.0036842	0.1852505	4.25E-18	5.38E-32	0.0002248	1.60E-28	0.000324	0.1485	0.18429	0.301	0.18789	NA	NA	NA	NA	NA	NA	NA	0.062992	0.122762	0.036217	0.046948	0.20765	0.0358	0.009709	0.08392	0.01105	0.17816	0.19408	0.51807
236	0.39199	0.35222	0.438	0.31667	0.4846	0.18422	0.29634	0.12159	0.20141	0.18802	0.08537	0.18666	0.37761	0.05203	0.08686	0.21208	0.1043	0.0081626	NA	0.0179862	0.045293	2.32E-16	1.43E-21	0.0011125	0.5	0.1684711	0.2183	0.27267	0.3269	0.35622	NA	NA	NA	NA	NA	NA	NA	0.259843	0.237852	NA	0.262911	0.081967	0.360382	0.247573	0.20979	0.436464	0.42529	0.31138	0.24943
237	0.1216	0.11658	0.27981	0.19573	0.3996	0.19987	0.21089	0.07593	0.05027	0	0.1373	0.03919	0.16508	0.20566	0.09571	0.06012	0.1185	0.000746	2.43E-34	0.0001507	0.0008671	5.38E-32	2.94E-30	0.0003353	7.78E-20	0.0002719	0.1776	0.16558	0.2997	0.13205	NA	NA	NA	NA	NA	NA	NA	0.005249	0	0	0	0	0	0	0.03497	0	0	0.03528	0.02163
238	0.2289	0.24877	NA	0.13252	0.4167	0.17187	0.16557	0.24694	0	0.12197	0.08737	0.20933	0	0.2195	0.13026	0.05943	0.2512	0.0054863	6.67E-21	0.0081626	NA	2.32E-16	6.91E-13	0.1192029	2.06E-09	NA	0.4052	0.26749	0.3498	0.24628	NA	NA	NA	NA	NA	NA	NA	0.07874	0.161125	0.144869	0.13615	NA	0.042959	0.240291	0.16084	0.027624	0.12069	0.27304	NA
239	NA	0.24466	0.41985	NA	0.4308	0.1912	0.12663	0.2876	0.14991	0.08615	0.08569	0.14114	0.26509	0.1766	0.18442	0.05492	0.1252	0.000101	NA	0.0121284	0.0128409	NA	1.60E-28	0.0005002	1.27E-14	0.0040265	0.3455	0.18335	0.2881	0.16572	NA	NA	NA	NA	NA	NA	NA	0.049869	0.15601	NA	0.061033	0.027322	NA	0.004854	0.03147	0.01105	0.19828	0.35673	0.39005
240	NA	NA	0.34169	NA	NA	NA	NA	NA	0.37176	0.09657	0.10913	0.05703	0.26911	0.17835	0.35301	0.20978	0.3138	NA	NA	0.0121284	0.0131924	NA	NA	NA	NA	NA	NA	NA	NA	NA	NA	NA	NA	NA	NA	NA	NA	NA	NA	NA	0.107981	0.027322	NA	NA	NA	NA	NA	NA	0.29576
241	0.12303	0.07225	0.27468	0.20639	0.4962	0.19982	0.19995	0.34523	0.13823	0.30695	0.159	0.16051	0.15289	0.22791	0.13135	0.15364	0.5906	0.000746	2.66E-24	0.0081626	0.0053025	3.31E-37	5.38E-32	0.0036842	2.61E-23	0.0006767	0.1802	0.17441	0.2261	0.14807	NA	NA	NA	NA	NA	NA	NA	0.044619	0	0.060362	0.028169	0	0	0.160194	0.06294	0.082873	0	0.02577	0.03948
242	0.20887	0.21346	0.1369	0.188	0.709	0.15211	0.18914	0.14531	0.10294	0	0.10999	0.05583	0.10233	0.08671	0.03587	0.06166	0.1311	0.0024726	1.16E-32	0.0016588	0.0026083	4.78E-25	2.61E-23	0.0011125	2.61E-23	0.0033873	0.2428	0.28361	0.3842	0.26326	NA	NA	NA	NA	NA	NA	NA	0.097113	0.061381	0.038229	0.042254	0.021858	0.071599	0.048544	0.09441	0.022099	0.05172	0.26692	0.20454
243	NA	NA	0.24189	NA	NA	NA	NA	NA	0.10412	0.09652	0	0.16554	0.05568	0.11315	0.20901	0.18443	0.1618	NA	5.40E-36	0.0011125	0.0042546	NA	NA	NA	NA	0.0007874	NA	NA	NA	NA	NA	NA	NA	NA	NA	NA	NA	0.102362	NA	0.026157	0.065728	0.010929	NA	NA	NA	NA	NA	NA	0.22276
244	0.11874	0.08949	0.17719	0.21458	0.472	0.2613	0.2082	0.35686	0.24834	0.41101	0.15969	0.11351	0.10094	0.21883	0.28908	0.15544	0.4701	0.0016588	5.66E-31	0.0179862	0.016531	2.94E-30	5.38E-32	0.0081626	8.76E-27	0.0009316	0.3567	0.16485	0.2792	0.16154	NA	NA	NA	NA	NA	NA	NA	0.070866	0.104859	0.177062	0.070423	0.092896	0.140811	0.07767	0.12238	0.160221	0.10632	0.13826	0.34743
245	NA	NA	0.52152	NA	NA	NA	NA	NA	0.25704	0.29085	0.04169	0.36519	0.10179	0.11315	0.19718	0.23805	0.7691	0.0003353	NA	0.0036842	0.0145271	NA	NA	NA	NA	NA	NA	NA	NA	NA	NA	NA	NA	NA	NA	NA	NA	0.086614	0.245524	NA	0.117371	0.043716	NA	NA	NA	NA	NA	0.33687	0.20262
246	0.25536	0.26519	0.17716	0.27571	0.4239	0.28467	0.34587	0.51014	0.1769	0.20105	0.22162	0.22134	0.13187	0.27203	0.1408	0.11906	0.2679	0.0016588	3.18E-19	0.0011125	0.0084979	2.61E-23	1.43E-21	0.0121284	7.78E-20	0.0277234	0.1939	0.37995	0.4071	0.30101	NA	NA	NA	NA	NA	NA	NA	0.055118	0	0.012072	0.004695	0	0	0.041262	0.11189	0.005525	0	0.04545	0.08767
247	0.11946	0.0977	0.13945	0.15576	0.4601	0.15481	0.10125	0.12469	0.15224	0.18558	0	0.15806	0	0.38935	0.16779	0.36401	0.5581	0.0003353	1.28E-27	0.0054863	0.0131602	8.76E-27	9.85E-34	0.000746	2.61E-23	8.35E-05	0.2604	0.15812	0.247	0.13628	NA	NA	NA	NA	NA	NA	NA	0.060367	0.084399	0.100604	0.070423	0.081967	0.114558	0.048544	0.11888	0.121547	0.10345	0.19866	0.09553
248	0.05722	0.04433	0.10582	0.0982	0.4745	0.10899	0.06984	0.14869	0.09989	0.1926	0.22891	0.1176	0	0.18912	0.06012	0.11971	0.1237	0.000746	4.95E-41	0.0016588	0.0025065	9.85E-34	5.38E-32	0.0016588	9.85E-34	7.34E-05	0.2506	0.09865	0.2437	0.13247	NA	NA	NA	NA	NA	NA	NA	0.026247	0.030691	0.070423	0.014085	0.065574	0.019093	0	0.01399	0.027624	0.05747	0.16437	0.27762
249	0.23748	0.31117	0.21937	0.18232	0.7566	0.14588	0.14437	0.08162	0.04434	0.08885	0.30557	0.15186	0.15218	0.08918	0.07419	0	0	0.0016588	1.41E-22	0.0036842	0.008291	4.78E-25	7.78E-20	0.0024726	1.43E-21	0.3167447	0.2745	0.27791	0.4269	0.35965	NA	NA	NA	NA	NA	NA	NA	0.288714	0.158568	0.229376	0.173709	0.103825	0.257757	0.070388	0.23427	0.160221	0.21552	0.21888	0.33478
250	0.5329	0.40148	0.28114	0.36839	0.5967	0.25165	0.49745	0.48227	0.2304	0.32948	0.35131	0.20121	0.20895	0.5398	0.14487	0.18989	0.2863	0.0081626	3.98E-19	0.0391657	0.01964	1.27E-14	6.91E-13	0.0179862	7.78E-20	0.5566996	0.198	0.44533	0.5186	0.43052	NA	NA	NA	NA	NA	NA	NA	0.238845	0	0.120724	0.084507	0	0	0.072816	0.20979	0.055249	0	0.08859	0.09166
251	0.19814	0.15681	0.27688	0.19577	0.4967	0.19993	0.21088	0.31597	0.19799	0.18738	0.21126	0.10268	0.14892	0.15062	0.09596	0.11516	0	0.0036842	1.39E-22	0.0121284	0.00957	4.25E-18	8.76E-27	0.0054863	4.78E-25	0.0023051	0.193	0.24268	0.2892	0.19027	NA	NA	NA	NA	NA	NA	NA	0.186352	0	0.054326	0.056338	0	0	0.055825	0.14336	0.088398	0	0.02838	0.02653
252	0.21602	0.19622	0.09525	0.30185	0.4718	0.29747	0.34167	0.45324	0.30532	0.28707	0.15602	0.22634	0.32606	0.38123	0.24451	0.12225	0.2387	0.0831727	3.54E-14	0.0573242	0.074169	1.27E-14	1.60E-28	0.0179862	3.78E-11	0.002906	0.3288	0.22862	0.301	0.25077	NA	NA	NA	NA	NA	NA	NA	0.272966	0.278772	0.21328	0.234742	0.229508	0.217184	0.186893	0.22378	0.364641	0.26149	0.21517	0.29011
253	0.35622	0.37931	0.21278	0.19543	0.5399	0.28798	0.2055	0.43137	0.14872	0.32253	0.14572	0.2057	0.15469	0.20827	0.27917	0.23939	0.5832	0.0179862	1.50E-22	0.0573242	0.029312	2.32E-16	4.78E-25	0.026597	1.27E-14	0.0766709	0.2803	0.35537	0.4768	0.40054	NA	NA	NA	NA	NA	NA	NA	0.073491	0.023018	0.026157	0.032864	0.005464	0.002387	0.026699	0.11538	0.005525	0.01437	0.2609	0.35632
254	0.07797	0.05993	0.10565	0.10911	0.4749	0.14499	0.09401	0.29904	0.09989	0.0839	0.1125	0	0	0.19067	0.05968	0.05636	0.1237	0.0005002	1.13E-37	0.0179862	0.002127	8.76E-27	1.80E-35	0.0005002	1.60E-28	0.0001464	0.2072	0.10751	0.2276	0.1334	NA	NA	NA	NA	NA	NA	NA	0.036745	0.030691	0.040241	0.032864	0.065574	0.01432	0.01699	0.03846	0.016575	0.06322	0.10067	0.29364
255	0.09514	0.07471	0.21287	0.09715	0.479	0.13114	0.05983	0.13063	0.09782	0.1926	0.52265	0.16671	0.48997	0.19442	0.03668	0.19584	0.1212	0.0011125	2.40E-39	0.0024726	0.0089776	1.80E-35	9.85E-34	0.0024726	4.78E-25	0.0017619	0.3171	0.09448	0.262	0.17275	NA	NA	NA	NA	NA	NA	NA	0.073491	0.069054	0.064386	0.061033	0.229508	0.038186	0.012136	0.05944	0.033149	0.10057	0.20602	0.41127
256	0.27969	0.25698	0.36911	0.11062	0.3922	0.11802	0.07075	0.03058	0.10334	0	0.21885	0.14633	0.09228	0.06648	0.11273	0.0733	0	0.0054863	5.99E-26	0.0036842	0.1261005	4.25E-18	2.32E-16	0.0036842	1.43E-21	0.0064537	0.2695	0.2871	0.3289	0.29247	NA	NA	NA	NA	NA	NA	NA	0.097113	0.199488	0.138833	0.117371	0.185792	0.183771	0.235437	0.18182	0.226519	0.16092	0.33676	0.35069
257	NA	0.3908	0.2635	NA	0.4727	0.13576	0.22118	0.14711	0.27984	0.29956	0.18361	0.37439	0.15421	0	0.21487	0.35746	0.2571	0.0121284	1.54E-22	0.1192029	0.0078231	NA	8.76E-27	0.0573242	0.01799	0.0020453	0.3091	0.36363	0.3741	0.40001	NA	NA	NA	NA	NA	NA	NA	0.265092	0.317136	0.171026	0.2723	0.076503	NA	0.223301	0.37413	0.381215	0.38793	0.44778	0.27975
258	0.33691	0.46634	0.16057	0.14849	0.787	0.33256	0.20819	0.23936	0.19436	0.3931	0.23041	0.3165	0.1515	0.16415	0.36931	0.0609	0	0.2314752	8.74E-11	0.0573242	0.0025017	1.27E-14	1.13E-07	0.1192029	2.32E-16	0.0056441	0.3989	0.42343	0.5625	0.39779	NA	NA	NA	NA	NA	NA	NA	0.115486	0.273657	0.303823	0.370892	0.076503	0.128878	0.101942	0.1958	0.149171	0.17529	0.35714	0.31445
259	0.22604	0.20936	0.29036	0.14083	0.4685	0.21569	0.15317	0.73145	0.19936	0.17152	0.5288	0.28908	0.33932	0.25412	0.2492	0.30156	0.2686	0.0024726	7.23E-26	0.026597	0.0068645	4.78E-25	6.91E-13	0.0391657	1.43E-21	0.0097326	0.3165	0.32379	0.357	0.29313	NA	NA	NA	NA	NA	NA	NA	0.110236	0.150895	0.162978	0.178404	0.213115	0.138425	0.15534	0.14336	0.176796	0.22414	0.15556	0.50452
260	0.36624	0.37767	0.16513	0.179	0.8291	0.23926	0.33814	0.25232	0.04487	0.28497	0.30379	0.10774	0.30763	0	0.21089	0.1482	0.4866	0.0179862	3.30E-24	0.0179862	0.1534413	4.78E-25	2.32E-16	0.0179862	2.32E-16	0.0326272	0.3364	0.40909	0.5051	0.35252	NA	NA	NA	NA	NA	NA	NA	0.309711	0.176471	0.16499	0.178404	0.218579	0.140811	0.126214	0.28322	0.176796	0.19253	0.37104	0.40756
261	0.23891	0.16995	0.14156	0.19259	0.4451	0.22242	0.08312	0.50471	0.20444	0.18466	0.11344	0.26245	0.04854	0.20852	0.14559	0.20006	0.4367	0.0179862	1.28E-22	0.0391657	0.0653724	1.43E-21	4.78E-25	0.0179862	1.43E-21	0.0002307	0.3414	0.22515	0.3991	0.28294	NA	NA	NA	NA	NA	NA	NA	0.086614	0.122762	0.211268	0.122066	0.147541	0.257757	0.121359	0.23077	0.209945	0.17241	0.20709	0.20655
262	0.3269	0.49672	0.29282	0.20604	0.7839	0.11843	0.45249	0.01697	0.14883	0.10997	0.13976	0.26141	0.21442	0.05799	0.39067	0.15866	0.2508	0.0054863	3.00E-29	0.0179862	0.0393115	9.85E-34	4.78E-25	0.026597	4.25E-18	0.1022116	0.2456	0.46196	0.4937	0.50858	NA	NA	NA	NA	NA	NA	NA	0.251969	0.227621	0.124748	0.15493	0.196721	0.210024	0.332524	0.31119	0.298343	0.31897	0.40639	0.23727
263	0.2196	0.27504	0.11212	0.16511	0.7738	0.14995	0.24012	0.12618	0.19919	0.16798	0.2941	0.33282	0.25291	0.06425	0.11684	0.22827	0.4227	0.0054863	7.16E-26	0.0054863	0.0221944	1.80E-35	1.43E-21	0.0391657	4.25E-18	0.0197457	0.3207	0.32669	0.4189	0.29078	NA	NA	NA	NA	NA	NA	NA	0.39895	0.171355	0.293763	0.211268	0.15847	0.121718	0.201456	0.1993	0.281768	0.11782	0.22001	0.2973
264	0.37697	0.41626	0.19468	0.13546	0.3887	0.19534	0.11512	0.06574	0.29304	0.17761	0.34186	0.05225	0.32614	0.24578	0.17608	0.18302	0.5672	0.0016588	1.24E-27	0.0011125	0.0017972	1.43E-21	4.25E-18	0.0179862	0.01799	0.0130867	0.3664	0.35646	0.4338	0.31809	NA	NA	NA	NA	NA	NA	NA	0.089239	0.181586	0.104628	0.117371	0.032787	0.083532	0.075243	0.12937	0.220994	0.32184	0.33844	0.23909
265	0.21173	0.28736	0.18371	0.14198	0.7587	0.17419	0.19875	0.0835	0.04853	0.13101	0.23805	0.20633	0.0983	0	0.11544	0	0	0.0016588	5.77E-26	0.0016588	0.0033755	4.25E-18	2.94E-30	0.0036842	8.76E-27	0.0442858	0.2587	0.25986	0.4185	0.27383	NA	NA	NA	NA	NA	NA	NA	0.16273	0.140665	0.066398	0.075117	0.038251	0.174224	0.033981	0.12238	0.055249	0.11207	0.30561	0.32851
266	0.27611	0.29639	NA	0.21028	NA	NA	0.26484	NA	0.26348	0.08426	0.04322	0.10594	0.30844	0	0.22271	0.18287	0.1291	NA	NA	0.026597	NA	1.80E-35	NA	NA	1.27E-14	NA	NA	NA	NA	0.19709	NA	NA	NA	NA	NA	NA	NA	NA	NA	NA	0.089202	NA	0.078759	NA	NA	0.022099	0.26724	0.25576	NA
267	0.47067	0.49261	0.2791	0.57036	0.6061	0.5284	0.63067	0.66408	0.2424	0.27258	0.21481	0.14891	0.20422	0.30476	0.2022	0.2226	0.4163	0.026597	6.11E-26	0.0081626	0.005763	1.43E-21	4.25E-18	0.0081626	6.91E-13	0.1591804	0.2091	0.35032	0.4763	0.41116	NA	NA	NA	NA	NA	NA	NA	0.183727	0	0.012072	0.014085	0	0	0.092233	0.13636	0.027624	0	0.0652	0.06677
268	0.28255	0.40476	NA	0.21556	0.6002	0.31267	0.48454	0.0823	0.04105	0.16056	0.37159	0.21277	0.41737	0	0.12273	0.05941	0.1456	0.0016588	6.21E-31	0.0036842	NA	9.85E-34	1.60E-28	0.0081626	2.32E-16	0.011329	0.3098	0.29121	0.4339	0.36158	NA	NA	NA	NA	NA	NA	NA	NA	0.250639	0.179074	0.201878	NA	0.150358	0.269417	0.27622	0.171271	0.2931	0.34814	NA
269	0.22961	0.18719	0.12195	0.19577	0.1661	0.14604	0.07896	0.20096	0.18596	0.19417	0.12735	0.04776	0.05347	0.21847	0.07159	0.13993	0.1275	0.0036842	1.35E-22	0.000746	0.0057931	8.76E-27	1.80E-35	0.0005002	4.25E-18	0.0016211	0.1773	0.17114	0.3021	0.20694	NA	NA	NA	NA	NA	NA	NA	0.026247	0	0	0	0	0	0.002427	0.03497	0	0	0.05302	0.04738
270	0.38269	0.4064	0.27332	0.29884	0.6256	0.19991	0.21094	0.3197	0.09491	0.51379	0.15865	0.09326	0.09414	0.2268	0.08834	0.21849	0.1284	0.0054863	1.60E-22	0.0121284	0.0150111	6.91E-13	8.76E-27	0.0036842	7.78E-20	0.0914236	0.1971	0.29241	0.3747	0.34865	NA	NA	NA	NA	NA	NA	NA	0.081365	0	0.01006	0.00939	0	0	0.002427	0.03497	0	0	0.03316	0.09237
271	0.33119	0.34647	0.41519	0.19995	0.4817	0.17802	0.19086	0.20601	0.33512	0.38506	0.13122	0.23898	0.20543	0.05247	0.26328	0.25999	0.1294	0.0016588	1.55E-22	0.026597	0.0303142	1.43E-21	2.61E-23	0.0036842	0.01799	0.0250621	0.259	0.38475	0.359	0.39065	NA	NA	NA	NA	NA	NA	NA	0.188976	0.225064	0.247485	0.169014	0.103825	0.195704	0.223301	0.21329	0.20442	0.30172	0.44683	0.19532
272	0.12518	0.07635	0.28744	0.20194	0.4967	0.19883	0.20583	0.32272	0.13823	0.30695	0.159	0.22171	0.15289	0.22708	0.09307	0.15364	0.5906	0.000746	2.76E-24	0.0081626	0.0045287	3.31E-37	5.38E-32	0.0054863	7.78E-20	0.0006319	0.1484	0.1625	0.2156	0.12993	NA	NA	NA	NA	NA	NA	NA	0.047244	0.005115	0.072435	0.046948	0.016393	0.02864	0.160194	0.08392	0.082873	0.01724	0.11771	0.28983
273	0.37196	0.40394	0.32536	0.08087	0.3212	0.24148	0.18964	0.18806	0.198	0.1687	0.09536	0.13389	0.04508	0.17702	0.08674	0.18262	0	0.0036842	1.46E-27	0.0016588	0.0029832	4.78E-25	1.43E-21	0.026597	3.78E-11	0.0027836	0.332	0.24883	0.4228	0.30234	NA	NA	NA	NA	NA	NA	NA	0.062992	0.16624	0.050302	0.061033	0.032787	0.040573	0.046117	0.08042	0.088398	0.31322	0.3677	0.55313
274	0.20458	0.21921	0.07997	0.19582	0.511	0.19984	0.21084	0.40694	0.15224	0.08364	0.18457	0.15679	0.14015	0.20332	0.037	0.12077	0.4163	0.026597	2.70E-29	0.0179862	0.0061548	8.76E-27	5.38E-32	0.0036842	1.27E-14	0.0037059	0.2035	0.27452	0.3139	0.30515	NA	NA	NA	NA	NA	NA	NA	0.120735	0	0.008048	0	0	0	0.01699	0.0979	0.022099	0	0.0383	0.06484
275	0.22461	0.24631	0.41868	0.23656	0.2538	0.35981	0.19867	0.31928	0.15656	0.08647	0.23324	0.10429	0.2192	0.2729	0.25129	0.27365	0.1281	0.0391657	1.30E-27	0.0024726	0.0373782	4.78E-25	1.60E-28	0.0831727	2.32E-16	0.0568697	0.2609	0.17609	0.3702	0.26533	NA	NA	NA	NA	NA	NA	NA	0.131234	0.104859	0.082495	0.084507	0.125683	0.107399	0.021845	0.22727	0.093923	0.11207	0.25505	0.47705
276	0.04578	0.04269	0.05539	0.12485	0.4498	0.14034	0.14729	0.38226	0.05135	0.08408	0.11312	0.17081	0.05805	0.12229	0.03507	0.12236	0.1177	0.000746	1.12E-37	0.0016588	0.0011618	9.85E-34	6.05E-39	0.0003353	9.85E-34	0.0001312	0.2189	0.06549	0.2411	0.09738	NA	NA	NA	NA	NA	NA	NA	0.057743	0.030691	0.016097	0.051643	0.043716	0.011933	0.002427	0.03497	0.016575	0.02874	0.1903	0.29253
277	0.21602	0.19622	0.09525	0.30185	0.4718	0.29747	0.34167	0.45324	0.30532	0.28707	0.15602	0.22634	0.32606	0.38123	0.24451	0.12225	0.2387	0.0831727	3.54E-14	0.0573242	0.074169	1.27E-14	1.60E-28	0.0179862	3.78E-11	0.002906	0.3288	0.22862	0.301	0.25077	NA	NA	NA	NA	NA	NA	NA	0.272966	0.278772	0.21328	0.234742	0.229508	0.217184	0.186893	0.22378	0.364641	0.26149	0.21517	0.29011
278	0.34764	0.49836	0.42761	0.17514	0.8267	0.11546	0.32196	0.19567	0.20611	0.41266	0.30754	0.21375	0.20756	0.06185	0.1845	0	0	0.0011125	1.38E-22	0.0081626	0.0281019	7.78E-20	1.43E-21	0.0391657	2.32E-16	0.0209796	0.4392	0.37921	0.5593	0.41474	NA	NA	NA	NA	NA	NA	NA	0.328084	0.248082	0.201207	0.183099	0.213115	0.224344	0.152913	0.29371	0.41989	0.22414	0.32243	0.32725
279	0.27468	0.30624	0.22613	0.16675	0.6241	0.12234	0.18581	0.08725	0	0.17411	0.24541	0.03706	0.16065	0.28214	0.08531	0.19299	0	0.0036842	1.35E-27	0.0024726	0.0860679	8.76E-27	2.32E-16	0.0036842	3.78E-11	0.2127557	0.1809	0.36073	0.3832	0.31906	NA	NA	NA	NA	NA	NA	NA	0.2021	0.171355	0.092555	0.13615	0.191257	0.078759	0.104369	0.13986	0.132597	0.15517	0.23722	0.44984
280	NA	0.18144	0.09984	NA	0.5395	0.15457	0.1371	0.19477	0.10086	0.29916	0.52146	0.39946	0.42061	0.12774	0.13537	0.06162	0	0.0024726	1.45E-22	0.0831727	0.013267	NA	2.94E-30	0.026597	4.78E-25	0.0915045	0.2565	0.16308	0.3119	0.20541	NA	NA	NA	NA	NA	NA	NA	0.278215	0.219949	0.078471	0.258216	0.284153	NA	0.114078	0.12238	0.055249	0.23276	0.12115	0.41752
281	0.12732	0.08046	0.36982	0.22126	0.4856	0.34943	0.21982	0.35925	0.13846	0.41101	0.16157	0.05528	0.16012	0.2195	0.13318	0.15746	0.6268	0.000746	1.23E-27	0.0081626	0.008222	9.85E-34	5.38E-32	0.0036842	1.43E-21	0.0004726	0.2544	0.15205	0.2428	0.1326	NA	NA	NA	NA	NA	NA	NA	0.057743	0.048593	0.152918	0.070423	0.103825	0.205251	0.065534	0.11189	0.18232	0.0977	0.18546	0.36676
282	0.35622	0.44417	0.12038	0.18625	0.7721	0.25455	0.303	0.18409	0.09705	0.28911	0.16139	0.16507	0.24313	0.09808	0.41197	0.15075	0.1189	0.0121284	5.54E-21	0.0011125	0.0182486	1.27E-14	7.78E-20	0.1679816	6.14E-06	0.0096667	0.4971	0.3751	0.5317	0.3947	NA	NA	NA	NA	NA	NA	NA	0.230971	0.212276	0.171026	0.187793	0.174863	0.198091	0.109223	0.33217	0.21547	0.21839	0.27426	0.34709
283	0.22532	0.18883	0.0896	0.20482	0.5001	0.11342	0.1664	0.14397	0.25019	0.30132	0.11375	0.32604	0.21473	0.21281	0.15442	0.30097	0.1211	0.0179862	6.98E-21	0.3100255	0.0178004	8.76E-27	2.61E-23	0.026597	1.13E-07	0.0186076	0.3923	0.15688	0.3278	0.19805	NA	NA	NA	NA	NA	NA	NA	0.097113	0.204604	0.064386	0.150235	0.26776	0.150358	0.148058	0.1014	0.099448	0.18678	0.21822	0.25991
284	0.27825	0.31034	0.43291	0.18725	0.5412	0.09488	0.19832	0.36011	0.05161	0.1293	0.10907	0	0.15987	0.15865	0.1319	0.14219	0.2863	0.0011125	1.24E-27	0.0005002	0.0959146	1.60E-28	1.13E-07	0.1679816	0.01799	0.0954106	0.4096	0.40453	0.4461	0.26325	NA	NA	NA	NA	NA	NA	NA	0.175853	0.186701	0.181087	0.169014	0.191257	0.169451	0.092233	0.48951	0.104972	0.26437	0.17277	0.49899
285	0.12017	0.09524	0.24286	0.11491	0.4951	0.1729	0.09678	0.26675	0.05135	0.20281	0.11197	0.10773	0.21509	0.19067	0.10822	0.05756	0.2695	0.0003353	2.67E-34	0.0121284	0.0113725	4.78E-25	1.80E-35	0.000746	1.60E-28	0.0002603	0.226	0.10347	0.235	0.16282	NA	NA	NA	NA	NA	NA	NA	0.049869	0.053708	0.036217	0.032864	0.114754	0.00716	0.118932	0.08392	0.016575	0.12356	0.13734	0.38976
286	0.33691	0.46634	0.16057	0.14849	0.787	0.33256	0.20819	0.23936	0.19436	0.3931	0.23041	0.3165	0.1515	0.16415	0.36931	0.0609	0	0.2314752	8.74E-11	0.0573242	0.0025017	1.27E-14	1.13E-07	0.1192029	2.32E-16	0.0056441	0.3989	0.42343	0.5625	0.39779	NA	NA	NA	NA	NA	NA	NA	0.115486	0.273657	0.303823	0.370892	0.076503	0.128878	0.101942	0.1958	0.149171	0.17529	0.35714	0.31445
287	0.37053	0.33662	0.20514	0.14121	0.4297	0.0991	0.19177	0.04305	0.05418	0.09733	0.23809	0.04834	0.08212	0.06375	0.04083	0.07382	0.3298	0.0054863	7.75E-16	0.0179862	0.024908	6.91E-13	2.32E-16	0.0081626	6.91E-13	0.0047819	0.1776	0.28529	0.3598	0.44948	NA	NA	NA	NA	NA	NA	NA	0.23622	0.235294	0.267606	0.230047	0.322404	0.431981	0.286408	0.33916	0.458564	0.21839	0.34957	0.43098
288	0.25823	0.19951	0.15255	0.17824	0.4445	0.13976	0.14321	0.09031	0.14249	0.17152	0.35669	0.17139	0.2626	0.11852	0.14668	0.07228	0.301	0.0054863	3.28E-19	0.0573242	0.0144411	4.78E-25	6.91E-13	0.0016588	7.78E-20	0.0005709	0.2088	0.26141	0.3466	0.25006	NA	NA	NA	NA	NA	NA	NA	0.204724	0.184143	0.243461	0.206573	0.153005	0.315036	0.240291	0.2972	0.254144	0.21264	0.20757	0.28829
289	0.06295	0.06076	0.08552	0.14787	0.4651	0.31075	0.16114	0.64615	0.13917	0.20852	0.27495	0.11468	0.10726	0.21678	0.17653	0.21883	0.1187	0.0016588	2.56E-34	0.0011125	0.0370277	1.60E-28	4.78E-25	0.0121284	2.61E-23	0.0002002	0.2396	0.16066	0.3159	0.09887	NA	NA	NA	NA	NA	NA	NA	0.041995	0.061381	0.064386	0.037559	0.04918	0.052506	0.041262	0.0979	0.005525	0.04023	0.18553	0.33853
290	0.26252	0.289	NA	0.14844	0.4253	0.20039	0.18681	0.34222	0.0869	0.22272	0.14825	0.21887	0.19144	0.2237	0.28609	0	0.4126	0.0391657	7.11E-16	0.026597	NA	2.06E-09	2.06E-09	0.2314752	6.14E-06	NA	0.5128	0.29597	0.3756	0.26465	NA	NA	NA	NA	NA	NA	NA	0.131234	0.196931	0.179074	0.169014	NA	0.062053	0.286408	0.24126	0.016575	0.13793	0.33194	NA
291	0.30043	0.24466	0.45003	0.2738	0.3828	0.1882	0.1582	0.21951	0.14615	0.08343	0.52983	0.11675	0.47842	0.38063	0.13825	0.19365	0.1244	0.0054863	1.25E-32	0.0024726	0.0229137	2.32E-16	2.61E-23	0.0081626	8.76E-27	0.077986	0.199	0.2752	0.3359	0.24845	NA	NA	NA	NA	NA	NA	NA	0.15748	0.199488	0.124748	0.112676	0.180328	0.224344	0.218447	0.16084	0.143646	0.10632	0.18065	0.49632
292	0.11874	0.08374	0.27832	0.19205	0.4915	0.27314	0.20231	0.18278	0.13846	0.18558	0.15838	0.05523	0.27407	0.32282	0.20283	0.15044	0.2647	0.000746	1.26E-27	0.0036842	0.0035616	2.94E-30	3.31E-37	0.0024726	4.78E-25	5.41E-05	0.2487	0.1443	0.2208	0.1112	NA	NA	NA	NA	NA	NA	NA	0.044619	0.056266	0.10664	0.042254	0.098361	0.066826	0.050971	0.03497	0.138122	0.12069	0.18882	0.39176
293	0.1166	0.08539	0.34388	0.19614	0.4814	0.32466	0.20929	0.38877	0.13823	0.41101	0.16157	0.05528	0.21717	0.2195	0.13127	0.15707	0.6268	0.000746	5.83E-31	0.0081626	0.006877	9.85E-34	5.38E-32	0.0054863	4.78E-25	0.0004358	0.2933	0.15	0.255	0.16318	NA	NA	NA	NA	NA	NA	NA	0.065617	0.058824	0.203219	0.075117	0.114754	0.198091	0.063107	0.10839	0.187845	0.0977	0.13625	0.42886
294	0.50358	0.51232	0.27593	0.34324	0.7251	0.19991	0.24255	0.27931	0.19337	0.39361	0.21704	0.24843	0.20702	0.2858	0.22567	0.26	0.1205	0.0054863	3.37E-19	0.026597	0.0126632	2.32E-16	4.78E-25	0.0024726	1.27E-14	0.0156937	0.1939	0.30754	0.4986	0.42251	NA	NA	NA	NA	NA	NA	NA	0.165354	0	0.020121	0.061033	0	0	0.084951	0.16084	0.033149	0	0.06534	0.08969
295	0.22389	0.25862	NA	0.13082	0.4043	0.1906	0.17002	0.30179	0.03916	0.12197	0.08737	0.19731	0	0.2195	0.282	0.05943	0.2512	0.0036842	1.51E-17	0.0054863	NA	3.78E-11	1.27E-14	0.1192029	3.78E-11	NA	0.4596	0.25668	0.3514	0.23592	NA	NA	NA	NA	NA	NA	NA	0.049869	0.153453	0.092555	0.098592	NA	0.02864	0.203883	0.1958	0.016575	0.1408	0.26412	NA
296	0.46137	0.44745	0.27683	0.65646	0.7192	0.53891	0.69762	0.43602	0.1515	0.2846	0.21729	0.15547	0.14374	0.49136	0.13333	0.19136	0.7628	0.026597	7.29E-26	0.0121284	0.0145723	4.25E-18	2.32E-16	0.0573242	3.78E-11	0.0155903	0.2119	0.42158	0.455	0.40298	NA	NA	NA	NA	NA	NA	NA	0.086614	0	0.01006	0.018779	0	0	0.06068	0.29021	0.022099	0	0.11848	0.09603
297	0.35694	0.2422	0.27518	0.21669	0.3879	0.13209	0.1029	0.28742	0.09324	0.30235	0.36444	0.08801	0.09615	0.28867	0.077	0.1806	0.3021	0.0036842	3.22E-24	0.0036842	0.0108633	2.61E-23	1.60E-28	0.0011125	4.25E-18	0.0826513	0.1494	0.27343	0.313	0.2682	NA	NA	NA	NA	NA	NA	NA	0.060367	0	0.012072	0.004695	0	0	0.026699	0.01748	0	0	0.05255	0.08993
298	0.34692	0.38177	0.24388	0.09136	0.4707	0.11872	0.20047	0.11438	0.28568	0.18821	0.08771	0.25491	0.19628	0.17598	0.13842	0.21103	0.1415	0.026597	1.32E-32	0.0024726	0.0119405	5.38E-32	2.61E-23	0.0005002	6.14E-06	0.0464744	0.2302	0.22301	0.3384	0.32502	NA	NA	NA	NA	NA	NA	NA	0.110236	0.240409	0.114688	0.122066	0.065574	0.145585	0.230583	0.08042	0.254144	0.33046	0.37181	0.22949
299	0.27611	0.22496	0.10321	0.16674	0.4878	0.16189	0.10495	0.62554	0.19881	0.30276	0.46745	0.12165	0.1647	0.34341	0.20633	0.29117	0.301	0.0121284	6.99E-26	0.026597	0.1756624	1.43E-21	2.06E-09	0.0179862	7.78E-20	0.0412144	0.201	0.35563	0.4201	0.3098	NA	NA	NA	NA	NA	NA	NA	0.178478	0.225064	0.142857	0.248826	0.153005	0.202864	0.17233	0.17133	0.160221	0.22414	0.16276	0.50277
300	0.09585	0.08292	0.08546	0.19574	0.4657	0.1939	0.21084	0.15882	0.13976	0.08408	0.04682	0.10861	0.10481	0.1907	0.07153	0.05986	0.1216	0.0016588	2.81E-29	0.0036842	0.0083245	1.60E-28	9.85E-34	0.000746	2.61E-23	0.000452	0.1865	0.10661	0.2335	0.15417	NA	NA	NA	NA	NA	NA	NA	0.060367	0	0.006036	0	0	0	0.007282	0.01049	0	0	0.02989	0.02379
301	0.3505	0.43514	0.43072	0.13821	0.8108	0.09446	0.24748	0.0827	0	0.30713	0.19828	0.11379	0.21248	0.09747	0.22005	0.05892	0.1302	0.000746	1.42E-22	0.0005002	0.0427527	1.27E-14	4.25E-18	0.0573242	1.43E-21	0.0280686	0.3298	0.35525	0.4877	0.38241	NA	NA	NA	NA	NA	NA	NA	0.233596	0.189258	0.144869	0.164319	0.213115	0.21957	0.104369	0.27972	0.220994	0.24138	0.15586	0.31874
302	0.60372	0.45649	0.28119	0.73824	0.4073	0.19988	0.30228	0.36411	0.19479	0.50344	0.20703	0.24772	0.15251	0.28128	0.26793	0.3316	0.4191	0.0179862	3.74E-14	0.1679816	0.0988473	3.78E-11	6.91E-13	0.0391657	1.13E-07	0.6511702	0.2065	0.42936	0.5426	0.45114	NA	NA	NA	NA	NA	NA	NA	0.112861	0	0.038229	0.014085	0	0	0.021845	0.12238	0.022099	0	0.08312	0.1382
303	0.27182	0.36207	0.06876	0.19796	0.6501	0.32456	0.16131	0.56194	0.09577	0.28695	0.2855	0.32614	0.09321	0.09223	0.29586	0	0	0.0036842	1.40E-22	0.0011125	0.0315039	2.94E-30	1.43E-21	0.0179862	0.0003353	0.044587	0.3993	0.31475	0.4952	0.37286	NA	NA	NA	NA	NA	NA	NA	0.325459	0.222506	0.249497	0.309859	0.213115	0.119332	0.075243	0.22028	0.077348	0.2069	0.23704	0.43817
304	0.22747	0.1757	0.11657	0.37951	0.4236	0.44854	0.25636	0.29407	0.28188	0.283	0.27971	0.38522	0.22282	0.32182	0.3175	0.28436	0.2647	0.0391657	6.24E-21	0.0121284	0.3318589	3.78E-11	1.43E-21	0.0179862	1.43E-21	0.0011246	0.2824	0.1716	0.3799	0.19559	NA	NA	NA	NA	NA	NA	NA	0.073491	0.15601	0.124748	0.107981	0.240437	0.181384	0.055825	0.12587	0.099448	0.20402	0.22382	0.34766
305	0.28755	0.24384	0.05442	0.14884	0.4298	0.16396	0.15748	0.21198	0.14191	0.18906	0.05116	0.05958	0.15592	0.29044	0.21327	0.12859	0.2684	0.0179862	6.38E-26	0.0011125	0.0058182	1.43E-21	4.25E-18	0.0005002	2.06E-09	0.0172733	0.1411	0.27747	0.3771	0.27171	NA	NA	NA	NA	NA	NA	NA	0.165354	0.158568	0.144869	0.14554	0.114754	0.217184	0.240291	0.16783	0.198895	0.23276	0.33103	0.29328
306	NA	0.24466	0.41985	NA	0.4308	0.1912	0.12663	0.2876	0.14991	0.08615	0.08569	0.14114	0.26509	0.1766	0.18442	0.05492	0.1252	0.000101	NA	0.0121284	0.0128409	NA	1.60E-28	0.0005002	1.27E-14	0.0040265	0.3455	0.18335	0.2881	0.16572	NA	NA	NA	NA	NA	NA	NA	0.049869	0.15601	NA	0.061033	0.027322	NA	0.004854	0.03147	0.01105	0.19828	0.35673	0.39005
307	0.07797	0.07553	0.18046	0.1121	0.4863	0.13102	0.07441	0.23774	0.09989	0.0839	0.52265	0.21716	0.33765	0.28059	0.07706	0.12096	0.1237	0.000746	2.37E-39	0.0036842	0.0024883	5.38E-32	5.38E-32	0.0011125	1.43E-21	0.0005584	0.2845	0.11074	0.2393	0.13479	NA	NA	NA	NA	NA	NA	NA	0.24147	0.081841	0.072435	0.178404	0.163934	0.02864	0	0.06993	0.077348	0.08333	0.16559	0.40424
308	0.24893	0.20854	0.19906	0.10629	0.4428	0.051	0.06638	0.04724	0.09737	0	0.06239	0.10401	0.28602	0.06055	0.05079	0.15763	0.3298	0.0036842	1.26E-22	0.0024726	0.042857	4.78E-25	7.78E-20	0.0016588	1.43E-21	0.0007472	0.1694	0.27967	0.3385	0.27821	NA	NA	NA	NA	NA	NA	NA	0.091864	0.161125	0.138833	0.103286	0.169399	0.157518	0.17233	0.20979	0.138122	0.15805	0.25063	0.29735
309	0.22604	0.18062	0.11462	0.17998	0.4394	0.10919	0.08891	0.05546	0.09703	0.09088	0.22276	0.05196	0.20356	0.20086	0.19237	0.0722	0.5983	0.0024726	5.67E-31	0.0016588	0.3008983	2.61E-23	1.60E-28	0.0036842	4.78E-25	0.0010471	0.1926	0.24471	0.3232	0.19406	NA	NA	NA	NA	NA	NA	NA	0.049869	0.127877	0.130785	0.098592	0.174863	0.100239	0.050971	0.11538	0.038674	0.16667	0.27506	0.42204
310	0.27253	0.31199	0.38879	0.22721	0.3141	0.20204	0.28686	0.13541	0.20524	0.29664	0.04478	0.09254	0.3728	0.27184	0.24281	0.38102	0.1215	0.0179862	1.15E-27	0.026597	0.016761	1.43E-21	1.43E-21	0.0036842	6.91E-13	0.001309	0.2592	0.19854	0.4169	0.28338	NA	NA	NA	NA	NA	NA	NA	0.07874	0.219949	0.038229	0.075117	0.038251	0.062053	0.17233	0.21329	0.099448	0.21839	0.31067	0.25113
311	0.26037	0.31281	0.39856	0.1982	0.4957	0.19243	0.11687	0.08475	0.10065	0.19101	0.04674	0.21192	0.10818	0.08538	0.17524	0.35974	0.2872	0.0121284	1.61E-22	0.0054863	0.0012581	2.61E-23	2.32E-16	0.0121284	4.25E-18	0.0025391	0.4401	0.35994	0.351	0.34117	NA	NA	NA	NA	NA	NA	NA	0.152231	0.263427	0.211268	0.220657	0.043716	0.224344	0.109223	0.33916	0.237569	0.24425	0.46847	0.27404
312	0.22103	0.19869	0.0645	0.09583	0.4287	0.13865	0.15449	0.2645	0	0.08221	0.36324	0	0.09679	0.20253	0.33437	0.05766	0.2644	0.0054863	1.46E-22	0.0024726	0.0054898	1.43E-21	7.78E-20	0.1679816	7.78E-20	0.0149075	0.2655	0.31328	0.364	0.22916	NA	NA	NA	NA	NA	NA	NA	0.115486	0.186701	0.124748	0.150235	0.196721	0.21957	0.291262	0.40909	0.121547	0.27586	0.25197	0.28541
313	0.17024	0.09852	0.18763	0.2166	0.4803	0.3216	0.19811	0.29681	0.13824	0.40842	0.15838	0.11351	0.10006	0.3059	0.23813	0.36401	0.2647	0.0024726	1.35E-27	0.0081626	0.0058478	4.78E-25	8.76E-27	0.0179862	1.43E-21	0.0007492	0.2864	0.21888	0.2954	0.14275	NA	NA	NA	NA	NA	NA	NA	0.104987	0.148338	0.207243	0.225352	0.098361	0.128878	0.084951	0.16434	0.198895	0.18966	0.14764	0.34479
314	0.29399	0.28243	0.36547	0.20264	0.5089	0.28444	0.1896	0.22058	0.15653	0.39291	0.3414	0.38975	0.24413	0.30289	0.19501	0.21206	0.3112	0.0121284	2.88E-24	0.026597	0.0673366	0.01799	2.61E-23	0.1192029	3.78E-11	0.0324742	0.4261	0.32086	0.3736	0.33721	NA	NA	NA	NA	NA	NA	NA	0.133858	0.097187	0.060362	0.122066	0.153005	0.054893	0.058252	0.14685	0.038674	0.1523	0.311	0.3704
315	0.30114	0.24056	0.24934	0.16177	0.3818	0.11089	0.14373	0.26442	0.24257	0.18538	0.28882	0.09717	0.32477	0.2178	0.03894	0.30358	0.306	0.0081626	1.52E-22	0.0121284	0.0372836	1.27E-14	1.43E-21	0.0054863	4.25E-18	0.035698	0.1894	0.26562	0.3661	0.25073	NA	NA	NA	NA	NA	NA	NA	0.115486	0.143223	0.169014	0.122066	0.196721	0.221957	0.13835	0.16084	0.121547	0.21839	0.42129	0.171
316	0.25536	0.21757	0.17688	0.17747	0.4804	0.19982	0.16133	0.4962	0.24938	0.17599	0.12697	0.27615	0.10629	0.35306	0.15153	0.11446	0.1177	0.0036842	1.36E-27	0.0391657	0.0433446	1.43E-21	2.06E-09	0.0024726	7.78E-20	0.0032244	0.2297	0.3039	0.3949	0.30194	NA	NA	NA	NA	NA	NA	NA	0.16273	0.199488	0.219316	0.13615	0.224044	0.217184	0.191748	0.23776	0.187845	0.22989	0.11999	0.36618
317	0.12876	0.0936	0.08898	0.15006	0.4612	0.17342	0.07711	0.10006	0.0995	0.31281	0.11013	0.10771	0.03934	0.18965	0.05018	0.07217	0.1338	0.0036842	5.66E-31	0.0121284	0.0064088	8.76E-27	8.76E-27	0.000746	2.61E-23	0.0005537	0.2185	0.14362	0.2226	0.15261	NA	NA	NA	NA	NA	NA	NA	0.115486	0.109974	0.217304	0.187793	0.098361	0.095465	0.053398	0.08392	0.055249	0.09483	0.14752	0.31779
318	0.19242	0.17816	0.41082	0.21724	0.3451	0.20205	0.17098	0.25273	0.05002	0.08597	0.07948	0.08089	0.16407	0.19606	0.1445	0.14741	0.1362	0.0002248	5.00E-36	0.0005002	0.0016448	2.94E-30	6.05E-39	0.0003353	2.61E-23	0.0004682	0.2231	0.11984	0.349	0.16549	NA	NA	NA	NA	NA	NA	NA	0.044619	0.069054	0.006036	0.037559	0.027322	0.004773	0.007282	0.09091	0.01105	0.08908	0.32605	0.34027
319	0.35622	0.37931	0.21278	0.19543	0.5399	0.28798	0.2055	0.43137	0.14872	0.32253	0.14572	0.2057	0.15469	0.20827	0.27917	0.23939	0.5832	0.0179862	1.50E-22	0.0573242	0.029312	2.32E-16	4.78E-25	0.026597	1.27E-14	0.0766709	0.2803	0.35537	0.4768	0.40054	NA	NA	NA	NA	NA	NA	NA	0.073491	0.023018	0.026157	0.032864	0.005464	0.002387	0.026699	0.11538	0.005525	0.01437	0.2609	0.35632
320	0.30687	0.32841	0.31675	0.07531	0.4694	0.10787	0.17032	0.40767	0.28846	0.25308	0.23022	0.09023	0.41272	0.17456	0.40696	0.11421	0.7304	0.0036842	6.11E-31	0.0024726	0.013301	2.94E-30	2.61E-23	0.0024726	1.43E-21	0.041881	0.2402	0.33684	0.3924	0.26279	NA	NA	NA	NA	NA	NA	NA	0.089239	0.227621	0.124748	0.122066	0.060109	0.093079	0.199029	0.25874	0.143646	0.17529	0.33933	0.24385
321	0.2711	0.25616	0.31263	0.12848	NA	0.13549	0.12939	0.08624	0.10458	0	0.26828	0.1071	0.25082	0	0.14871	0.07433	0.1174	0.0121284	6.13E-21	0.026597	0.2382945	7.78E-20	NA	0.0121284	2.61E-23	0.0096253	0.322	NA	0.406	0.34219	NA	NA	NA	NA	NA	NA	NA	0.152231	0.196931	0.243461	0.183099	0.338798	0.317422	NA	0.28671	0.381215	0.19253	0.34691	0.45002
322	0.12661	0.08046	0.3964	0.20943	0.4841	0.28627	0.21727	0.39045	0.13846	0.41101	0.16157	0.05528	0.16012	0.22039	0.09298	0.15707	0.6268	0.000746	5.53E-31	0.0081626	0.0108192	9.85E-34	9.85E-34	0.0054863	1.43E-21	0.000428	0.2509	0.14552	0.2354	0.1363	NA	NA	NA	NA	NA	NA	NA	0.065617	0.056266	0.156942	0.075117	0.136612	0.21957	0.070388	0.0979	0.176796	0.11207	0.18603	0.51998
323	0.26252	0.289	NA	0.14844	0.4253	0.20039	0.18681	0.34222	0.0869	0.22272	0.14825	0.21887	0.19144	0.2237	0.28609	0	0.4126	0.0391657	7.11E-16	0.026597	NA	2.06E-09	2.06E-09	0.2314752	6.14E-06	NA	0.5128	0.29597	0.3756	0.26465	NA	NA	NA	NA	NA	NA	NA	0.131234	0.196931	0.179074	0.169014	NA	0.062053	0.286408	0.24126	0.016575	0.13793	0.33194	NA
324	0.29828	0.29475	0.27559	0.29878	0.5559	0.37797	0.42924	0.59372	0.23616	0.08238	0.0709	0.21613	0.14025	0.27308	0.13325	0.1182	0.7402	0.0054863	1.56E-22	0.0121284	0.0020558	1.60E-28	7.78E-20	0.0121284	2.61E-23	0.0142416	0.1979	0.41899	0.4254	0.35894	NA	NA	NA	NA	NA	NA	NA	0.110236	0	0.002012	0.014085	0	0	0.055825	0.09441	0.005525	0	0.06439	0.0771
325	0.27754	0.26108	0.3412	0.13105	0.4246	0.09443	0.10667	0.0291	0.10458	0	0.20484	0.20422	0.25765	0	0	0.07433	0	0.000746	1.25E-22	0.026597	0.1124859	1.43E-21	1.60E-28	0.0016588	1.60E-28	0.0034052	0.2019	0.24824	0.3344	0.28842	NA	NA	NA	NA	NA	NA	NA	0.065617	0.217391	0.042254	0.122066	0.311475	0.047733	0.024272	0.11189	0.022099	0.16667	0.36413	0.35791
326	0.23677	0.32512	0.11	0.20565	0.8331	0.20377	0.25354	0.19376	0.10032	0	0.22878	0.28172	0.26068	0.17882	0.18399	0.19979	0	0.0036842	6.59E-26	0.0121284	0.0249578	2.94E-30	8.76E-27	0.0121284	2.61E-23	0.0587807	0.2162	0.32362	0.388	0.2999	NA	NA	NA	NA	NA	NA	NA	0.233596	0.194373	0.136821	0.169014	0.092896	0.112172	0.065534	0.13636	0.116022	0.12644	0.28302	0.1772
327	0.11516	0.0821	0.16616	0.08656	0.466	0.12773	0.07936	0.15405	0.10129	0.0839	0.16146	0.16291	0.04745	0.19442	0.12805	0.1263	0.1216	0.0054863	2.43E-39	0.0036842	0.008864	2.94E-30	2.94E-30	0.0016588	2.61E-23	0.0037955	0.2517	0.10944	0.2512	0.17758	NA	NA	NA	NA	NA	NA	NA	0.055118	0.094629	0.110664	0.037559	0.087432	0.02864	0.01699	0.06993	0.038674	0.10345	0.21005	0.27811
328	NA	0.23235	0.1451	NA	NA	0.12869	0.11751	0.1786	0.0946	0.28858	0.20728	0.10024	0.16736	0.12612	0.17327	0.26662	0.5025	0.0179862	6.43E-26	0.0391657	0.238608	NA	NA	0.0081626	7.78E-20	0.0036358	0.246	NA	0.3835	0.30092	NA	NA	NA	NA	NA	NA	NA	0.209974	0.207161	0.273642	0.328638	0.218579	NA	NA	0.26573	0.243094	0.19828	0.20371	0.29452
329	0.06366	0.05829	0.13872	0.0937	0.4735	0.12243	0.06626	0.22641	0.09989	0.17791	0.36057	0.11149	0.16018	0.19315	0.09482	0.27457	0	0.000746	1.21E-32	0.0054863	0.003052	2.94E-30	5.38E-32	0.0024726	8.76E-27	0.0002108	0.186	0.10966	0.2431	0.15282	NA	NA	NA	NA	NA	NA	NA	0.036745	0.046036	0.01006	0.042254	0.081967	0.011933	0	0.06294	0.027624	0.06897	0.13824	0.25093
330	0.44134	0.47865	0.17632	0.11977	0.349	0.2182	0.22953	0.17025	0.39428	0.10998	0.10635	0.3729	0.04831	0.26375	0.23107	0.22493	0.2917	0.0024726	3.37E-29	0.0024726	0.0032091	2.94E-30	8.76E-27	0.0391657	3.78E-11	0.0693584	0.2163	0.31062	0.4733	0.36748	NA	NA	NA	NA	NA	NA	NA	0.225722	0.332481	0.162978	0.239437	0.081967	0.076372	0.11165	0.22727	0.143646	0.36207	0.42507	0.12697
331	0.32046	0.29064	0.18284	0.15435	0.4138	0.10346	0.18942	0.28575	0.19424	0.41298	0.22279	0.21976	0.19484	0.29163	0.15324	0.20933	0.266	0.0391657	7.38E-16	0.0121284	0.07508	4.25E-18	0.01799	0.0081626	2.06E-09	0.358207	0.2284	0.28814	0.3032	0.30556	NA	NA	NA	NA	NA	NA	NA	0.238845	0.278772	0.269618	0.211268	0.224044	0.389021	0.288835	0.07692	0.18232	0.22701	0.25985	0.28482
332	0.20386	0.23892	0.13651	0.07588	0.257	0.09826	0.06311	0.14422	0.1467	0.21001	0.14375	0	0.04157	0.24589	0.16348	0.12813	0.6374	0.0011125	2.53E-34	0.0005002	0.0014626	9.85E-34	5.38E-32	0.0011125	4.78E-25	0.003213	0.208	0.19546	0.3055	0.21844	NA	NA	NA	NA	NA	NA	NA	0.070866	0.138107	0.1167	0.061033	0.021858	0.090692	0.072816	0.11189	0.132597	0.21264	0.25356	0.04317
333	0.31617	0.23563	0.27977	0.18821	0.2755	0.10494	0.07385	0.51203	0.09228	0.08563	0.29276	0.10173	0.15804	0.27761	0.16769	0.13509	0.1213	0.0179862	6.92E-21	0.0081626	0.0131545	2.06E-09	4.25E-18	0.0054863	4.25E-18	0.0063292	0.2292	0.25639	0.3656	0.25257	NA	NA	NA	NA	NA	NA	NA	0.160105	0.194373	0.160966	0.164319	0.163934	0.422434	0.230583	0.18182	0.143646	0.26724	0.41138	0.3518
334	0.17096	0.10181	0.20595	0.21097	0.4783	0.25991	0.20399	0.27891	0.13824	0.27781	0.15838	0.11351	0.10006	0.31187	0.1881	0.36401	0.2647	0.0016588	1.21E-27	0.0081626	0.006227	8.76E-27	1.60E-28	0.000746	1.43E-21	0.0011783	0.2576	0.18669	0.2351	0.14056	NA	NA	NA	NA	NA	NA	NA	0.070866	0.130435	0.167002	0.126761	0.081967	0.107399	0.075243	0.08741	0.19337	0.18103	0.17183	0.34801
335	0.32332	0.40476	0.40221	0.25502	0.7431	0.19179	0.21537	0.12434	0.1501	0	0.04094	0.11879	0.25736	0.15621	0	0.14801	0.2792	0.0831727	1.22E-27	0.0081626	0.0064479	6.14E-06	3.78E-11	0.0179862	3.78E-11	0.0113047	0.2538	0.25609	0.2817	0.29185	NA	NA	NA	NA	NA	NA	NA	0.249344	0.184143	0.22334	0.107981	0.147541	0.105012	0.206311	0.22028	0.165746	0.22414	0.49601	0.28472
336	0.27825	0.24548	0.27505	0.29303	0.4808	0.19988	0.26306	0.12648	0.19164	0.2078	0.22081	0.21308	0.13077	0.29907	0.11113	0.14069	0.4107	0.0054863	6.41E-26	0.0081626	0.0174558	7.78E-20	4.78E-25	0.0011125	3.78E-11	0.0209284	0.1962	0.1957	0.3295	0.34623	NA	NA	NA	NA	NA	NA	NA	0.094488	0	0.008048	0.037559	0	0	0.026699	0.08392	0.016575	0	0.05509	0.02681
337	0.20243	0.17323	0.10772	0.17397	NA	0.20634	0.10559	0.15129	0.19475	0.18558	0.04634	0.23055	0	0.28718	0.1505	0.1996	0.4175	0.0054863	1.47E-22	0.0573242	0.0774656	7.78E-20	NA	0.0121284	2.61E-23	0.0003688	0.3167	NA	0.3759	0.25432	NA	NA	NA	NA	NA	NA	NA	0.091864	0.143223	0.173038	0.126761	0.153005	0.214797	NA	0.25175	0.171271	0.17241	0.15887	0.14661
338	0.21531	0.20033	0.2778	0.19577	0.4981	0.19983	0.2109	0.32949	0.04594	0.38903	0.17337	0.15603	0.10078	0.20101	0.14445	0.11663	0.1344	0.0121284	3.43E-19	0.0121284	0.0173285	3.78E-11	2.61E-23	0.0036842	1.27E-14	0.0163764	0.2045	0.3366	0.3776	0.28041	NA	NA	NA	NA	NA	NA	NA	0.128609	0	0.008048	0.00939	0	0	0.01699	0.12587	0.01105	0	0.03777	0.02692
339	0.14092	0.11741	0.25699	0.1734	0.4383	0.20483	0.16914	0.05602	0	0.18697	0.03748	0.0851	0.05501	0.11333	0.13492	0.05676	0.1185	0.0003353	5.12E-41	0.0003353	0.0005403	5.38E-32	3.31E-37	0.0003353	2.61E-23	0.0005098	0.1859	0.11641	0.2599	0.12301	NA	NA	NA	NA	NA	NA	NA	0.010499	0.025575	0.002012	0.00939	0.005464	0.002387	0	0.02448	0.01105	0.06034	0.24023	0.23862
340	0.33333	0.29967	0.21683	0.17347	0.4914	0.22496	0.11342	0.21518	0.14643	0	0.33332	0.43995	0.22633	0.15959	0.10518	0.05889	0.4142	0.0179862	2.91E-19	0.0121284	0.1104124	3.78E-11	6.14E-06	0.026597	6.91E-13	0.0045313	0.3405	0.30823	0.3867	0.32961	NA	NA	NA	NA	NA	NA	NA	0.128609	0.189258	0.080483	0.178404	0.147541	0.064439	0.118932	0.23427	0.082873	0.21264	0.39474	0.52282
341	0.13162	0.07307	0.31575	0.19173	0.4914	0.18561	0.19907	0.38943	0.13823	0.30695	0.159	0.16051	0.20782	0.22887	0.17378	0.15416	0.5906	0.000746	5.62E-26	0.0081626	0.0077065	1.80E-35	5.38E-32	0.026597	1.43E-21	0.0008022	0.2178	0.16408	0.2407	0.1445	NA	NA	NA	NA	NA	NA	NA	0.055118	0.015345	0.06841	0.032864	0.010929	0.093079	0.165049	0.08741	0.082873	0.02586	0.09671	0.31954
342	0.08155	0.04926	0.30093	0.18136	0.4949	0.20658	0.14952	0.03889	0.10141	0.18558	0.06161	0.05552	0.16804	0.22944	0.09018	0.21327	0.135	0.000746	2.53E-34	0.0005002	0.0063986	1.60E-28	1.80E-35	0.000746	4.78E-25	1.95E-05	0.2112	0.12763	0.2038	0.09722	NA	NA	NA	NA	NA	NA	NA	0.086614	0.048593	0.177062	0.065728	0.060109	0.059666	0.131068	0.02797	0.143646	0.0546	0.14845	0.16318
343	NA	0.23235	0.1451	NA	NA	0.12869	0.11751	0.1786	0.0946	0.28858	0.20728	0.10024	0.16736	0.12612	0.17327	0.26662	0.5025	0.0179862	6.43E-26	0.0391657	0.238608	NA	NA	0.0081626	7.78E-20	0.0036358	0.246	NA	0.3835	0.30092	NA	NA	NA	NA	NA	NA	NA	0.209974	0.207161	0.273642	0.328638	0.218579	NA	NA	0.26573	0.243094	0.19828	0.20371	0.29452
344	0.2475	0.18801	0.24957	0.20976	0.4127	0.141947359	0.0659	0.458489544	0.19568	0.39653	0.165	0.19792	0.23992	0.30801	0.194717298	0.20149	0.166202404	0.0011125	1.34E-17	0.0054863	0.1202223	2.61E-23	5.38E-32	0.00368424	9.85E-34	0.0013614	0.2781604	0.207685569	0.36706624	0.22412	NA	NA	NA	NA	NA	NA	NA	0.086614	0.150895	0.034205	0.075117	0.26776	0.059666	0.02184466	0.104895105	0.005525	0.19828	0.34094	NA
345	0.36552	0.40722	0.30104	0.14324	0.3027	0.16332571	0.193	0.122312418	0.24045	0.20256	0.23518	0.26717	0.20816	0.35441	0.221458848	0.36234	0.29118841	0.0054863	2.92E-29	0.0179862	0.0085225	1.27E-14	6.14E-06	0.008162571	1	0.0273656	0.255230752	0.285877836	0.42255714	0.36762	NA	NA	NA	NA	NA	NA	NA	0.215223	0.240409	0.189135	0.140845	0.060109	0.229117	0.150485437	0.143356643	0.298343	0.33333	0.24425	0.31535
346	0.34692	0.35961	0.44583	0.23971	0.235	NA	0.41993	NA	0.09537	0.08597	0.18306	0.10514	0.27979	0.34265	0.188056237	0.21066	0.617756397	0.000746	5.26E-31	0.0036842	0.0038241	9.85E-34	7.78E-20	NA	7.78E-20	0.0037696	NA	0.276119256	NA	0.31933	NA	NA	NA	NA	NA	NA	NA	0.062992	0.168798	0.006036	0.046948	0.081967	0.004773	0.024271845	NA	0.033149	0.35345	0.29289	0.30148
347	0.22747	0.1757	0.11657	0.37951	0.4236	0.448219013	0.25636	0.294074152	0.28188	0.283	0.27971	0.38522	0.22282	0.32182	0.317504354	0.28436	0.264743603	0.0391657	6.24E-21	0.0121284	0.3318589	3.78E-11	1.43E-21	0.01798621	1.43E-21	0.0011246	0.282398656	0.171597446	0.379045789	0.19559	NA	NA	NA	NA	NA	NA	NA	0.073491	0.15601	0.124748	0.107981	0.240437	0.181384	0.055825243	0.125874126	0.099448	0.20402	0.22383	0.34769
348	0.29828	0.29475	0.27559	0.29878	0.5559	0.377972922	0.42924	0.594093898	0.23616	0.08238	0.0709	0.21613	0.14025	0.27308	0.173340091	0.1182	0.740192928	0.0054863	1.56E-22	0.0121284	0.0020558	1.60E-28	7.78E-20	0.012128435	2.61E-23	0.0142416	0.197947455	0.413298516	0.437625695	0.35894	NA	NA	NA	NA	NA	NA	NA	0.110236	0	0.002012	0.014085	0	0	0.060679612	0.094405594	0.005525	0	0.06439	0.07711
349	0.23033	0.23317	0.20457	0.13575	0.7385	0.282849509	0.18682	0.534662734	0.09048	0.09202	0.10924	0.14915	0.0506	0	0.236723187	0.06166	0.41987467	0.000746	3.02E-24	0.0016588	0.0065079	8.76E-27	7.78E-20	0.5	7.78E-20	0.1328361	0.434283164	0.330858791	0.442896779	0.26532	NA	NA	NA	NA	NA	NA	NA	0.183727	0.163683	0.114688	0.093897	0.103825	0.157518	0.109223301	0.335664336	0.149171	0.12644	0.15701	0.31686
350	0.23891	0.1642	0.22655	0.20593	0.426	0.149921891	0.07076	0.123399913	0.15475	0.29342	0.4538	0.25734	0.14308	0.21971	0.184885128	0.25775	0.331307593	0.0011125	1.40E-22	0.0179862	0.0061388	4.25E-18	1.60E-28	0.002472623	2.94E-30	0.0030317	0.330862712	0.214025337	0.385815652	0.24471	NA	NA	NA	NA	NA	NA	NA	0.146982	0.109974	0.090543	0.089202	0.153005	0.162291	0.131067961	0.192307692	0.116022	0.18103	0.25921	0.50131
351	0.31474	0.28079	0.28024	0.18195	0.4509	0.199899068	0.23343	0.260807172	0.14112	0.19011	0.3709	0.15687	0.14448	0.26489	0.215122403	0.30138	0	0.0054863	6.08E-31	0.0121284	0.0158268	4.25E-18	4.78E-25	0.008162571	4.25E-18	0.0396072	0.190009352	0.326811018	0.414805156	0.3377	NA	NA	NA	NA	NA	NA	NA	0.102362	0	0.002012	0	0	0	0.009708738	0.083916084	0.005525	0	0.05816	0.08424
352	0.05794	0.05255	0.27931	0.16538	0.4828	0.175993792	0.18186	0.0675004	0	0	0.04316	0.05591	0.09484	0.05819	0.03433729	0.06125	0	0.0005002	1.08E-37	0.0005002	0.0040712	2.94E-30	9.85E-34	0.001112536	4.78E-25	0.0002204	0.170919452	0.14435527	0.198057637	0.11827	NA	NA	NA	NA	NA	NA	NA	0.028871	0	0.040241	0.004695	0	0	0.080097087	0.003496503	0.022099	0	0.02768	0.01326
353	0.17024	0.16502	0.2408	0.07366	0.4694	0.199879559	0.13251	0.394109829	0.09553	0.08779	0.2686	0.10587	0.15093	0.12869	0.138922896	0.13582	0.128849782	0.000746	2.72E-34	0.0016588	0.0027771	9.85E-34	1.60E-28	0.001658801	4.78E-25	0.0049409	0.195823359	0.23851988	0.34306499	0.18248	NA	NA	NA	NA	NA	NA	NA	0.015748	0	0.006036	0.00939	0	0	0.016990291	0.059440559	0.005525	0	0.04765	0.05868
354	0.25322	0.25041	0.13294	0.08105	0.4127	0.152940756	0.08388	0.553179835	0.28606	0.24807	0.04532	0.0973	0.25051	0.1114	0.140104877	0.2758	0.598037079	0.0005002	2.79E-29	0.0054863	0.0045469	2.94E-30	4.25E-18	0.001658801	2.61E-23	0.0428008	0.238788988	0.273046142	0.389586689	0.25246	NA	NA	NA	NA	NA	NA	NA	0.110236	0.168798	0.108652	0.098592	0.038251	0.133652	0.296116505	0.227272727	0.099448	0.17241	0.29161	0.08631
355	0.29399	0.28325	0.1666	0.07323	0.4399	0.113723892	0.14289	0.211897742	0.09741	0.15787	0.04517	0.14313	0.14029	0.17456	0.052575208	0.20784	0.141466202	0.0016588	2.38E-39	0.000746	0.0007554	5.38E-32	5.38E-32	0.001112536	8.76E-27	0.0038116	0.178796626	0.173587895	0.336204056	0.26926	NA	NA	NA	NA	NA	NA	NA	0.094488	0.127877	0.020121	0.056338	0.043716	0.02864	0.080097087	0.083916084	0.055249	0.05172	0.36447	0.04139
356	0.23534	0.20115	0.15718	0.23311	0.4593	0.258438853	0.12981	0.115145611	0.04992	0.17791	0.35693	0.10871	0.21937	0.12334	0.145967418	0.16068	0.30101214	0.0081626	1.39E-27	0.1192029	0.0199812	2.61E-23	7.78E-20	0.026596994	7.78E-20	0.0020144	0.34563882	0.23355784	0.414880418	0.28847	NA	NA	NA	NA	NA	NA	NA	0.120735	0.14578	0.193159	0.211268	0.185792	0.22673	0.155339806	0.230769231	0.160221	0.20977	0.24638	0.29503
357	0.15808	0.15517	0.13176	0.13476	0.414	0.132446237	0.08917	0.105573384	0	0.11165	0.21444	0	0.25283	0.06398	0.148842591	0.13618	0.356046668	0.0002248	1.15E-32	0.0016588	0.0032626	2.61E-23	2.94E-30	0.001112536	1.43E-21	0.0016826	0.180227384	0.209323174	0.33271079	0.21494	NA	NA	NA	NA	NA	NA	NA	0.028871	0.046036	0.01006	0.023474	0.103825	0.01432	0.031553398	0.129370629	0.027624	0.08621	0.28261	0.39352
358	0.08941	0.09031	0.0773	0.18129	0.4709	0.309751383	0.17074	0.406740494	0.15386	0.08408	0.11406	0.05888	0.11472	0.11946	0.314749536	0.12387	0.118657771	0.0024726	5.32E-36	0.0016588	0.0057378	2.94E-30	3.31E-37	0.039165723	2.61E-23	0.0001818	0.391360042	0.086576729	0.305458285	0.15155	NA	NA	NA	NA	NA	NA	NA	0.110236	0.11509	0.030181	0.093897	0.131148	0.0358	0.004854369	0.066433566	0.033149	0.06897	0.23845	0.29735
359	0.12375	0.078	0.36108	0.22041	0.4856	0.310859835	0.22265	0.314819182	0.13846	0.41101	0.16157	0.05528	0.21737	0.2195	0.092866327	0.15608	0.626763394	0.000746	1.23E-27	0.0081626	0.0074786	9.85E-34	5.38E-32	0.00368424	1.43E-21	0.0004726	0.241318996	0.166742221	0.234236643	0.12971	NA	NA	NA	NA	NA	NA	NA	0.055118	0.040921	0.148893	0.070423	0.120219	0.214797	0.169902913	0.101398601	0.171271	0.10057	0.17218	0.37728
360	0.27253	0.26026	0.09383	0.21561	0.6241	0.142167541	0.26728	0.059157335	0.09535	0.1673	0.27203	0.05889	0.14283	0.06784	0.101022711	0.29085	0	0.000746	5.96E-31	0.0024726	0.0028659	4.78E-25	8.76E-27	0.001112536	4.78E-25	0.0190831	0.227224253	0.230953222	0.354755325	0.21904	NA	NA	NA	NA	NA	NA	NA	0.12336	0.094629	0.084507	0.103286	0.153005	0.145585	0.036407767	0.132867133	0.077348	0.14655	0.16089	0.46131
361	0.23247	0.21429	0.19532	0.20054	0.5365	0.072436637	0.09966	0.153615323	0.08115	0.08138	0.33069	0.20541	0.34942	0.12543	0.054401747	0.12428	0.267885	0.0011125	1.43E-22	0.0054863	0.0684487	7.78E-20	4.25E-18	0.000746029	2.61E-23	0.0102366	0.257298286	0.209741964	0.292771647	0.22686	NA	NA	NA	NA	NA	NA	NA	0.052493	0.053708	0.024145	0.061033	0.098361	0.033413	0.031553398	0.143356643	0.044199	0.05747	0.21347	0.41902
362	0.11516	0.08539	0.33141	0.19945	0.4815	0.417719795	0.21483	0.391844887	0.13823	0.41101	0.16157	0.05528	0.21504	0.22039	0.23547441	0.15707	0.47007074	0.000746	2.77E-29	0.0081626	0.0122333	9.85E-34	5.38E-32	0.008162571	4.78E-25	0.0004358	0.40005464	0.152516312	0.296375533	0.16559	NA	NA	NA	NA	NA	NA	NA	0.065617	0.056266	0.205231	0.075117	0.142077	0.198091	0.07038835	0.167832168	0.19337	0.0977	0.15966	0.42589
363	0.36338	0.34401	0.15685	0.26721	0.4562	0.138100746	0.25674	0.124790669	0.23825	0.30706	0.22267	0.28636	0.31997	0.36459	0.134302218	0.28834	0.13141027	0.0831727	6.93E-21	0.0179862	0.1066367	4.25E-18	2.61E-23	0.001658801	2.61E-23	0.1844152	0.238718084	0.292011123	0.360885442	0.35205	NA	NA	NA	NA	NA	NA	NA	0.267717	0.299233	0.21328	0.206573	0.327869	0.147971	0.152912621	0.118881119	0.19337	0.25287	0.40417	0.25701
364	0.1681	0.17077	0.29173	0.18665	0.5137	0.160636621	0.0834	0.052301989	0.09814	0.08883	0.04103	0.10624	0.20205	0.11225	0.058206251	0.11453	0.261608162	0.0001507	1.16E-37	0.0003353	0.0004043	9.85E-34	8.76E-27	6.77E-05	1.43E-21	0.0011956	0.223763658	0.197360737	0.253261002	0.18012	NA	NA	NA	NA	NA	NA	NA	0.031496	0.023018	0.012072	0.018779	0	0.023866	0.004854369	0.020979021	0.022099	0.02874	0.30215	0.09029
365	0.13376	0.08374	0.16108	0.12435	0.5064	0.109521895	0.11903	0.190809362	0.13917	0.30695	0.15764	0.10773	0.09783	0.22491	0.172576042	0.3158	0.252993136	0.000746	1.24E-27	0.0024726	0.0100894	9.85E-34	4.78E-25	0.012128435	7.78E-20	0.0003596	0.24904953	0.196627823	0.244851807	0.1332	NA	NA	NA	NA	NA	NA	NA	0.099738	0.051151	0.152918	0.079812	0.071038	0.131265	0.254854369	0.083916084	0.116022	0.06609	0.13107	0.28359
366	0.25894	0.25534	0.27805	0.20828	0.4591	0.199805348	0.36733	0.137267031	0.05222	0.1022	0.15714	0.10692	0.15004	0.07656	0.18101267	0	0.24442722	0.0036842	1.49E-22	0.0081626	0.0117099	6.91E-13	7.78E-20	0.008162571	2.32E-16	0.0061063	0.190332434	0.315625708	0.437685791	0.33138	NA	NA	NA	NA	NA	NA	NA	0.065617	0	0	0	0	0	0.009708738	0.143356643	0.005525	0	0.04083	0.03033
367	0.33691	0.31117	0.24048	0.15526	0.5098	0.142228903	0.1327	0.033767206	0.1489	0	0.28189	0.15424	0.15356	0.15959	0.156768162	0.48005	0.14102805	0.0121284	6.56E-21	0.0391657	0.0312459	2.06E-09	4.25E-18	0.008162571	6.14E-06	0.0097361	0.463475835	0.341001878	0.398690322	0.35026	NA	NA	NA	NA	NA	NA	NA	0.2021	0.227621	0.193159	0.220657	0.15847	0.150358	0.359223301	0.27972028	0.276243	0.20402	0.32246	0.42661
368	0.2711	0.28736	0.24127	0.06269	0.4001	0.10379528	0.10989	0.153315936	0.14668	0.07666	0.04518	0.17823	0.08934	0.17456	0.285661579	0.15016	0.14505703	0.0003353	5.96E-31	0.0179862	0.0015324	9.85E-34	1.60E-28	0.000746029	2.61E-23	0.004419	0.190985949	0.241908617	0.295989649	0.23165	NA	NA	NA	NA	NA	NA	NA	0.128609	0.194373	0.100604	0.13615	0.021858	0.052506	0.058252427	0.090909091	0.082873	0.15805	0.49749	0.131
369	0.18169	0.19622	0.17065	0.12682	0.7563	0.09399535	0.13334	0.050879826	0.04434	0.0921	0.23776	0.09724	0.09858	0.08775	0.0725631	0.06166	0	0.000746	2.76E-24	0.0005002	0.0183488	8.76E-27	4.78E-25	0.001658801	1.60E-28	0.1966182	0.177013368	0.261581107	0.320517521	0.19861	NA	NA	NA	NA	NA	NA	NA	0.199475	0.081841	0.074447	0.089202	0.103825	0.143198	0.067961165	0.216783217	0.104972	0.12644	0.15403	0.32185
370	0.08083	0.05583	0.26285	0.16468	0.4875	0.172461163	0.17523	0.02626373	0.05174	0	0.04304	0.05327	0.0967	0.05913	0.073917566	0	0	0.0016588	2.55E-34	0.000746	0.0020252	2.94E-30	5.38E-32	0.000224817	2.61E-23	0.0002466	0.19168252	0.153532597	0.205079533	0.11533	NA	NA	NA	NA	NA	NA	NA	0.002625	0	0	0	0	0	0	0.01048951	0	0	0.03429	0.01067
371	0.36338	0.34401	0.15685	0.26721	0.4562	0.138100746	0.25674	0.124790669	0.23825	0.30706	0.22267	0.28636	0.31997	0.36459	0.134302218	0.28834	0.13141027	0.0831727	6.93E-21	0.0179862	0.1066367	4.25E-18	2.61E-23	0.001658801	2.61E-23	0.1844152	0.238718084	0.292011123	0.360885442	0.35205	NA	NA	NA	NA	NA	NA	NA	0.267717	0.299233	0.21328	0.206573	0.327869	0.147971	0.152912621	0.118881119	0.19337	0.25287	0.40417	0.25701
372	NA	0.20361	0.09112	NA	0.4858	0.129598144	0.09694	0.227736589	0.19881	0.29966	0.26394	0.06616	0.21606	0.27828	0.161955862	0.28076	0.439972421	0.0121284	1.45E-27	0.0391657	0.1477783	NA	3.78E-11	0.002472623	8.76E-27	0.001983	0.256677832	0.272908924	0.334339201	0.26164	NA	NA	NA	NA	NA	NA	NA	0.212598	0.232737	0.235412	0.309859	0.191257	NA	0.330097087	0.227272727	0.243094	0.2069	0.12565	0.29956
373	0.09728	0.07635	NA	0.13072	0.4797	0.104001702	0.13003	0.154946119	0	0	0.1443	0.04081	0.1422	0.29318	0.034497108	0.06125	0.13620221	0.0001507	2.62E-29	0.0011125	NA	2.94E-30	5.38E-32	0.001112536	7.78E-20	NA	0.24105619	0.132367466	0.226264638	0.15284	NA	NA	NA	NA	NA	NA	NA	0.049869	0.048593	0.060362	0.061033	NA	0.073986	0.097087379	0.038461538	0.022099	0.03161	0.16095	NA
374	0.29542	0.33415	0.11009	0.27076	0.6793	0.260011316	0.19954	0.176808993	0.14493	0.30497	0.28331	0.1562	0.09768	0.16394	0.200407408	0.28916	0.118922207	0.0036842	1.24E-22	0.0036842	0.0072697	1.27E-14	2.32E-16	0.01798621	0.982	0.0098049	0.340398275	0.333375015	0.431965131	0.28616	NA	NA	NA	NA	NA	NA	NA	0.238845	0.194373	0.187123	0.211268	0.300546	0.291169	0.133495146	0.300699301	0.287293	0.24138	0.24188	0.44409
375	0.29757	0.25041	0.02631	0.13636	0.4595	0.04838999	0.17229	0.375354582	0.04719	0.41827	0.24621	0	0.0541	0.28194	0.132589287	0.19931	0.122012059	0.0024726	2.91E-29	0.0179862	0.0156293	1.27E-14	1.43E-21	0.005486299	4.78E-25	0.4609392	0.249468149	0.364013512	0.401301847	0.26596	NA	NA	NA	NA	NA	NA	NA	0.265092	0.283887	0.207243	0.201878	0.169399	0.131265	0.332524272	0.213286713	0.21547	0.25575	0.29604	0.36359
376	NA	0.22003	0.30205	NA	NA	NA	0.2836	NA	0.25801	0.20429	0.27003	0.62694	0.19936	0.26993	0.089376263	0.23432	0.145336681	0.026597	NA	0.2314752	0.0134822	NA	NA	NA	6.91E-13	0.0195347	NA	NA	NA	0.22312	NA	NA	NA	NA	NA	NA	NA	NA	0.245524	NA	0.28169	0.234973	NA	NA	NA	0.116022	NA	0.19993	0.4057
377	0.5515	0.57553	0.27494	0.28238	0.5288	0.199367003	0.50122	0.400326642	0.10555	0.21758	0.21378	0.20131	0.18799	0.19555	0.168447614	0.1465	0.755497281	0.0054863	1.99E-12	0.0121284	0.0210576	1.27E-14	7.78E-20	0.005486299	1.27E-14	0.1304776	0.225352377	0.590164467	0.556666125	0.50762	NA	NA	NA	NA	NA	NA	NA	0.094488	0	0	0.018779	0	0	0.033980583	0.132867133	0	0	0.07959	0.04783
378	0.11803	0.09195	0.10012	0.15026	0.4569	0.157989401	0.08417	0.106822474	0.05062	0.20373	0.11036	0.27379	0	0.18965	0.050753068	0.05594	0.133836383	0.0005002	2.75E-29	0.0054863	0.0048986	4.78E-25	1.60E-28	0.001112536	8.76E-27	0.0006545	0.153417364	0.12593827	0.211590523	0.14854	NA	NA	NA	NA	NA	NA	NA	0.076115	0.099744	0.187123	0.122066	0.087432	0.090692	0.063106796	0.073426573	0.066298	0.09195	0.14672	0.18224
379	0.25823	0.19787	0.31789	0.20595	0.4918	0.172034543	0.1191	0.071834426	0.20045	0.28341	0.11309	0.35556	0.22895	0.12972	0.096566902	0.28792	0.12026224	0.026597	1.55E-12	0.026597	0.0121099	2.32E-16	7.78E-20	0.001658801	1.43E-21	0.0296764	0.166562371	0.326343704	0.2999296	0.23935	NA	NA	NA	NA	NA	NA	NA	0.223097	0.120205	0.130785	0.084507	0.060109	0.045346	0.160194175	0.132867133	0.055249	0.10057	0.16912	0.53477
380	0.05794	0.05255	0.27931	0.16538	0.4828	0.175993792	0.18186	0.0675004	0	0	0.04316	0.05591	0.09484	0.05819	0.03433729	0.06125	0	0.0005002	1.08E-37	0.0005002	0.0040712	2.94E-30	9.85E-34	0.001112536	4.78E-25	0.0002204	0.170919452	0.14435527	0.198057637	0.11827	NA	NA	NA	NA	NA	NA	NA	0.028871	0	0.040241	0.004695	0	0	0.080097087	0.003496503	0.022099	0	0.02768	0.01326
381	0.15021	0.16256	0.27584	0.18549	0.5153	0.158919287	0.08462	0.069858741	0.09814	0.08865	0.04113	0.10624	0.04746	0.11213	0.093495573	0.11453	0.261608162	0.0002248	2.38E-39	0.0003353	0.0003428	9.85E-34	2.94E-30	0.000101029	2.61E-23	0.0012545	0.194147346	0.190348053	0.238591366	0.16652	NA	NA	NA	NA	NA	NA	NA	0.013123	0	0	0.004695	0	0	0	0.013986014	0.005525	0	0.05877	0.01339
382	NA	0.14368	0.10185	NA	0.4788	0.212634973	0.08684	0.085551999	0.0519	0.17791	0	0	0	0.18554	0.049072999	0.13545	0.275027261	0.0016588	1.33E-27	0.0391657	0.0031119	NA	2.61E-23	0.001112536	2.61E-23	0.0005936	0.209876884	0.24076886	0.291798207	0.23865	NA	NA	NA	NA	NA	NA	NA	0.183727	0.127877	0.22334	0.187793	0.147541	NA	0.152912621	0.195804196	0.132597	NA	0.12072	0.28136
383	0.19528	0.25862	0.1771	0.14406	0.5141	0.201427964	0.20881	0.211950703	0.14826	0.40862	0.09397	0.44698	0.14312	0.28164	0.087036678	0.28073	0.762774577	0.3100255	1.59E-22	0.3100255	0.0257343	7.78E-20	9.85E-34	0.005486299	3.78E-11	0.0047581	0.207261325	0.282657327	0.311954641	0.27779	NA	NA	NA	NA	NA	NA	NA	0.167979	0.12532	0.100604	0.13615	0.081967	0.038186	0.036407767	0.129370629	0.116022	0.09195	0.46894	0.39436
384	0.26896	0.23974	0.2522	0.17353	0.4677	0.209527688	0.17441	0.451075212	0.0976	0.08023	0.24799	0.23496	0.15852	0.18083	0.168220104	0.13574	0.268584153	0.0024726	1.43E-27	0.026597	0.0038346	4.25E-18	6.91E-13	0.005486299	4.25E-18	0.0321516	0.314607714	0.411148843	0.433615204	0.37849	NA	NA	NA	NA	NA	NA	NA	0.107612	0.186701	0.088531	0.112676	0.196721	0.088305	0.29368932	0.20979021	0.116022	0.23563	0.12738	0.50287
385	0.24821	0.28079	0.23355	0.17404	0.4812	0.141098271	0.15416	0.341337229	0.09456	0.27901	0.16709	0.21613	0.3723	0.12244	0.190982992	0	0.264249801	0.0036842	3.11E-24	0.0081626	0.0436193	8.76E-27	2.32E-16	0.026596994	7.78E-20	0.0251577	0.34165507	0.247935452	0.337126095	0.24573	NA	NA	NA	NA	NA	NA	NA	0.060367	0.16624	0.034205	0.079812	0.327869	0.059666	0.041262136	0.258741259	0.110497	0.16092	0.21323	0.30296
386	0.21602	0.1954	0.30586	0.18686	0.4822	0.148211225	0.15687	0.207929681	0.19504	0.39581	0.46259	0.26604	0.31677	0.21282	0.151350598	0.35047	0.236252981	0.026597	1.44E-27	0.026597	0.1295169	1.60E-28	8.76E-27	0.01798621	3.78E-11	0.0306371	0.308912473	0.171261092	0.318610223	0.22808	NA	NA	NA	NA	NA	NA	NA	0.154856	0.230179	0.088531	0.150235	0.382514	0.159905	0.067961165	0.118881119	0.104972	0.23851	0.22125	0.57863
387	0.25608	0.26601	0.17716	0.27571	0.4239	0.28460387	0.34587	0.506762793	0.1769	0.20105	0.22162	0.22134	0.13187	0.27203	0.140796699	0.11906	0.267885	0.0016588	3.18E-19	0.0011125	0.0084979	2.61E-23	1.43E-21	0.012128435	7.78E-20	0.0277234	0.193869695	0.382637385	0.416227532	0.29378	NA	NA	NA	NA	NA	NA	NA	0.055118	0	0.012072	0.004695	0	0	0.04368932	0.111888112	0.005525	0	0.04545	0.08767
388	0.21531	0.23892	0.27656	0.19579	0.5347	0.199844214	0.21092	0.010755899	0.19928	0.19092	0.04094	0.10624	0.04746	0.2053	0.045094213	0.12155	0.261608162	0.0011125	1.31E-27	0.0016588	0.0006497	1.60E-28	4.78E-25	0.002472623	7.78E-20	0.0019947	0.192256702	0.285492227	0.292580334	0.29631	NA	NA	NA	NA	NA	NA	NA	0.049869	0	0.004024	0	0	0	0.012135922	0.059440559	0.005525	0	0.0584	0.01059
389	0.23033	0.20854	0.1296	0.19581	0.3976	0.199874869	0.21459	0.280044547	0.10085	0.28015	0.21502	0.04701	0.04561	0.29997	0.147332485	0.13585	0.137931028	0.0036842	2.76E-29	0.0036842	0.0118505	7.78E-20	2.61E-23	0.008162571	1.43E-21	0.0258209	0.199913701	0.337246477	0.363777356	0.26461	NA	NA	NA	NA	NA	NA	NA	0.099738	0	0.022133	0.014085	0	0	0.038834951	0.136363636	0.027624	0	0.07182	0.0465
390	0.0515	0.03612	0.12903	0.09853	0.4803	0.109279849	0.079	0.45891288	0.09989	0.08408	0.11171	0	0	0.18973	0.059002931	0.05765	0.117658842	0.0003353	1.12E-37	0.0024726	0.0008204	1.80E-35	1.80E-35	0.000224817	2.94E-30	0.0001367	0.155910573	0.093589401	0.195143553	0.1037	NA	NA	NA	NA	NA	NA	NA	0.023622	0	0.008048	0.00939	0	0	0.002427184	0.027972028	0.005525	0	0.01756	0.02862
391	0.27969	0.26765	0.38187	0.10126	0.4535	0.050848224	0.06491	0.158725626	0.14965	0	0.28152	0.13599	0.04155	0.16155	0.186821258	0.16054	0.164009518	0.0024726	1.37E-22	0.0121284	0.0783607	2.32E-16	1.43E-21	0.001658801	1.43E-21	0.0374961	0.297228217	0.246809127	0.358179334	0.31069	NA	NA	NA	NA	NA	NA	NA	0.097113	0.202046	0.136821	0.131455	0.202186	0.167064	0.186893204	0.202797203	0.138122	0.17241	0.37891	0.3582
392	0.07225	0.05747	0.13974	0.08199	0.4685	0.110940131	0.06205	0.142142236	0.04852	0.1926	0.31247	0.11715	0.161	0.28389	0.094253166	0.14226	0	0.0005002	2.59E-34	0.0036842	0.0044514	1.60E-28	1.60E-28	0.002472623	9.85E-34	0.0002819	0.21304728	0.114203216	0.270081411	0.149	NA	NA	NA	NA	NA	NA	NA	0.03937	0.051151	0.04829	0.028169	0.114754	0.02148	0.02184466	0.041958042	0.022099	0.09195	0.1473	0.23023
393	0.17525	0.09852	0.19626	0.21464	0.4801	0.303752056	0.19925	0.294069261	0.13824	0.40842	0.15838	0.11351	0.15829	0.3059	0.246951221	0.36401	0.264743603	0.0024726	6.23E-26	0.0081626	0.0058478	2.61E-23	1.60E-28	0.012128435	1.43E-21	0.0007492	0.298495875	0.210589713	0.266740047	0.13756	NA	NA	NA	NA	NA	NA	NA	0.099738	0.153453	0.205231	0.215962	0.092896	0.126492	0.075242718	0.094405594	0.19337	0.18678	0.14729	0.3485
394	0.28755	0.40722	0.57331	0.15626	0.8068	0.174211211	0.23598	0.251452862	0.04859	0.39557	0.4716	0.38133	0.32858	0.06511	0.234357299	0.06427	0.125186616	0.0054863	1.34E-27	0.0016588	0.0349998	7.78E-20	8.76E-27	0.026596994	1.43E-21	0.1472809	0.366591417	0.31155888	0.509759581	0.4147	NA	NA	NA	NA	NA	NA	NA	0.288714	0.15601	0.108652	0.169014	0.153005	0.054893	0.104368932	0.213286713	0.226519	0.16379	0.37441	0.35589
395	0.27897	0.22414	0.11961	0.22196	0.5899	0.153454224	0.13148	0.438060594	0.04957	0.08391	0.2747	0.28796	0.1495	0.25648	0.076319209	0.12088	0.438589121	0.0054863	8.25E-21	0.0179862	0.0159853	8.76E-27	4.78E-25	0.00368424	2.61E-23	0.0883778	0.280521682	0.287148297	0.370889299	0.29526	NA	NA	NA	NA	NA	NA	NA	0.307087	0.268542	0.311871	0.352113	0.20765	0.21957	0.17961165	0.199300699	0.171271	0.28448	0.16464	0.41532
396	0.12661	0.08046	0.3964	0.20943	0.4841	0.286219641	0.21727	0.390449238	0.13846	0.41101	0.16157	0.05528	0.16012	0.22039	0.092975875	0.15707	0.626763394	0.000746	5.53E-31	0.0081626	0.0108192	9.85E-34	9.85E-34	0.005486299	1.43E-21	0.000428	0.250919325	0.144228608	0.238176594	0.1363	NA	NA	NA	NA	NA	NA	NA	0.065617	0.056266	0.156942	0.075117	0.136612	0.21957	0.07038835	0.097902098	0.176796	0.11207	0.18604	0.52002
397	0.25823	0.19951	0.15255	0.17824	0.4445	0.139631951	0.14321	0.090163765	0.14249	0.17152	0.35669	0.17139	0.2626	0.11852	0.146679207	0.07228	0.30101214	0.0054863	3.28E-19	0.0573242	0.0144411	4.78E-25	6.91E-13	0.001658801	7.78E-20	0.0005709	0.20880654	0.261409594	0.346595396	0.25006	NA	NA	NA	NA	NA	NA	NA	0.204724	0.184143	0.243461	0.206573	0.153005	0.315036	0.240291262	0.297202797	0.254144	0.21264	0.20756	0.28832
398	0.20386	0.23892	0.13651	0.07588	0.257	0.098303863	0.06311	0.144218154	0.1467	0.21001	0.14375	0	0.04157	0.24589	0.163476915	0.12813	0.637433926	0.0011125	2.53E-34	0.0005002	0.0014626	9.85E-34	5.38E-32	0.001112536	4.78E-25	0.003213	0.207967078	0.198941703	0.306480926	0.21844	NA	NA	NA	NA	NA	NA	NA	0.070866	0.138107	0.1167	0.061033	0.021858	0.090692	0.072815534	0.111888112	0.132597	0.21264	0.25356	0.04317
399	0.06152	0.05419	0.17684	0.16058	0.4791	0.218557257	0.09855	0.053128139	0.05032	0.20373	0.11013	0.04792	0.05692	0.1197	0.104343125	0.05659	0.133836383	0.0002248	5.71E-31	0.000746	0.001306	4.78E-25	1.80E-35	0.001112536	4.78E-25	0.0002335	0.23256241	0.076356195	0.19138465	0.09136	NA	NA	NA	NA	NA	NA	NA	0.015748	0.028133	0.060362	0.014085	0.021858	0.011933	0.016990291	0.052447552	0	0.02874	0.13496	0.14062
400	0.23033	0.23317	0.20457	0.13575	0.7385	0.282849509	0.18682	0.534662734	0.09048	0.09202	0.10924	0.14915	0.0506	0	0.236723187	0.06166	0.41987467	0.000746	3.02E-24	0.0016588	0.0065079	8.76E-27	7.78E-20	0.5	7.78E-20	0.1328361	0.434283164	0.330858791	0.442896779	0.26532	NA	NA	NA	NA	NA	NA	NA	0.183727	0.163683	0.114688	0.093897	0.103825	0.157518	0.109223301	0.335664336	0.149171	0.12644	0.15701	0.31686
401	0.14378	0.15353	0.35866	0.1739	0.4849	0.195456607	0.19523	0.116809061	0.05174	0	0.0429	0.05666	0.09484	0.22654	0.074368558	0.15532	0	0.0024726	5.56E-31	0.0016588	0.0086188	4.78E-25	9.85E-34	0.00368424	1.43E-21	0.0053186	0.333185168	0.149328461	0.255931947	0.19291	NA	NA	NA	NA	NA	NA	NA	0.026247	0.089514	0.024145	0.046948	0.180328	0.057279	0.014563107	0.031468531	0.093923	0.04598	0.18984	0.1734
402	0.19814	0.23317	0.16724	0.13877	0.5144	0.170599963	0.19263	0.213070489	0.09573	0.2925	0.29619	0.38812	0.14413	0.28164	0	0.28073	0.762774577	0.0391657	1.76E-17	0.1192029	0.0094971	1.60E-28	9.85E-34	0.002472623	1.27E-14	0.0039643	0.218923445	0.269854462	0.314910535	0.26357	NA	NA	NA	NA	NA	NA	NA	0.175853	0.122762	0.088531	0.122066	0.071038	0.047733	0.031553398	0.129370629	0.127072	0.07184	0.4815	0.39687
403	0.28612	0.23153	0.32631	0.15878	0.6105	0.180011487	0.17724	0.081573711	0.14302	0.2015	0.41569	0.04473	0.31712	0.33134	0.210793237	0.50882	0	0.0011125	6.56E-26	0.0016588	0.0523573	1.43E-21	1.27E-14	0.000500201	7.78E-20	0.0365237	0.264780747	0.308129242	0.359287065	0.24703	NA	NA	NA	NA	NA	NA	NA	0.125984	0.12532	0.102616	0.075117	0.234973	0.198091	0.07038835	0.122377622	0.060773	0.14655	0.1602	0.44764
404	0.08083	0.08046	0.22797	0.08822	0.4787	0.173617708	0.0762	0.284779803	0.09989	0.0839	0.52265	0.05618	0.38267	0.19442	0.075866082	0.05785	0.123683094	0.0005002	2.37E-39	0.0036842	0.0062572	5.38E-32	1.80E-35	0.001658801	8.76E-27	0.0007403	0.224613536	0.107108683	0.251085453	0.1528	NA	NA	NA	NA	NA	NA	NA	0.03937	0.030691	0.082495	0.051643	0.202186	0.019093	0.016990291	0.059440559	0.071823	0.06897	0.11908	0.39231
405	0.36123	0.47291	0.24364	0.18314	0.7989	0.190333296	0.30522	0.276164528	0.04468	0.39828	0.22529	0.27069	0.29697	0.09747	0.222107554	0.1502	0.118922207	0.0054863	2.99E-19	0.0054863	0.0559604	2.32E-16	1.27E-14	0.231475217	2.06E-09	0.1854052	0.41599061	0.396569439	0.527635372	0.43512	NA	NA	NA	NA	NA	NA	NA	0.32021	0.253197	0.199195	0.244131	0.213115	0.24105	0.162621359	0.300699301	0.276243	0.25862	0.20014	0.32491
406	0.05222	0.05747	0.09296	0.16579	0.487	0.21567236	0.09123	0.085104672	0.09818	0.0839	0.17135	0.10378	0.05578	0.2098	0.108406116	0.05835	0.133836383	0.0005002	5.08E-36	0.0011125	0.0017158	1.60E-28	9.85E-34	0.002472623	2.94E-30	0.0002037	0.288211559	0.100098749	0.205157528	0.08071	NA	NA	NA	NA	NA	NA	NA	0.099738	0.063939	0.042254	0.056338	0.038251	0.019093	0.004854369	0.034965035	0.027624	0.05747	0.16701	0.15704
407	0.22747	0.1757	0.11657	0.37951	0.4236	0.448219013	0.25636	0.294074152	0.28188	0.283	0.27971	0.38522	0.22282	0.32182	0.317504354	0.28436	0.264743603	0.0391657	6.24E-21	0.0121284	0.3318589	3.78E-11	1.43E-21	0.01798621	1.43E-21	0.0011246	0.282398656	0.171597446	0.379045789	0.19559	NA	NA	NA	NA	NA	NA	NA	0.073491	0.15601	0.124748	0.107981	0.240437	0.181384	0.055825243	0.125874126	0.099448	0.20402	0.22383	0.34769
408	0.28755	0.40722	0.57331	0.15626	0.8068	0.174211211	0.23598	0.251452862	0.04859	0.39557	0.4716	0.38133	0.32858	0.06511	0.234357299	0.06427	0.125186616	0.0054863	1.34E-27	0.0016588	0.0349998	7.78E-20	8.76E-27	0.026596994	1.43E-21	0.1472809	0.366591417	0.31155888	0.509759581	0.4147	NA	NA	NA	NA	NA	NA	NA	0.288714	0.15601	0.108652	0.169014	0.153005	0.054893	0.104368932	0.213286713	0.226519	0.16379	0.37441	0.35589
409	0.19242	0.12644	0.22419	0.18715	0.391	0.223873067	0.04508	0.137367792	0.1588	0.18466	0.16349	0.25759	0.24102	0.29316	0.12185246	0.22751	0.331307593	0.000746	1.23E-27	0.0121284	0.0028989	4.78E-25	9.85E-34	0.01798621	5.38E-32	0.0003223	0.330968885	0.170675357	0.355613204	0.18281	NA	NA	NA	NA	NA	NA	NA	0.07874	0.069054	0.016097	0.051643	0.147541	0.040573	0.002427184	0.188811189	0.005525	0.13793	0.21213	NA
410	0.33691	0.46634	0.16057	0.14849	0.787	0.332984318	0.20819	0.239248931	0.19436	0.3931	0.23041	0.3165	0.1515	0.16415	0.36930501	0.0609	0	0.2314752	8.74E-11	0.0573242	0.0025017	1.27E-14	1.13E-07	0.119202922	2.32E-16	0.0056441	0.398939709	0.425134159	0.566354091	0.39779	NA	NA	NA	NA	NA	NA	NA	0.115486	0.273657	0.303823	0.370892	0.076503	0.128878	0.101941748	0.192307692	0.149171	0.17529	0.35715	0.31444
411	0.05579	0.0624	0.11898	0.15248	0.4616	0.202823074	0.09396	0.12352018	0.09819	0.17791	0.06152	0.04796	0	0.21001	0	0.05835	0.121610518	0.000746	2.62E-34	0.0016588	0.0013908	1.60E-28	6.05E-39	0.001658801	5.38E-32	0.0001063	0.238695327	0.08909397	0.223492218	0.11345	NA	NA	NA	NA	NA	NA	NA	0.036745	0.028133	0.030181	0.023474	0.016393	0.002387	0.002427184	0.038461538	0.005525	0.03161	0.18927	0.19507
412	0.10443	0.11166	0.25999	0.12363	0.4796	0.17480622	0.08088	0.102052814	0.15398	0.1926	0.52265	0.21638	0.48284	0.19034	0.182891994	0.12503	0.123683094	0.0011125	5.34E-36	0.0054863	0.0074149	9.85E-34	1.60E-28	0.005486299	1.43E-21	0.0016845	0.29292028	0.108072759	0.298116666	0.19475	NA	NA	NA	NA	NA	NA	NA	0.301837	0.163683	0.094567	0.206573	0.229508	0.026253	0.033980583	0.076923077	0.044199	0.14943	0.18689	0.46978
413	0.27682	0.211	0.19151	0.27926	0.4725	0.149654299	0.11376	0.328328367	0.04692	0.27981	0.11603	0.15963	0.3157	0.29316	0.109235357	0.22513	0.18688661	0.0024726	1.36E-22	0.0054863	0.0294722	3.78E-11	7.78E-20	0.01798621	1.43E-21	0.0015246	0.330025148	0.205400333	0.392954299	0.33512	NA	NA	NA	NA	NA	NA	NA	0.136483	0.171355	0.265594	0.140845	0.20765	0.355609	0.172330097	0.276223776	0.281768	0.27011	0.22979	0.26223
414	0.0515	0.03612	0.12903	0.09853	0.4803	0.109279849	0.079	0.45891288	0.09989	0.08408	0.11171	0	0	0.18973	0.059002931	0.05765	0.117658842	0.0003353	1.12E-37	0.0024726	0.0008204	1.80E-35	1.80E-35	0.000224817	2.94E-30	0.0001367	0.155910573	0.093589401	0.195143553	0.1037	NA	NA	NA	NA	NA	NA	NA	0.023622	0	0.008048	0.00939	0	0	0.002427184	0.027972028	0.005525	0	0.01756	0.02862
415	0.2711	0.28736	0.24127	0.06269	0.4001	0.10379528	0.10989	0.153315936	0.14668	0.07666	0.04518	0.17823	0.08934	0.17456	0.285661579	0.15016	0.14505703	0.0003353	5.96E-31	0.0179862	0.0015324	9.85E-34	1.60E-28	0.000746029	2.61E-23	0.004419	0.190985949	0.241908617	0.295989649	0.23165	NA	NA	NA	NA	NA	NA	NA	0.128609	0.194373	0.100604	0.13615	0.021858	0.052506	0.058252427	0.090909091	0.082873	0.15805	0.49749	0.131
416	0.24034	0.20197	0.28746	0.10679	0.4303	0.058517145	0.06363	0.066029622	0.09737	0	0.06091	0.09697	0.18114	0.13149	0.052109566	0.15763	0.164009518	0.0024726	5.74E-26	0.0016588	0.0424583	4.78E-25	7.78E-20	0.00368424	8.76E-27	0.0012659	0.221077642	0.270902061	0.351648697	0.27873	NA	NA	NA	NA	NA	NA	NA	0.08399	0.168798	0.124748	0.103286	0.136612	0.147971	0.15776699	0.227272727	0.138122	0.14943	0.21038	0.34823
417	0.15093	0.12562	NA	0.14803	0.4699	0.225165779	0.18396	0.183819723	0.09704	0	0.04171	0.25539	0.10087	0.21531	0.245472339	0	0.127858638	0.0016588	1.20E-27	0.0016588	NA	2.94E-30	1.60E-28	0.01798621	4.25E-18	NA	0.307455635	0.202775469	0.306446833	0.1624	NA	NA	NA	NA	NA	NA	NA	0.026247	0.063939	0.01006	0.056338	NA	0.011933	0.019417476	0.097902098	0.005525	0.04023	0.28628	0.11413
418	0.11874	0.08949	0.17719	0.21458	0.472	0.261334861	0.2082	0.356862112	0.24834	0.41101	0.15969	0.11351	0.10094	0.21883	0.289078691	0.15544	0.47007074	0.0016588	5.66E-31	0.0179862	0.016531	2.94E-30	5.38E-32	0.008162571	8.76E-27	0.0009316	0.356658353	0.166213241	0.28141171	0.16154	NA	NA	NA	NA	NA	NA	NA	0.070866	0.104859	0.177062	0.070423	0.092896	0.140811	0.077669903	0.122377622	0.160221	0.10632	0.13827	0.34746
419	0.12017	0.10509	0.37497	0.16422	0.4902	0.210177693	0.19984	0.142415056	0.1046	0.12873	0.11562	0.23142	0.58026	0.05836	0.092365994	0.06099	0.138575986	0.000746	2.38E-34	0.0016588	0.0049572	2.94E-30	5.38E-32	0.005486299	7.78E-20	0.0002964	0.251714386	0.195052047	0.214015202	0.15108	NA	NA	NA	NA	NA	NA	NA	0.104987	0.058824	0.241449	0.093897	0.087432	0.150358	0.242718447	0.073426573	0.232044	0.12356	0.14008	0.41246
420	0.24535	NA	0.28724	0.24638	0.4583	NA	NA	NA	0.15244	0.19583	0	0.3168	0	0.17818	0.218464012	0.18763	0.417652042	0.0003353	1.38E-27	0.0011125	0.0010889	2.94E-30	4.78E-25	NA	NA	0.0039312	NA	0.192780198	NA	NA	NA	NA	NA	NA	NA	NA	NA	0.099738	0.184143	0.080483	0.122066	0.021858	0.02864	0.012135922	NA	NA	0.16092	0.34261	0.24778
421	0.27396	0.37521	0.12335	0.21557	0.8505	0.201769878	0.25955	0.229089311	0.04514	0.08637	0.16142	0.38711	0.12953	0.22431	0.223295995	0.15294	0	0.0036842	1.22E-27	0.0024726	0.006867	1.43E-21	4.25E-18	0.005486299	1.43E-21	0.0452957	0.302862032	0.309613541	0.451312073	0.37603	NA	NA	NA	NA	NA	NA	NA	0.293963	0.130435	0.146881	0.107981	0.071038	0.164678	0.065533981	0.181818182	0.18232	0.11494	0.24678	0.2606
422	0.31044	0.36371	0.15826	0.24596	0.6038	0.153573749	0.11142	0.311411898	0.09889	0.33494	0.22829	0.21297	0.14698	0.10523	0.09342379	0.22088	0.131143876	0.0054863	7.14E-21	0.0121284	0.0335918	1.60E-28	4.78E-25	0.002472623	6.91E-13	0.0728832	0.344294074	0.322504569	0.429757098	0.36714	NA	NA	NA	NA	NA	NA	NA	0.249344	0.2711	0.275654	0.28169	0.273224	0.217184	0.11407767	0.297202797	0.149171	0.25287	0.24519	0.41195
423	0.30401	0.29146	0.27494	0.34644	0.5108	0.393660483	0.21085	0.682098761	0.10333	0.08094	0.27604	0.16032	0.18958	0.27209	0.127628142	0.28435	0.250000006	0.0016588	7.51E-21	0.0024726	0.0304486	1.43E-21	2.61E-23	0.008162571	7.78E-20	0.037856	0.210872739	0.341125028	0.477254997	0.29096	NA	NA	NA	NA	NA	NA	NA	0.036745	0	0.01006	0.023474	0	0	0.009708738	0.101398601	0.005525	0	0.03476	0.11562
424	0.27611	0.22496	0.10321	0.16674	0.4878	0.161845212	0.10495	0.625535582	0.19881	0.30276	0.46745	0.12165	0.1647	0.34341	0.206334284	0.29117	0.301020415	0.0121284	6.99E-26	0.026597	0.1756624	1.43E-21	2.06E-09	0.01798621	7.78E-20	0.0412144	0.201033283	0.355632885	0.421533057	0.3098	NA	NA	NA	NA	NA	NA	NA	0.178478	0.225064	0.142857	0.248826	0.153005	0.202864	0.172330097	0.171328671	0.160221	0.22414	0.16275	0.50276
425	0.11874	0.08374	0.27832	0.19205	0.4915	0.273607227	0.20231	0.181579464	0.13846	0.18558	0.15838	0.05523	0.27407	0.32282	0.202832356	0.15044	0.264743603	0.000746	1.26E-27	0.0036842	0.0035616	2.94E-30	3.31E-37	0.002472623	4.78E-25	5.41E-05	0.248663611	0.144296375	0.221579173	0.1112	NA	NA	NA	NA	NA	NA	NA	0.044619	0.056266	0.10664	0.042254	0.098361	0.066826	0.050970874	0.034965035	0.138122	0.12069	0.18882	0.39179
426	0.28755	0.40722	0.57331	0.15626	0.8068	0.174211211	0.23598	0.251452862	0.04859	0.39557	0.4716	0.38133	0.32858	0.06511	0.234357299	0.06427	0.125186616	0.0054863	1.34E-27	0.0016588	0.0349998	7.78E-20	8.76E-27	0.026596994	1.43E-21	0.1472809	0.366591417	0.31155888	0.509759581	0.4147	NA	NA	NA	NA	NA	NA	NA	0.288714	0.15601	0.108652	0.169014	0.153005	0.054893	0.104368932	0.213286713	0.226519	0.16379	0.37441	0.35589
427	0.07797	0.05993	0.10565	0.10911	0.4749	0.145001143	0.09401	0.299035901	0.09989	0.0839	0.1125	0	0	0.19067	0.059675623	0.05636	0.123683094	0.0005002	1.13E-37	0.0179862	0.002127	8.76E-27	1.80E-35	0.000500201	1.60E-28	0.0001464	0.207154652	0.107505509	0.227581486	0.1334	NA	NA	NA	NA	NA	NA	NA	0.036745	0.030691	0.040241	0.032864	0.065574	0.01432	0.016990291	0.038461538	0.016575	0.06322	0.10068	0.29366
428	0.5372	0.50164	0.27936	0.62999	0.6877	0.683529227	0.72448	0.435385347	0.24556	0.27869	0.29354	0.27948	0.21241	0.29185	0.226932965	0.1865	0.408695659	0.0391657	3.66E-19	0.0391657	0.0659508	1.27E-14	2.32E-16	0.00368424	1.27E-14	0.0442485	0.200424091	0.504824211	0.456854398	0.46281	NA	NA	NA	NA	NA	NA	NA	0.154856	0	0.014085	0.032864	0	0	0.063106796	0.195804196	0.005525	0	0.0925	0.0952
429	0.2475	0.18801	0.24957	0.20976	0.4127	0.141947359	0.0659	0.458489544	0.19568	0.39653	0.165	0.19792	0.23992	0.30801	0.194717298	0.20149	0.166202404	0.0011125	1.34E-17	0.0054863	0.1202223	2.61E-23	5.38E-32	0.00368424	9.85E-34	0.0013614	0.2781604	0.207685569	0.36706624	0.22412	NA	NA	NA	NA	NA	NA	NA	0.086614	0.150895	0.034205	0.075117	0.26776	0.059666	0.02184466	0.104895105	0.005525	0.19828	0.34094	NA
430	NA	0.20279	0.09437	NA	0.4861	0.128976845	0.1039	0.257713081	0.19881	0.17152	0.09981	0.11699	0.05188	0.27816	0.068571043	0.20974	0.439972421	0.0081626	6.88E-26	0.0179862	0.070489	NA	1.27E-14	0.005486299	8.76E-27	0.0015377	0.247681619	0.266150542	0.322362705	0.25952	NA	NA	NA	NA	NA	NA	NA	0.136483	0.194373	0.21328	0.206573	0.147541	NA	0.298543689	0.206293706	0.232044	0.18966	0.16326	0.22076
431	0.36409	0.31445	0.36065	0.06645	0.5007	0.14466144	0.14928	0.119328309	0.35667	0.1821	0.44925	0.44054	0.24391	0.05919	0.137924206	0.08281	0.642940957	0.0179862	1.55E-17	0.0391657	0.0112728	3.78E-11	4.25E-18	0.310025519	1.27E-14	0.0200355	0.413348259	0.329072724	0.35109029	0.28494	NA	NA	NA	NA	NA	NA	NA	0.125984	0.268542	0.237425	0.248826	0.240437	0.126492	0.279126214	0.405594406	0.121547	0.17816	0.55402	NA
432	0.33763	0.30542	0.10638	0.17556	0.5044	0.099191341	0.12081	0.136669433	0.1054	0	0.05142	0.27523	0.13919	0.15939	0.169186533	0.07415	0.164643106	0.0121284	3.01E-19	0.1679816	0.0984196	1.13E-07	7.78E-20	0.005486299	6.91E-13	0.023297	0.360288599	0.282563657	0.398473489	0.38863	NA	NA	NA	NA	NA	NA	NA	0.299213	0.30179	0.267606	0.356808	0.284153	0.310263	0.247572816	0.307692308	0.298343	0.22126	0.37788	0.29545
433	0.2382	0.22496	0.10112	0.18288	0.4943	0.122154282	0.12717	0.246083814	0.30699	0.28041	0.09981	0.18495	0.05188	0.27816	0.128196802	0.30382	0.825841633	0.0081626	4.05E-19	0.0573242	0.0959199	1.43E-21	6.91E-13	0.001658801	4.78E-25	0.0018725	0.210325369	0.269863559	0.318404128	0.28774	NA	NA	NA	NA	NA	NA	NA	0.139108	0.235294	0.390342	0.220657	0.147541	0.26253	0.322815534	0.27972028	0.243094	0.23851	0.16903	0.22073
434	0.38841	0.36043	0.27605	0.35773	0.3713	0.199393754	0.41928	0.220513867	0.14734	0.16742	0.10348	0.10521	0.05591	0.35028	0.153720636	0.1172	0.25749787	0.0054863	6.23E-26	0.0054863	0.0360233	4.78E-25	4.78E-25	0.001112536	1.43E-21	0.0091104	0.193249677	0.325802677	0.384975217	0.29735	NA	NA	NA	NA	NA	NA	NA	0.104987	0	0.004024	0.004695	0	0	0.007281553	0.041958042	0	0	0.0985	0.08994
435	0.26323	0.27586	0.25978	0.22794	0.4026	0.095968846	0.17818	0.342791863	0.24386	0.08076	0.15404	0.21264	0.09755	0.12099	0.090732415	0.27669	0.416854794	0.0391657	3.43E-19	0.0573242	0.0170273	1.43E-21	2.32E-16	0.026596994	4.25E-18	0.0108941	0.269634786	0.337641489	0.351807855	0.26246	NA	NA	NA	NA	NA	NA	NA	0.299213	0.335038	0.295775	0.29108	0.262295	0.126492	0.15776699	0.104895105	0.248619	0.25287	0.42288	0.25212
436	0.36409	0.35386	0.2758	0.50036	0.2977	0.199921235	0.21091	0.130045922	0.15557	0.30337	0.15502	0.2848	0.15847	0.22488	0.10821811	0.20809	0.440735801	0.0121284	1.88E-22	0.026597	0.0272892	2.61E-23	4.25E-18	0.012128435	6.91E-13	0.0497634	0.198086584	0.325187632	0.408233169	0.38515	NA	NA	NA	NA	NA	NA	NA	0.136483	0	0.124748	0.065728	0	0	0.02184466	0.160839161	0.01105	0	0.07811	0.08576
437	0.20458	0.15846	0.14306	0.15642	0.422	0.097981811	0.13375	0.057385439	0.2583	0.22902	0.50428	0.38966	0.13126	0.05829	0.158186525	0.15054	0.132734902	0.0011125	6.24E-21	0.0081626	0.0014355	7.78E-20	1.43E-21	0.026596994	7.78E-20	0.0066402	0.297252669	0.241268392	0.291653425	0.2112	NA	NA	NA	NA	NA	NA	NA	0.152231	0.143223	0.128773	0.15493	0.163934	0.176611	0.266990291	0.213286713	0.176796	0.15517	0.24615	0.40357
438	0.38841	0.36043	0.27605	0.35773	0.3713	0.199393754	0.41928	0.220513867	0.14734	0.16742	0.10348	0.10521	0.05591	0.35028	0.153720636	0.1172	0.25749787	0.0054863	6.23E-26	0.0054863	0.0360233	4.78E-25	4.78E-25	0.001112536	1.43E-21	0.0091104	0.193249677	0.325802677	0.384975217	0.29735	NA	NA	NA	NA	NA	NA	NA	0.104987	0	0.004024	0.004695	0	0	0.007281553	0.041958042	0	0	0.0985	0.08994
439	NA	0.27011	0.1952	NA	0.5118	0.121667693	0.12509	0.167887756	0.34029	0.18558	0.0989	0.41411	0.05526	0.38052	0.237076524	0.40759	0.277329122	0.1192029	3.29E-24	0.0179862	0.0610566	NA	1.13E-07	0.039165723	2.06E-09	0.0151827	0.388473911	0.313187427	0.365274854	0.27526	NA	NA	NA	NA	NA	NA	NA	0.204724	0.253197	0.241449	0.276995	0.131148	NA	0.160194175	0.272727273	0.154696	NA	0.28386	0.23374
440	0.28612	0.28325	0.13752	0.28541	0.636	0.340273712	0.20451	0.165357793	0.14665	0.0823	0.36477	0.09053	0.15047	0.0952	0.190898234	0.06374	0.30815241	0.0121284	1.12E-32	0.0121284	0.0020531	1.60E-28	2.32E-16	0.001658801	2.61E-23	0.0036849	0.319412346	0.315969446	0.435400743	0.29081	NA	NA	NA	NA	NA	NA	NA	0.125984	0.179028	0.120724	0.056338	0.032787	0.167064	0.225728155	0.265734266	0.104972	0.14655	0.24765	0.28527
441	0.19456	0.16092	0.44618	0.22906	0.4188	0.31618207	0.07746	0.502937958	0.05529	0.18515	0.32902	0.21713	0.24921	0.29534	0.132284319	0.20503	0.169545738	0.0005002	6.47E-21	0.0831727	0.0071689	1.43E-21	1.80E-35	0.012128435	1.43E-21	0.0003739	0.351210578	0.224811815	0.391077368	0.2634	NA	NA	NA	NA	NA	NA	NA	0.325459	0.14578	0.056338	0.201878	0.163934	0.047733	0.123786408	0.230769231	0.027624	0.13793	0.2554	0.4111
442	0.37196	0.37028	0.28066	0.22938	0.4702	0.190613304	0.27317	0.378786219	0.28456	0.25796	0.04418	0.09452	0.20695	0.20363	0.172674835	0.17418	0.47938899	0.0081626	5.56E-31	0.000746	0.0064623	8.76E-27	1.27E-14	0.012128435	1.13E-07	0.0009143	0.303591747	0.293476751	0.355495661	0.29527	NA	NA	NA	NA	NA	NA	NA	0.112861	0.2711	0.078471	0.098592	0.076503	0.133652	0.150485437	0.206293706	0.259669	0.32759	0.3574	0.35836
443	0.07654	0.08292	0.21794	0.08687	0.4775	0.1672617	0.05992	0.134912423	0.04838	0.0839	0.52265	0.10997	0.42681	0.28389	0.096039484	0.1248	0.251707939	0.000746	5.70E-31	0.0024726	0.0064904	2.94E-30	1.80E-35	0.005486299	2.61E-23	0.0007316	0.268084795	0.099847025	0.26085129	0.16861	NA	NA	NA	NA	NA	NA	NA	0.055118	0.046036	0.054326	0.051643	0.180328	0.026253	0.004854369	0.062937063	0.055249	0.08908	0.13406	0.35475
444	0.08155	0.07635	0.38106	0.15891	0.4834	0.164734858	0.1702	0.09063213	0	0	0.04286	0	0.09521	0.15081	0.035203006	0.06125	0	0.0005002	5.19E-36	0.000746	0.0055835	4.78E-25	2.94E-30	0.012128435	2.32E-16	0.0003372	0.303093801	0.11529023	0.245556025	0.15854	NA	NA	NA	NA	NA	NA	NA	0.031496	0.030691	0.044266	0.004695	0.032787	0.011933	0.075242718	0.031468531	0.033149	0.02874	0.1667	0.20464
445	0.27253	0.31199	0.38879	0.22721	0.3141	0.202063479	0.28686	0.135361767	0.20524	0.29664	0.04478	0.09254	0.3728	0.27184	0.242805655	0.38102	0.121532093	0.0179862	1.15E-27	0.026597	0.016761	1.43E-21	1.43E-21	0.00368424	6.91E-13	0.001309	0.259226454	0.198540623	0.416883933	0.28338	NA	NA	NA	NA	NA	NA	NA	0.07874	0.219949	0.038229	0.075117	0.038251	0.062053	0.172330097	0.213286713	0.099448	0.21839	0.31067	0.25118
446	0.22532	0.1913	0.14379	0.13832	0.5331	0.099050309	0.11309	0.184488947	0.08491	0.41185	0.3361	0.1362	0.13552	0.13007	0.108340391	0.20495	0.136303191	0.0024726	1.38E-27	0.0054863	0.0094192	2.94E-30	5.38E-32	0.000746029	2.61E-23	0.0075818	0.1877056	0.27733344	0.2846252	0.20455	NA	NA	NA	NA	NA	NA	NA	0.026247	0	0.006036	0.004695	0	0	0.007281553	0.059440559	0.01105	0	0.02972	0.0595
447	0.31831	0.39737	0.34339	0.09018	0.1088	0.200701963	0.34525	0.051928093	0.14624	0.1943	0.08651	0.28455	0.56373	0.198	0.281943733	0.09003	0.547148294	0.0081626	1.45E-17	0.0391657	0.0034025	2.94E-30	5.38E-32	0.026596994	2.61E-23	0.012097	0.324624731	0.196977041	0.327916367	0.27491	NA	NA	NA	NA	NA	NA	NA	0.091864	0.375959	0.247485	0.338028	0.060109	0.023866	0.012135922	0.374125874	0.055249	0.37069	0.50303	0.36964
448	0.3226	0.39327	0.19304	0.13416	0.8044	0.380452735	0.32101	0.346878789	0.10847	0.39866	0.23021	0.2278	0.36445	0.14883	0.224582051	0.17868	0.324518769	0.0391657	1.36E-27	0.0016588	0.1243433	4.78E-25	2.32E-16	0.59868766	4.25E-18	0.1437551	0.345341456	0.444118414	0.54169573	0.36821	NA	NA	NA	NA	NA	NA	NA	0.307087	0.232737	0.21328	0.248826	0.218579	0.102625	0.126213592	0.342657343	0.132597	0.14368	0.27491	0.24976
449	0.27253	0.22003	0.2738	0.19576	0.5125	0.199760568	0.15469	0.439406178	0.09886	0.39196	0.28797	0.22342	0.20179	0.22299	0.107655069	0.1226	0.311187399	0.0024726	1.33E-22	0.0179862	0.0336542	1.27E-14	2.61E-23	0.005486299	1.27E-14	0.0049482	0.190563852	0.335256776	0.383493184	0.32467	NA	NA	NA	NA	NA	NA	NA	0.133858	0	0.006036	0.00939	0	0	0.024271845	0.08041958	0.005525	0	0.04186	0.05206
450	NA	0.27011	0.1952	NA	0.5118	0.121667693	0.12509	0.167887756	0.34029	0.18558	0.0989	0.41411	0.05526	0.38052	0.237076524	0.40759	0.277329122	0.1192029	3.29E-24	0.0179862	0.0610566	NA	1.13E-07	0.039165723	2.06E-09	0.0151827	0.388473911	0.313187427	0.365274854	0.27526	NA	NA	NA	NA	NA	NA	NA	0.204724	0.253197	0.241449	0.276995	0.131148	NA	0.160194175	0.272727273	0.154696	NA	0.28386	0.23374
451	0.19957	0.20608	0.38673	0.18971	0.3424	0.174786328	0.24202	0.103415146	0.14616	0.17092	0.08046	0.20651	0.21472	0.26033	0.158375764	0.14592	0.134880507	0.0024726	5.01E-36	0.000746	0.0028769	1.43E-21	1.80E-35	0.001658801	2.32E-16	0.0010169	0.14750284	0.158281284	0.374936662	0.17973	NA	NA	NA	NA	NA	NA	NA	0.070866	0.130435	0.008048	0.051643	0.027322	0.033413	0.094660194	0.167832168	0.044199	0.10057	0.26664	0.29496
452	0.15594	0.18309	0.2779	0.1958	0.7304	0.199675645	0.21083	0.061393095	0.0441	0.16798	0.10909	0.10606	0.08837	0	0.07136358	0.06427	0.166068392	0.0005002	2.86E-29	0.0002248	0.0103548	1.11E-40	6.05E-39	0.000746029	5.38E-32	0.0091966	0.169850427	0.220191248	0.307050656	0.2018	NA	NA	NA	NA	NA	NA	NA	0.070866	0	0.006036	0.004695	0	0	0.002427184	0.045454545	0.01105	0	0.0186	0.07321
453	0.26681	0.27422	0.44627	0.24839	0.4308	0.186223994	0.28146	0.13359047	0.14528	0.09683	0.08067	0.29487	0.27061	0.17508	0.265956173	0.05486	0.134140762	0.0054863	5.65E-31	0.0036842	0.006048	4.78E-25	1.60E-28	0.00368424	1.43E-21	0.0033277	0.149652105	0.230057483	0.372602465	0.23449	NA	NA	NA	NA	NA	NA	NA	0.115486	0.222506	0.040241	0.107981	0.060109	0.052506	0.189320388	0.153846154	0.138122	0.19828	0.33973	0.29823
454	0.3133	0.39655	0.26133	0.18387	0.7686	0.244918073	0.29708	0.365169289	0.20501	0.08666	0.10996	0.48531	0.08467	0.1562	0.326910649	0.13083	0.126754479	0.0036842	7.71E-21	0.0121284	0.0464018	4.25E-18	7.78E-20	0.026596994	6.91E-13	0.0880604	0.351539321	0.391105482	0.507705602	0.38134	NA	NA	NA	NA	NA	NA	NA	0.270341	0.235294	0.138833	0.201878	0.15847	0.169451	0.106796117	0.20979021	0.254144	0.19828	0.26642	0.33608
455	0.11016	NA	0.54146	0.11492	0.4989	0.155722745	NA	0.46141462	0.29926	0.08077	0.04691	0.21923	0.10739	0.11941	0.15569629	0.21118	0.252993136	0.0002248	6.18E-31	0.0036842	0.0077221	4.78E-25	8.76E-27	0.008162571	NA	0.0007632	0.277839896	0.125089373	0.261825634	NA	NA	NA	NA	NA	NA	NA	NA	0.099738	0.066496	0.070423	0.065728	0.185792	0.052506	0.012135922	0.13986014	NA	NA	0.11924	0.34997
456	0.3176	0.26929	0.12314	0.14065	0.4925	0.08844209	0.09477	0.115326149	0.10693	0	0.05311	0.22395	0.34157	0.15354	0.140741861	0.15858	0.164643106	0.0081626	1.45E-17	0.0391657	0.06687	2.06E-09	1.27E-14	0.012128435	1.43E-21	0.0091105	0.370496255	0.320535238	0.401776203	0.3853	NA	NA	NA	NA	NA	NA	NA	0.149606	0.250639	0.227364	0.215962	0.218579	0.236277	0.330097087	0.314685315	0.226519	0.22989	0.33607	0.20173
457	0.08083	0.08949	NA	0.15339	0.4791	0.238362276	0.21346	0.15421833	0	0	0.04388	0.05327	0.26186	0.05819	0.073838323	0.06117	0.116145629	0.000746	1.17E-32	0.0016588	NA	2.94E-30	8.76E-27	0.012128435	2.32E-16	NA	0.307659685	0.146171264	0.271900473	0.16107	NA	NA	NA	NA	NA	NA	NA	0.005249	0.030691	0.004024	0.004695	NA	0.004773	0.012135922	0.062937063	0.055249	0.03448	0.18775	NA
458	0.05722	0.04433	0.10582	0.0982	0.4745	0.109026744	0.06984	0.148616799	0.09989	0.1926	0.22891	0.1176	0	0.18912	0.060118497	0.11971	0.123683094	0.000746	4.95E-41	0.0016588	0.0025065	9.85E-34	5.38E-32	0.001658801	9.85E-34	7.34E-05	0.250564961	0.098646369	0.243661942	0.13247	NA	NA	NA	NA	NA	NA	NA	0.026247	0.030691	0.070423	0.014085	0.065574	0.019093	0	0.013986014	0.027624	0.05747	0.16437	0.27764
459	0.11087	0.08456	0.16264	0.10463	0.5018	0.076589654	0.09889	0.526130571	0.15227	0.20766	0.04583	0.10773	0.15487	0.12221	0.073673468	0.15431	0.124676282	0.000746	6.10E-26	0.0016588	0.0224874	9.85E-34	1.60E-28	0.002472623	2.61E-23	0.0003609	0.196389568	0.151367675	0.228674046	0.14677	NA	NA	NA	NA	NA	NA	NA	0.089239	0.035806	0.122736	0.061033	0.087432	0.097852	0.245145631	0.097902098	0.088398	0.04598	0.1289	0.2513
460	0.16237	0.11002	0.18036	0.26073	0.4793	0.323656982	0.25595	0.327645044	0.24525	0.40356	0.35533	0.21507	0.37983	0.40168	0.283320568	0.21769	0.603583886	0.0036842	1.25E-22	0.0121284	0.0420299	1.43E-21	1.60E-28	0.012128435	1.43E-21	0.0015503	0.300220826	0.139127614	0.266841677	0.13752	NA	NA	NA	NA	NA	NA	NA	0.068241	0.132992	0.062374	0.070423	0.218579	0.050119	0.033980583	0.090909091	0.01105	0.16092	0.27336	0.49723
461	0.12876	0.0936	0.08898	0.15006	0.4612	0.173393664	0.07711	0.100063694	0.0995	0.31281	0.11013	0.10771	0.03934	0.18965	0.050184591	0.07217	0.133836383	0.0036842	5.66E-31	0.0121284	0.0064088	8.76E-27	8.76E-27	0.000746029	2.61E-23	0.0005537	0.218475777	0.143621197	0.222643046	0.15261	NA	NA	NA	NA	NA	NA	NA	0.115486	0.109974	0.217304	0.187793	0.098361	0.095465	0.053398058	0.083916084	0.055249	0.09483	0.14751	0.31782
462	0.10014	0.12397	0.19905	0.14447	0.4487	0.210968198	0.12038	0.459678508	0.29871	0.0843	0.34163	0.15994	0.3307	0.1226	0.409798649	0.12392	0.117658842	0.0003353	5.44E-36	0.0054863	0.0026479	5.38E-32	4.78E-25	0.167981615	8.76E-27	0.0001495	0.491411189	0.103772187	0.336019167	0.16039	NA	NA	NA	NA	NA	NA	NA	0.286089	0.173913	0.044266	0.169014	0.240437	0.047733	0.004854369	0.108391608	0.038674	0.10345	0.2157	0.36381
463	0.02289	0.01396	0.21491	0.14605	0.4841	0.199563049	0.10842	0.066862642	0.05041	0.08408	0.06202	0.04792	0.05692	0.1197	0	0.0563	0.133836383	0.0002248	1.11E-37	0.0003353	0.001558	1.60E-28	3.31E-37	0.00015071	2.94E-30	9.64E-05	0.170431757	0.06452153	0.17211783	0.07095	NA	NA	NA	NA	NA	NA	NA	0.005249	0	0	0	0	0	0	0.003496503	0	0	0.01198	0.00989
464	0.18598	0.15189	0.27988	0.14335	0.4744	0.188415663	0.0966	0.235598389	0.19827	0.28432	0.14979	0.16282	0.0499	0.12432	0.17602254	0.05821	0.423480945	0.0391657	1.45E-22	0.1192029	0.0158622	4.25E-18	7.78E-20	0.026596994	1.27E-14	0.0359384	0.287883224	0.293427167	0.354909604	0.32275	NA	NA	NA	NA	NA	NA	NA	0.133858	0.089514	0.201207	0.103286	0.131148	0.181384	0.196601942	0.206293706	0.132597	0.11207	0.24526	0.42914
465	0.17239	0.15928	0.24117	0.17356	0.4712	0.207499557	0.18511	0.25219708	0.15247	0.28302	0.23058	0.28253	0.10436	0.12556	0.13622956	0.06166	0.423480945	0.0054863	2.66E-29	0.0054863	0.0074754	6.91E-13	9.85E-34	0.012128435	4.78E-25	0.00292	0.329236809	0.200070871	0.387167489	0.2408	NA	NA	NA	NA	NA	NA	NA	0.08399	0.063939	0.040241	0.037559	0.054645	0.052506	0.058252427	0.164335664	0.044199	0.06322	0.25268	0.4011
466	0.31617	0.23563	0.27977	0.18821	0.2755	0.104843929	0.07385	0.512191053	0.09228	0.08563	0.29276	0.10173	0.15804	0.27761	0.167689431	0.13509	0.121280999	0.0179862	6.92E-21	0.0081626	0.0131545	2.06E-09	4.25E-18	0.005486299	4.25E-18	0.0063292	0.229194322	0.256386727	0.36564712	0.25257	NA	NA	NA	NA	NA	NA	NA	0.160105	0.194373	0.160966	0.164319	0.163934	0.422434	0.230582524	0.181818182	0.143646	0.26724	0.41137	0.3519
467	0.14378	0.11987	0.32577	0.15534	0.4834	0.18552847	0.10722	0.069473349	0.10283	0.19298	0.16131	0.04821	0.11181	0.27277	0.109245275	0.05572	0.134517513	0.000746	2.95E-24	0.0054863	0.0018793	2.61E-23	8.76E-27	0.00033535	4.78E-25	0.0012598	0.272665836	0.16075196	0.231539209	0.12986	NA	NA	NA	NA	NA	NA	NA	0.16273	0.086957	0.134809	0.112676	0.131148	0.062053	0.082524272	0.094405594	0.066298	0.13793	0.21694	0.30229
468	0.70887	0.57553	0.41937	0.75948	0.7372	0.334018424	0.49928	0.242594161	0.13719	0.40071	0.34846	0.14879	0.14828	0.46272	0.184866214	0.27145	0.269371946	0.0179862	3.55E-14	0.0391657	0.0258098	2.32E-16	3.78E-11	0.008162571	4.25E-18	0.0594204	0.196636639	0.578312677	0.490515005	0.44245	NA	NA	NA	NA	NA	NA	NA	0.23622	0	0.028169	0.028169	0	0	0.184466019	0.122377622	0.005525	0	0.10364	0.10878
469	0.20959	0.21182	0.2706	0.09031	0.4562	0.214857982	0.04671	0.310196802	0.19753	0.08145	0	0.04662	0.1447	0.17479	0.231158121	0.05688	0.599956575	0.0011125	1.18E-32	0.0391657	0.0011153	4.78E-25	4.78E-25	0.005486299	2.61E-23	0.0037707	0.238673751	0.273882961	0.371142933	0.2285	NA	NA	NA	NA	NA	NA	NA	0.08399	0.207161	0.080483	0.070423	0.021858	0.114558	0.196601942	0.307692308	0.082873	0.1523	0.29203	0.17804
470	0.22389	0.25862	NA	0.13082	0.4043	0.190422689	0.17002	0.299921524	0.03916	0.12197	0.08737	0.19731	0	0.2195	0.281995419	0.05943	0.251201678	0.0036842	1.51E-17	0.0054863	NA	3.78E-11	1.27E-14	0.119202922	3.78E-11	NA	0.45959279	0.256676053	0.351466036	0.23592	NA	NA	NA	NA	NA	NA	NA	0.049869	0.153453	0.092555	0.098592	NA	0.02864	0.203883495	0.195804196	0.016575	0.1408	0.26412	NA
471	0.24964	0.25369	0.17349	0.16248	0.7266	0.14886368	0.15204	0.150783797	0.14924	0.0823	0.21904	0.27423	0.1493	0.10051	0.03527973	0.06124	0.131143876	0.0036842	1.15E-32	0.0016588	0.0015609	2.61E-23	1.43E-21	0.002472623	2.61E-23	0.0171938	0.240430302	0.314984162	0.41762504	0.27692	NA	NA	NA	NA	NA	NA	NA	0.120735	0.132992	0.102616	0.070423	0.060109	0.159905	0.138349515	0.192307692	0.104972	0.09483	0.19967	0.26963
472	0.15594	0.18309	0.2779	0.1958	0.7304	0.199675645	0.21083	0.061393095	0.0441	0.16798	0.10909	0.10606	0.08837	0	0.07136358	0.06427	0.166068392	0.0005002	2.86E-29	0.0002248	0.0103548	1.11E-40	6.05E-39	0.000746029	5.38E-32	0.0091966	0.169850427	0.220191248	0.307050656	0.2018	NA	NA	NA	NA	NA	NA	NA	0.070866	0	0.006036	0.004695	0	0	0.002427184	0.045454545	0.01105	0	0.0186	0.07321
473	0.26681	0.27422	0.44627	0.24839	0.4308	0.186223994	0.28146	0.13359047	0.14528	0.09683	0.08067	0.29487	0.27061	0.17508	0.265956173	0.05486	0.134140762	0.0054863	5.65E-31	0.0036842	0.006048	4.78E-25	1.60E-28	0.00368424	1.43E-21	0.0033277	0.149652105	0.230057483	0.372602465	0.23449	NA	NA	NA	NA	NA	NA	NA	0.115486	0.222506	0.040241	0.107981	0.060109	0.052506	0.189320388	0.153846154	0.138122	0.19828	0.33973	0.29823
474	0.3133	0.39655	0.26133	0.18387	0.7686	0.244918073	0.29708	0.365169289	0.20501	0.08666	0.10996	0.48531	0.08467	0.1562	0.326910649	0.13083	0.126754479	0.0036842	7.71E-21	0.0121284	0.0464018	4.25E-18	7.78E-20	0.026596994	6.91E-13	0.0880604	0.351539321	0.391105482	0.507705602	0.38134	NA	NA	NA	NA	NA	NA	NA	0.270341	0.235294	0.138833	0.201878	0.15847	0.169451	0.106796117	0.20979021	0.254144	0.19828	0.26642	0.33608
475	0.11016	NA	0.54146	0.11492	0.4989	0.155722745	NA	0.46141462	0.29926	0.08077	0.04691	0.21923	0.10739	0.11941	0.15569629	0.21118	0.252993136	0.0002248	6.18E-31	0.0036842	0.0077221	4.78E-25	8.76E-27	0.008162571	NA	0.0007632	0.277839896	0.125089373	0.261825634	NA	NA	NA	NA	NA	NA	NA	NA	0.099738	0.066496	0.070423	0.065728	0.185792	0.052506	0.012135922	0.13986014	NA	NA	0.11924	0.34997
476	0.3176	0.26929	0.12314	0.14065	0.4925	0.08844209	0.09477	0.115326149	0.10693	0	0.05311	0.22395	0.34157	0.15354	0.140741861	0.15858	0.164643106	0.0081626	1.45E-17	0.0391657	0.06687	2.06E-09	1.27E-14	0.012128435	1.43E-21	0.0091105	0.370496255	0.320535238	0.401776203	0.3853	NA	NA	NA	NA	NA	NA	NA	0.149606	0.250639	0.227364	0.215962	0.218579	0.236277	0.330097087	0.314685315	0.226519	0.22989	0.33607	0.20173
477	0.08083	0.08949	NA	0.15339	0.4791	0.238362276	0.21346	0.15421833	0	0	0.04388	0.05327	0.26186	0.05819	0.073838323	0.06117	0.116145629	0.000746	1.17E-32	0.0016588	NA	2.94E-30	8.76E-27	0.012128435	2.32E-16	NA	0.307659685	0.146171264	0.271900473	0.16107	NA	NA	NA	NA	NA	NA	NA	0.005249	0.030691	0.004024	0.004695	NA	0.004773	0.012135922	0.062937063	0.055249	0.03448	0.18775	NA
478	0.05722	0.04433	0.10582	0.0982	0.4745	0.109026744	0.06984	0.148616799	0.09989	0.1926	0.22891	0.1176	0	0.18912	0.060118497	0.11971	0.123683094	0.000746	4.95E-41	0.0016588	0.0025065	9.85E-34	5.38E-32	0.001658801	9.85E-34	7.34E-05	0.250564961	0.098646369	0.243661942	0.13247	NA	NA	NA	NA	NA	NA	NA	0.026247	0.030691	0.070423	0.014085	0.065574	0.019093	0	0.013986014	0.027624	0.05747	0.16437	0.27764
479	0.11087	0.08456	0.16264	0.10463	0.5018	0.076589654	0.09889	0.526130571	0.15227	0.20766	0.04583	0.10773	0.15487	0.12221	0.073673468	0.15431	0.124676282	0.000746	6.10E-26	0.0016588	0.0224874	9.85E-34	1.60E-28	0.002472623	2.61E-23	0.0003609	0.196389568	0.151367675	0.228674046	0.14677	NA	NA	NA	NA	NA	NA	NA	0.089239	0.035806	0.122736	0.061033	0.087432	0.097852	0.245145631	0.097902098	0.088398	0.04598	0.1289	0.2513
480	0.16237	0.11002	0.18036	0.26073	0.4793	0.323656982	0.25595	0.327645044	0.24525	0.40356	0.35533	0.21507	0.37983	0.40168	0.283320568	0.21769	0.603583886	0.0036842	1.25E-22	0.0121284	0.0420299	1.43E-21	1.60E-28	0.012128435	1.43E-21	0.0015503	0.300220826	0.139127614	0.266841677	0.13752	NA	NA	NA	NA	NA	NA	NA	0.068241	0.132992	0.062374	0.070423	0.218579	0.050119	0.033980583	0.090909091	0.01105	0.16092	0.27336	0.49723
481	0.12876	0.0936	0.08898	0.15006	0.4612	0.173393664	0.07711	0.100063694	0.0995	0.31281	0.11013	0.10771	0.03934	0.18965	0.050184591	0.07217	0.133836383	0.0036842	5.66E-31	0.0121284	0.0064088	8.76E-27	8.76E-27	0.000746029	2.61E-23	0.0005537	0.218475777	0.143621197	0.222643046	0.15261	NA	NA	NA	NA	NA	NA	NA	0.115486	0.109974	0.217304	0.187793	0.098361	0.095465	0.053398058	0.083916084	0.055249	0.09483	0.14751	0.31782
482	0.10014	0.12397	0.19905	0.14447	0.4487	0.210968198	0.12038	0.459678508	0.29871	0.0843	0.34163	0.15994	0.3307	0.1226	0.409798649	0.12392	0.117658842	0.0003353	5.44E-36	0.0054863	0.0026479	5.38E-32	4.78E-25	0.167981615	8.76E-27	0.0001495	0.491411189	0.103772187	0.336019167	0.16039	NA	NA	NA	NA	NA	NA	NA	0.286089	0.173913	0.044266	0.169014	0.240437	0.047733	0.004854369	0.108391608	0.038674	0.10345	0.2157	0.36381
483	0.02289	0.01396	0.21491	0.14605	0.4841	0.199563049	0.10842	0.066862642	0.05041	0.08408	0.06202	0.04792	0.05692	0.1197	0	0.0563	0.133836383	0.0002248	1.11E-37	0.0003353	0.001558	1.60E-28	3.31E-37	0.00015071	2.94E-30	9.64E-05	0.170431757	0.06452153	0.17211783	0.07095	NA	NA	NA	NA	NA	NA	NA	0.005249	0	0	0	0	0	0	0.003496503	0	0	0.01198	0.00989
484	0.18598	0.15189	0.27988	0.14335	0.4744	0.188415663	0.0966	0.235598389	0.19827	0.28432	0.14979	0.16282	0.0499	0.12432	0.17602254	0.05821	0.423480945	0.0391657	1.45E-22	0.1192029	0.0158622	4.25E-18	7.78E-20	0.026596994	1.27E-14	0.0359384	0.287883224	0.293427167	0.354909604	0.32275	NA	NA	NA	NA	NA	NA	NA	0.133858	0.089514	0.201207	0.103286	0.131148	0.181384	0.196601942	0.206293706	0.132597	0.11207	0.24526	0.42914
485	0.17239	0.15928	0.24117	0.17356	0.4712	0.207499557	0.18511	0.25219708	0.15247	0.28302	0.23058	0.28253	0.10436	0.12556	0.13622956	0.06166	0.423480945	0.0054863	2.66E-29	0.0054863	0.0074754	6.91E-13	9.85E-34	0.012128435	4.78E-25	0.00292	0.329236809	0.200070871	0.387167489	0.2408	NA	NA	NA	NA	NA	NA	NA	0.08399	0.063939	0.040241	0.037559	0.054645	0.052506	0.058252427	0.164335664	0.044199	0.06322	0.25268	0.4011
486	0.31617	0.23563	0.27977	0.18821	0.2755	0.104843929	0.07385	0.512191053	0.09228	0.08563	0.29276	0.10173	0.15804	0.27761	0.167689431	0.13509	0.121280999	0.0179862	6.92E-21	0.0081626	0.0131545	2.06E-09	4.25E-18	0.005486299	4.25E-18	0.0063292	0.229194322	0.256386727	0.36564712	0.25257	NA	NA	NA	NA	NA	NA	NA	0.160105	0.194373	0.160966	0.164319	0.163934	0.422434	0.230582524	0.181818182	0.143646	0.26724	0.41137	0.3519
487	0.14378	0.11987	0.32577	0.15534	0.4834	0.18552847	0.10722	0.069473349	0.10283	0.19298	0.16131	0.04821	0.11181	0.27277	0.109245275	0.05572	0.134517513	0.000746	2.95E-24	0.0054863	0.0018793	2.61E-23	8.76E-27	0.00033535	4.78E-25	0.0012598	0.272665836	0.16075196	0.231539209	0.12986	NA	NA	NA	NA	NA	NA	NA	0.16273	0.086957	0.134809	0.112676	0.131148	0.062053	0.082524272	0.094405594	0.066298	0.13793	0.21694	0.30229
488	0.70887	0.57553	0.41937	0.75948	0.7372	0.334018424	0.49928	0.242594161	0.13719	0.40071	0.34846	0.14879	0.14828	0.46272	0.184866214	0.27145	0.269371946	0.0179862	3.55E-14	0.0391657	0.0258098	2.32E-16	3.78E-11	0.008162571	4.25E-18	0.0594204	0.196636639	0.578312677	0.490515005	0.44245	NA	NA	NA	NA	NA	NA	NA	0.23622	0	0.028169	0.028169	0	0	0.184466019	0.122377622	0.005525	0	0.10364	0.10878
489	0.20959	0.21182	0.2706	0.09031	0.4562	0.214857982	0.04671	0.310196802	0.19753	0.08145	0	0.04662	0.1447	0.17479	0.231158121	0.05688	0.599956575	0.0011125	1.18E-32	0.0391657	0.0011153	4.78E-25	4.78E-25	0.005486299	2.61E-23	0.0037707	0.238673751	0.273882961	0.371142933	0.2285	NA	NA	NA	NA	NA	NA	NA	0.08399	0.207161	0.080483	0.070423	0.021858	0.114558	0.196601942	0.307692308	0.082873	0.1523	0.29203	0.17804
490	0.22389	0.25862	NA	0.13082	0.4043	0.190422689	0.17002	0.299921524	0.03916	0.12197	0.08737	0.19731	0	0.2195	0.281995419	0.05943	0.251201678	0.0036842	1.51E-17	0.0054863	NA	3.78E-11	1.27E-14	0.119202922	3.78E-11	NA	0.45959279	0.256676053	0.351466036	0.23592	NA	NA	NA	NA	NA	NA	NA	0.049869	0.153453	0.092555	0.098592	NA	0.02864	0.203883495	0.195804196	0.016575	0.1408	0.26412	NA
491	0.24964	0.25369	0.17349	0.16248	0.7266	0.14886368	0.15204	0.150783797	0.14924	0.0823	0.21904	0.27423	0.1493	0.10051	0.03527973	0.06124	0.131143876	0.0036842	1.15E-32	0.0016588	0.0015609	2.61E-23	1.43E-21	0.002472623	2.61E-23	0.0171938	0.240430302	0.314984162	0.41762504	0.27692	NA	NA	NA	NA	NA	NA	NA	0.120735	0.132992	0.102616	0.070423	0.060109	0.159905	0.138349515	0.192307692	0.104972	0.09483	0.19967	0.26963
492	0.30114	0.30296	NA	0.12197	0.6033	0.163734227	0.13689	0.028932477	0.40763	0.08152	0.17693	0.40403	0.61324	0.121	0.285576834	0.17006	0.279197884	0.0016588	1.29E-27	0.0573242	NA	3.78E-11	4.78E-25	0.000746029	7.78E-20	NA	0.357405916	0.32626967	0.323925549	0.28475	NA	NA	NA	NA	NA	NA	NA	0.204724	0.314578	0.221328	0.234742	NA	0.181384	0.13592233	0.223776224	0.20442	0.22989	0.46844	NA
493	0.19027	0.12644	0.37551	0.17463	0.4115	0.115003512	0.07253	0.088968595	0.05036	0.18423	0.46785	0.54371	0.25381	0.22113	0.156327062	0.25643	0	0.0011125	5.60E-26	0.0024726	0.0078359	4.78E-25	1.60E-28	0.01798621	1.60E-28	0.0001231	0.318941839	0.178432918	0.344753482	0.20998	NA	NA	NA	NA	NA	NA	NA	0.094488	0.066496	0.042254	0.056338	0.306011	0.059666	0.004854369	0.164335664	0.016575	0.12069	0.21701	0.38682
494	0.31402	0.37028	0.41208	0.23223	0.7379	0.136388347	0.23176	0.146998096	0.09946	0	0.04094	0.17611	0.20444	0.12261	0.034229833	0.14564	0.279233467	0.0054863	2.63E-34	0.0121284	0.0055913	1.27E-14	9.85E-34	0.001112536	3.78E-11	0.0035454	0.176706633	0.26054315	0.279445129	0.3021	NA	NA	NA	NA	NA	NA	NA	0.2021	0.184143	0.179074	0.084507	0.10929	0.093079	0.126213592	0.216783217	0.121547	0.1523	0.48561	0.28314
495	0.19027	0.14039	0.54669	0.16561	0.4234	0.180851878	0.07154	0.283295153	0.15608	0.29342	0.51382	0.28253	0.29437	0.38868	0.09001957	0.16574	0.169545738	0.000746	5.98E-26	0.0054863	0.0067684	2.61E-23	9.85E-34	0.005486299	4.78E-25	0.0020776	0.238530126	0.200940202	0.311814625	0.20159	NA	NA	NA	NA	NA	NA	NA	0.099738	0.079284	0.032193	0.065728	0.26776	0.042959	0.038834951	0.164335664	0.038674	0.09195	0.24327	0.44771
496	0.12732	0.11658	0.09085	0.15443	0.4824	0.117519757	0.06976	0.046901187	0.15552	0.08408	0.04749	0.11744	0	0.18875	0.085773382	0.12966	0.275027261	0.0011125	3.01E-24	0.0081626	0.0038114	4.78E-25	4.78E-25	0.000500201	8.76E-27	0.0003117	0.15648149	0.18329742	0.236854683	0.20425	NA	NA	NA	NA	NA	NA	NA	0.107612	0.102302	0.158954	0.164319	0.081967	0.121718	0.087378641	0.143356643	0.143646	0.11207	0.07765	0.25209
497	0.40272	0.35057	0.27849	0.34949	0.4689	0.251069475	0.21083	0.619562815	0.14171	0.25915	0.22197	0.21056	0.10053	0.27948	0.215649566	0.12288	0.464828715	0.0179862	3.24E-24	0.0081626	0.0214608	2.32E-16	1.27E-14	0.012128435	2.32E-16	0.0181017	0.187197098	0.496016258	0.479920065	0.36871	NA	NA	NA	NA	NA	NA	NA	0.086614	0	0.006036	0.004695	0	0	0.060679612	0.202797203	0	0	0.06694	0.06233
498	0.20029	0.18966	NA	0.14132	0.4269	0.18501899	0.18971	0.285218307	0	0	0.08447	0.15449	0	0.15081	0.27904687	0	0.251201678	0.0024726	1.26E-27	0.0036842	NA	4.25E-18	7.78E-20	0.01798621	6.91E-13	NA	0.411372815	0.190378855	0.332700142	0.22024	NA	NA	NA	NA	NA	NA	NA	0.03937	0.117647	0.108652	0.070423	NA	0.02148	0.036407767	0.178321678	0.022099	0.10057	0.26351	NA
499	0.37411	0.46223	0.27666	0.55332	0.7623	0.570424048	0.52995	0.400830824	0.10082	0.18222	0.17078	0.1967	0.14745	0.25077	0.137309575	0.15224	0.42576606	0.0573242	1.52E-17	0.0573242	0.0346664	2.32E-16	8.76E-27	0.008162571	3.78E-11	0.0498858	0.200384035	0.395364476	0.444150168	0.4196	NA	NA	NA	NA	NA	NA	NA	0.244094	0	0.006036	0.032864	0	0	0.007281553	0.15034965	0	0	0.13292	0.06462
500	0.21245	0.18719	0.22831	0.20679	0.3936	0.313006874	0.19232	0.28184809	0.05027	0.08597	0.0467	0.10036	0.16143	0.13829	0.338201137	0.14936	0.104253545	0.0024726	5.16E-36	0.0003353	0.0014826	3.31E-37	1.43E-21	0.005486299	1.27E-14	0.0006591	0.313166305	0.238149466	0.416601674	0.1636	NA	NA	NA	NA	NA	NA	NA	0.049869	0.074169	0.020121	0.018779	0.021858	0.02864	0.084951456	0.398601399	0.033149	0.09195	0.27313	0.21527
501	0.06438	0.05911	0.26659	0.16244	0.481	0.163252036	0.16948	0.192486722	0	0	0.04316	0.05591	0.04752	0.15081	0.03433729	0.06125	0	0.0005002	1.08E-37	0.000746	0.0022238	2.94E-30	9.85E-34	0.001112536	1.43E-21	0.000277	0.211011991	0.128066072	0.204980218	0.14565	NA	NA	NA	NA	NA	NA	NA	0.028871	0.007673	0.044266	0.004695	0.005464	0.002387	0.080097087	0.017482517	0.027624	0	0.11383	0.11222
502	0.06223	0.05008	0.16945	0.08255	0.4665	0.141439265	0.06602	0.189382167	0	0.1926	0.11087	0.05369	0	0.19442	0.034201953	0.12567	0.121610518	0.0005002	1.13E-37	0.000746	0.0045846	1.80E-35	3.31E-37	0.000500201	2.94E-30	0.000239	0.218745827	0.112443752	0.251370531	0.15002	NA	NA	NA	NA	NA	NA	NA	0.018373	0.038363	0.018109	0.023474	0.060109	0	0	0.034965035	0.005525	0.0431	0.16297	0.24062
503	0.11803	0.09195	0.10012	0.15026	0.4569	0.157989401	0.08417	0.106822474	0.05062	0.20373	0.11036	0.27379	0	0.18965	0.050753068	0.05594	0.133836383	0.0005002	2.75E-29	0.0054863	0.0048986	4.78E-25	1.60E-28	0.001112536	8.76E-27	0.0006545	0.153417364	0.12593827	0.211590523	0.14854	NA	NA	NA	NA	NA	NA	NA	0.076115	0.099744	0.187123	0.122066	0.087432	0.090692	0.063106796	0.073426573	0.066298	0.09195	0.14672	0.18224
504	0.14092	0.23481	0.14536	0.18889	0.802	0.200100701	0.21081	0.25950292	0.04478	0.08637	0.10868	0.10658	0.09222	0.08671	0.092286999	0.06384	0.118922207	0.000746	1.18E-32	0.0054863	0.0037012	9.85E-34	2.94E-30	0.00368424	2.61E-23	0.0077371	0.166622935	0.258361977	0.357133492	0.25664	NA	NA	NA	NA	NA	NA	NA	0.052493	0	0	0.004695	0	0	0	0.020979021	0.01105	0	0.02822	0.04765
505	0.36052	0.37685	0.14155	0.1289	0.5705	0.1208885	0.18216	0.402981797	0.2889	0.29919	0.53222	0.32717	0.20297	0.38656	0.287340826	0.27532	0.428769667	0.0081626	3.96E-14	0.0573242	0.0093089	4.25E-18	6.91E-13	0.01798621	2.61E-23	0.0072985	0.254476207	0.377137262	0.343712713	0.32085	NA	NA	NA	NA	NA	NA	NA	0.401575	0.283887	0.299799	0.347418	0.191257	0.25537	0.281553398	0.395104895	0.276243	0.18391	0.24286	0.41188
506	0.17024	0.16502	0.2408	0.07366	0.4694	0.199879559	0.13251	0.394109829	0.09553	0.08779	0.2686	0.10587	0.15093	0.12869	0.138922896	0.13582	0.128849782	0.000746	2.72E-34	0.0016588	0.0027771	9.85E-34	1.60E-28	0.001658801	4.78E-25	0.0049409	0.195823359	0.23851988	0.34306499	0.18248	NA	NA	NA	NA	NA	NA	NA	0.015748	0	0.006036	0.00939	0	0	0.016990291	0.059440559	0.005525	0	0.04765	0.05868
507	0.28612	0.2381	0.35751	0.11921	0.39	0.042479754	0.08137	0.323179081	0.09288	0.1936	0.15426	0.04561	0.04476	0.2122	0.151658176	0.13208	0.304667814	0.0054863	6.05E-31	0.0054863	0.0125134	1.27E-14	1.27E-14	0.001658801	3.78E-11	0.0068816	0.161625142	0.272807017	0.338806412	0.28463	NA	NA	NA	NA	NA	NA	NA	0.230971	0.212276	0.17505	0.13615	0.169399	0.26253	0.252427184	0.136363636	0.110497	0.26437	0.34054	0.27336
508	0.55794	0.52627	0.27794	0.57689	0.8449	0.199862094	0.45679	0.370790479	0.09598	0.30749	0.18773	0.18934	0.19817	0.27768	0.173326363	0.11914	0.274957347	0.026597	1.40E-22	0.0179862	0.0201861	2.61E-23	1.60E-28	0.008162571	6.91E-13	0.102524	0.190328995	0.405498797	0.556957834	0.47144	NA	NA	NA	NA	NA	NA	NA	0.115486	0	0.004024	0	0	0	0.019417476	0.087412587	0.005525	0	0.08832	0.07206
509	0.2711	0.25616	0.31263	0.12848	NA	0.135816702	0.12939	0.086238007	0.10458	0	0.26828	0.1071	0.25082	0	0.148711943	0.07433	0.117423483	0.0121284	6.13E-21	0.026597	0.2382945	7.78E-20	NA	0.012128435	2.61E-23	0.0096253	0.322049311	NA	0.407329064	0.34219	NA	NA	NA	NA	NA	NA	NA	0.152231	0.196931	0.243461	0.183099	0.338798	0.317422	NA	0.286713287	0.381215	0.19253	0.34691	0.45007
510	0.50358	0.51232	0.27593	0.34324	0.7251	0.199427893	0.24255	0.280033568	0.19337	0.39361	0.21704	0.24843	0.20702	0.2858	0.225671703	0.26	0.120459672	0.0054863	3.37E-19	0.026597	0.0126632	2.32E-16	2.61E-23	0.002472623	1.27E-14	0.0156937	0.19391519	0.317060352	0.500342485	0.42251	NA	NA	NA	NA	NA	NA	NA	0.165354	0	0.020121	0.061033	0	0	0.084951456	0.160839161	0.033149	0	0.06534	0.0897
511	0.07797	0.05993	0.10565	0.10911	0.4749	0.145001143	0.09401	0.299035901	0.09989	0.0839	0.1125	0	0	0.19067	0.059675623	0.05636	0.123683094	0.0005002	1.13E-37	0.0179862	0.002127	8.76E-27	1.80E-35	0.000500201	1.60E-28	0.0001464	0.207154652	0.107505509	0.227581486	0.1334	NA	NA	NA	NA	NA	NA	NA	0.036745	0.030691	0.040241	0.032864	0.065574	0.01432	0.016990291	0.038461538	0.016575	0.06322	0.10068	0.29366
512	0.24678	0.25944	NA	0.14246	0.4408	0.217264069	0.17504	0.347476985	0	0.12197	0.08737	0.21515	0	0.2202	0.194992767	0.05943	0.251201678	0.0054863	6.88E-21	0.0179862	NA	2.32E-16	6.91E-13	0.40131234	3.78E-11	NA	0.533841934	0.286072765	0.375407605	0.2494	NA	NA	NA	NA	NA	NA	NA	0.086614	0.171355	0.152918	0.150235	NA	0.045346	0.245145631	0.251748252	0.033149	0.14655	0.31468	NA
513	0.07868	0.08046	0.08815	0.11779	0.4428	0.128840751	0.10734	0.437672006	0.19184	0.0826	0.16059	0.16829	0.11083	0.12306	0.05813544	0.05627	0.118657771	0.000746	1.12E-37	0.000746	0.0010139	5.38E-32	9.85E-34	0.000746029	8.76E-27	0.0001183	0.204691696	0.118460121	0.239623467	0.12026	NA	NA	NA	NA	NA	NA	NA	0.076115	0.071611	0.034205	0.046948	0.142077	0.026253	0.014563107	0.038461538	0.01105	0.06034	0.16487	0.24978
514	0.12661	0.08046	0.3964	0.20943	0.4841	0.286219641	0.21727	0.390449238	0.13846	0.41101	0.16157	0.05528	0.16012	0.22039	0.092975875	0.15707	0.626763394	0.000746	5.53E-31	0.0081626	0.0108192	9.85E-34	9.85E-34	0.005486299	1.43E-21	0.000428	0.250919325	0.144228608	0.238176594	0.1363	NA	NA	NA	NA	NA	NA	NA	0.065617	0.056266	0.156942	0.075117	0.136612	0.21957	0.07038835	0.097902098	0.176796	0.11207	0.18604	0.52002
515	0.23963	0.30706	0.21214	0.15116	0.7513	0.366069836	0.22887	0.468609601	0.19493	0.1086	0.10912	0.53403	0.05026	0	0.278447562	0.06166	0.41987467	0.0024726	3.24E-19	0.0005002	0.0025971	1.60E-28	2.61E-23	0.231475217	4.25E-18	0.3175829	0.371927874	0.29931099	0.506266917	0.32324	NA	NA	NA	NA	NA	NA	NA	0.15748	0.196931	0.126761	0.122066	0.125683	0.193317	0.080097087	0.29020979	0.154696	0.1408	0.29735	0.2938
516	0.18312	0.19704	0.27426	0.17872	0.4316	0.199810345	0.20274	0.382811201	0.14933	0.30958	0.22505	0.1094	0.15108	0.12382	0.169805736	0.11942	0.273082465	0.0054863	1.38E-27	0.0016588	0.0075382	5.38E-32	9.85E-34	0.008162571	2.61E-23	0.0065035	0.191565929	0.213821484	0.356402109	0.23909	NA	NA	NA	NA	NA	NA	NA	0.049869	0	0	0	0	0	0.029126214	0.115384615	0.005525	0	0.03089	0.03755
517	0.11588	0.08539	0.14165	0.14558	0.4748	0.100202434	0.09099	0.217301329	0.15316	0.08121	0.06229	0.05556	0	0.18643	0	0.24705	0.133836383	0.0005002	1.16E-32	0.0036842	0.0106189	2.94E-30	8.76E-27	0.000746029	8.76E-27	4.20E-05	0.241275027	0.117636425	0.225998501	0.12554	NA	NA	NA	NA	NA	NA	NA	0.073491	0.092072	0.167002	0.065728	0.060109	0.093079	0.145631068	0.031468531	0.127072	0.07759	0.16633	0.20968
518	NA	0.23235	0.1451	NA	NA	0.128679434	0.11751	0.178599396	0.0946	0.28858	0.20728	0.10024	0.16736	0.12612	0.17326501	0.26662	0.50245398	0.0179862	6.43E-26	0.0391657	0.238608	NA	NA	0.008162571	7.78E-20	0.0036358	0.246002044	NA	0.383682529	0.30092	NA	NA	NA	NA	NA	NA	NA	0.209974	0.207161	0.273642	0.328638	0.218579	NA	NA	0.265734266	0.243094	0.19828	0.2037	0.29458
519	0.29113	0.26601	0.34683	0.13608	0.464	0.079820193	0.09647	0.150820972	0.10693	0	0.16523	0.22395	0.51141	0.15961	0.214518724	0.15735	0.166202404	0.0036842	1.45E-17	0.0179862	0.0692355	6.91E-13	1.27E-14	0.039165723	1.43E-21	0.007703	0.317960499	0.293890988	0.393323032	0.34957	NA	NA	NA	NA	NA	NA	NA	0.16273	0.222506	0.297787	0.215962	0.31694	0.229117	0.279126214	0.335664336	0.226519	0.23276	0.33469	NA
520	0.17167	0.133	0.41732	0.22404	0.4978	0.361171191	0.23516	0.360613554	0.14854	0.41101	0.1778	0	0.21719	0.2775	0.151037665	0.22373	0.264743603	0.0024726	1.40E-22	0.0179862	0.0108579	5.38E-32	4.78E-25	0.026596994	7.78E-20	0.0041289	0.32226308	0.199178047	0.280059613	0.16289	NA	NA	NA	NA	NA	NA	NA	0.136483	0.127877	0.287726	0.197183	0.125683	0.243437	0.296116505	0.122377622	0.254144	0.18678	0.2026	0.49114
521	0.06223	0.05008	0.16945	0.08255	0.4665	0.141439265	0.06602	0.189382167	0	0.1926	0.11087	0.05369	0	0.19442	0.034201953	0.12567	0.121610518	0.0005002	1.13E-37	0.000746	0.0045846	1.80E-35	3.31E-37	0.000500201	2.94E-30	0.000239	0.218745827	0.112443752	0.251370531	0.15002	NA	NA	NA	NA	NA	NA	NA	0.018373	0.038363	0.018109	0.023474	0.060109	0	0	0.034965035	0.005525	0.0431	0.16297	0.24062
522	0.23033	0.25205	0.35134	0.20831	0.3376	0.227906315	0.26002	0.065339855	0.14616	0.08597	0.08053	0.20651	0.20738	0.17775	0.194329621	0.14592	0.134880507	0.0024726	4.98E-36	0.0011125	0.0081516	2.61E-23	5.38E-32	0.001658801	2.32E-16	0.0011459	0.245795107	0.176272235	0.406262724	0.23627	NA	NA	NA	NA	NA	NA	NA	0.065617	0.12532	0.012072	0.051643	0.016393	0.02864	0.150485437	0.20979021	0.077348	0.16092	0.28025	0.29038
523	NA	0.27011	0.1952	NA	0.5118	0.121667693	0.12509	0.167887756	0.34029	0.18558	0.0989	0.41411	0.05526	0.38052	0.237076524	0.40759	0.277329122	0.1192029	3.29E-24	0.0179862	0.0610566	NA	1.13E-07	0.039165723	2.06E-09	0.0151827	0.388473911	0.313187427	0.365274854	0.27526	NA	NA	NA	NA	NA	NA	NA	0.204724	0.253197	0.241449	0.276995	0.131148	NA	0.160194175	0.272727273	0.154696	NA	0.28386	0.23374
524	0.12518	0.07225	0.23868	0.20407	0.4906	0.313871192	0.20087	0.167546642	0.13846	0.18558	0.15838	0.05523	0.1623	0.32282	0.149740329	0.15044	0.264743603	0.000746	1.26E-27	0.0036842	0.0026453	1.60E-28	2.94E-30	0.005486299	4.78E-25	5.41E-05	0.227514555	0.177724697	0.249928909	0.09984	NA	NA	NA	NA	NA	NA	NA	0.044619	0.056266	0.108652	0.051643	0.081967	0.078759	0.065533981	0.076923077	0.143646	0.11494	0.18917	0.38108
525	0.27611	0.29639	NA	0.21028	NA	NA	0.26484	NA	0.26348	0.08426	0.04322	0.10594	0.30844	0	0.222707432	0.18287	0.12906933	NA	NA	0.026597	NA	1.80E-35	NA	NA	1.27E-14	NA	NA	NA	NA	0.19709	NA	NA	NA	NA	NA	NA	NA	NA	NA	NA	0.089202	NA	0.078759	NA	NA	0.022099	0.26724	0.25576	NA
526	NA	0.24466	0.41985	NA	0.4308	0.191207885	0.12663	0.287549443	0.14991	0.08615	0.08569	0.14114	0.26509	0.1766	0.184422684	0.05492	0.125229079	0.000101	NA	0.0121284	0.0128409	NA	1.60E-28	0.000500201	1.27E-14	0.0040265	0.345521724	0.18335275	0.287663505	0.16572	NA	NA	NA	NA	NA	NA	NA	0.049869	0.15601	NA	0.061033	0.027322	NA	0.004854369	0.031468531	0.01105	0.19828	0.35671	0.39003
527	0.23247	0.23892	0.05877	0.17724	0.5185	0.255451792	0.24653	0.236241762	0.20112	0.18481	0.2152	0.49103	0.08947	0.35501	0.071879019	0.19631	0.416324857	0.0081626	6.84E-26	0.0081626	0.0163862	4.78E-25	2.94E-30	0.005486299	2.32E-16	0.0065967	0.23552279	0.272380728	0.325645096	0.29505	NA	NA	NA	NA	NA	NA	NA	0.23622	0.179028	0.404427	0.366197	0.147541	0.064439	0.082524272	0.255244755	0.18232	0.07471	0.32936	0.57881
528	0.30258	NA	0.4637	0.27608	0.4633	NA	NA	NA	0.46989	0.19619	0.09125	0.32441	0.37625	0.46418	0.282053003	0.11683	0	NA	NA	0.0054863	0.0820251	2.32E-16	2.61E-23	NA	NA	NA	NA	0.142141709	NA	NA	NA	NA	NA	NA	NA	NA	NA	NA	NA	NA	0.089202	0.202186	0.097852	0.012135922	NA	NA	NA	NA	0.2322
529	0.0515	0.03612	0.12903	0.09853	0.4803	0.109279849	0.079	0.45891288	0.09989	0.08408	0.11171	0	0	0.18973	0.059002931	0.05765	0.117658842	0.0003353	1.12E-37	0.0024726	0.0008204	1.80E-35	1.80E-35	0.000224817	2.94E-30	0.0001367	0.155910573	0.093589401	0.195143553	0.1037	NA	NA	NA	NA	NA	NA	NA	0.023622	0	0.008048	0.00939	0	0	0.002427184	0.027972028	0.005525	0	0.01756	0.02862
530	0.11516	0.06486	0.27183	0.15313	0.4831	0.149509558	0.17138	0.059718783	0.05174	0	0.04304	0.05327	0.0967	0.05913	0.128224411	0	0	0.0016588	5.40E-31	0.0011125	0.0027769	4.78E-25	5.38E-32	0.001658801	8.76E-27	0.0006678	0.203030776	0.147023149	0.221328051	0.13426	NA	NA	NA	NA	NA	NA	NA	0.010499	0.015345	0.004024	0.004695	0.010929	0.011933	0.007281553	0.038461538	0.005525	0.01149	0.14737	0.11768
531	0.25536	0.21757	0.17688	0.17747	0.4804	0.199827728	0.16133	0.496196591	0.24938	0.17599	0.12697	0.27615	0.10629	0.35306	0.151528402	0.11446	0.117658842	0.0036842	1.36E-27	0.0391657	0.0433446	1.43E-21	2.06E-09	0.002472623	7.78E-20	0.0032244	0.229683017	0.303896455	0.395197659	0.30194	NA	NA	NA	NA	NA	NA	NA	0.16273	0.199488	0.219316	0.13615	0.224044	0.217184	0.191747573	0.237762238	0.187845	0.22989	0.11998	0.36616
532	0.22532	0.15599	0.08017	0.20362	0.5005	0.079663867	0.16022	0.09491017	0.23568	0.1746	0.22623	0.32429	0.32393	0.21096	0.215429522	0.30001	0.121130836	0.0011125	1.33E-27	0.026597	0.0031686	9.85E-34	2.94E-30	0.00368424	4.25E-18	0.0015463	0.233004943	0.202285842	0.274168563	0.16337	NA	NA	NA	NA	NA	NA	NA	0.070866	0.173913	0.050302	0.122066	0.229508	0.157518	0.140776699	0.129370629	0.149171	0.16954	0.17702	0.25683
533	0.299	0.29557	0.16515	0.22804	0.2358	0.174791094	0.11916	0.211919186	0.28978	0.30936	0.15502	0.27364	0.10838	0.28751	0.110626603	0.23931	0	0.3100255	3.54E-09	0.0179862	0.1521216	2.32E-16	2.61E-23	0.039165723	7.78E-20	0.077941	0.325121866	0.21077978	0.315380319	0.37736	NA	NA	NA	NA	NA	NA	NA	0.215223	0.289003	0.187123	0.267606	0.344262	0.229117	0.106796117	0.122377622	0.232044	0.19253	0.35905	0.47995
534	0.17811	0.13711	0.10883	0.20503	0.4468	0.196745991	0.10218	0.281109012	0.15051	0.30276	0.1127	0.17393	0.14992	0.28611	0.2344158	0.3079	0.119722621	0.0179862	2.89E-29	0.0179862	0.1371242	2.94E-30	8.76E-27	0.008162571	8.76E-27	0.0005747	0.290506532	0.209110579	0.332954	0.20044	NA	NA	NA	NA	NA	NA	NA	0.060367	0.092072	0.110664	0.117371	0.120219	0.138425	0.04368932	0.15034965	0.077348	0.15517	0.15574	0.31751
535	0.11159	0.07635	0.27678	0.1924	0.4915	0.250915347	0.19755	0.168448004	0.13847	0.18558	0.23675	0.05523	0.27407	0.32282	0.202832356	0.21327	0.264743603	0.000746	1.26E-27	0.0036842	0.0033357	5.38E-32	3.31E-37	0.000746029	4.78E-25	5.38E-05	0.238328783	0.145199718	0.218796171	0.11035	NA	NA	NA	NA	NA	NA	NA	0.044619	0.058824	0.108652	0.042254	0.114754	0.064439	0.050970874	0.034965035	0.138122	0.10632	0.18765	0.53257
536	0.08011	0.05172	0.10459	0.13272	0.4697	0.207586536	0.15398	0.22122553	0.13917	0.18558	0.159	0.05552	0.10726	0.31739	0.236455066	0.24652	0.118657771	0.0011125	5.33E-36	0.000746	0.0039334	9.85E-34	9.85E-34	0.005486299	4.78E-25	4.33E-05	0.229015796	0.154611952	0.257333633	0.1186	NA	NA	NA	NA	NA	NA	NA	0.034121	0.025575	0.074447	0.018779	0.032787	0.100239	0.048543689	0.094405594	0.066298	0.03161	0.15438	0.30398
537	0.11588	0.11658	0.16567	0.14971	0.4092	0.236977904	0.16568	0.295932167	0.24324	0.08305	0.11008	0.16829	0.11307	0.2605	0.252779966	0.05477	0.123683094	0.000746	5.33E-36	0.0036842	0.0024625	2.94E-30	1.60E-28	0.002472623	1.60E-28	0.000156	0.288356034	0.110708267	0.294560489	0.17026	NA	NA	NA	NA	NA	NA	NA	0.099738	0.097187	0.062374	0.061033	0.185792	0.045346	0.016990291	0.104895105	0.01105	0.09195	0.18323	0.22054
538	0.10014	0.12397	0.19905	0.14447	0.4487	0.210968198	0.12038	0.459678508	0.29871	0.0843	0.34163	0.15994	0.3307	0.1226	0.409798649	0.12392	0.117658842	0.0002248	5.44E-36	0.0054863	0.0026479	5.38E-32	4.78E-25	0.167981615	1.60E-28	0.0001495	0.491411189	0.103772187	0.336019167	0.16039	NA	NA	NA	NA	NA	NA	NA	0.286089	0.173913	0.044266	0.169014	0.240437	0.047733	0.004854369	0.108391608	0.038674	0.10345	0.2157	0.36381
539	0.55222	0.53695	0.27687	0.34071	0.6554	0.52969889	0.30468	0.754500672	0.16517	0.39291	0.14913	0.25908	0.1729	0.16528	0.210080816	0.37394	0.60689804	0.026597	1.80E-17	0.0391657	0.0509922	6.91E-13	2.32E-16	0.012128435	3.78E-11	0.2403155	0.198731765	0.487798669	0.569063259	0.44514	NA	NA	NA	NA	NA	NA	NA	0.251969	0	0.080483	0.042254	0	0	0.104368932	0.223776224	0.005525	0	0.08061	0.07047
540	NA	NA	0.43321	NA	NA	NA	NA	NA	0.20965	0.18802	0	0.20946	0.15866	0.11315	0.198306384	0.45399	0.76912692	NA	NA	0.0054863	0.001805	NA	NA	NA	NA	0.0148434	NA	NA	NA	NA	NA	NA	NA	NA	NA	NA	NA	NA	NA	NA	0.089202	0.043716	NA	NA	NA	NA	NA	NA	0.1885
541	0.07868	0.08046	0.08815	0.11779	0.4428	0.128840751	0.10734	0.437672006	0.19184	0.0826	0.16059	0.16829	0.11083	0.12306	0.05813544	0.05627	0.118657771	0.000746	1.12E-37	0.000746	0.0010139	5.38E-32	9.85E-34	0.000746029	8.76E-27	0.0001183	0.204691696	0.118460121	0.239623467	0.12026	NA	NA	NA	NA	NA	NA	NA	0.076115	0.071611	0.034205	0.046948	0.142077	0.026253	0.014563107	0.038461538	0.01105	0.06034	0.16487	0.24978
542	0.20029	0.1486	0.34412	0.14327	0.4763	0.173261559	0.0851	0.183783059	0.10083	0.0839	0.27186	0.172	0.32055	0.12395	0.129990942	0.13745	0.142314185	0.0036842	1.22E-32	0.026597	0.0050767	9.85E-34	1.43E-21	0.005486299	1.43E-21	0.0011106	0.286872026	0.32194093	0.335845282	0.25912	NA	NA	NA	NA	NA	NA	NA	0.131234	0.153453	0.219316	0.159624	0.240437	0.159905	0.191747573	0.188811189	0.138122	0.18966	0.20212	0.52844
543	0.12732	0.11658	0.09085	0.15443	0.4824	0.117519757	0.06976	0.046901187	0.15552	0.08408	0.04749	0.11744	0	0.18875	0.085773382	0.12966	0.275027261	0.0011125	3.01E-24	0.0081626	0.0038114	4.78E-25	4.78E-25	0.000500201	8.76E-27	0.0003117	0.15648149	0.18329742	0.236854683	0.20425	NA	NA	NA	NA	NA	NA	NA	0.107612	0.102302	0.158954	0.164319	0.081967	0.121718	0.087378641	0.143356643	0.143646	0.11207	0.07765	0.25209
544	0.27825	0.24548	0.27505	0.29303	0.4808	0.199895488	0.26306	0.126556679	0.19164	0.2078	0.22081	0.21308	0.13077	0.29907	0.174031872	0.14069	0.410722322	0.0054863	6.41E-26	0.0081626	0.0174558	7.78E-20	4.78E-25	0.001112536	3.78E-11	0.0209284	0.196183086	0.199620838	0.340030032	0.34623	NA	NA	NA	NA	NA	NA	NA	0.094488	0	0.008048	0.037559	0	0	0.026699029	0.083916084	0.016575	0	0.0551	0.02681
545	0.24678	0.20608	0.49669	0.13816	0.3766	0.11617	0.10136	0.031391	0.10458	0.13385	0.20954	0.04872	0.19814	0.13191	0.03566	0.07383	0.1869	0.000746	2.73E-24	0.0024726	0.0227316	7.78E-20	2.94E-30	0.0036842	1.60E-28	0.0002995	0.2016	0.15959	0.3305	0.20499	NA	NA	NA	NA	NA	NA	NA	0.047244	0.13555	0.04829	0.112676	0.24044	0.00716	0.009709	0.055944	0	0.143678	0.31268	NA
546	0.28112	0.43186	0.29606	0.1528	0.7936	0.06321	0.17219	0.265419	0.04859	0.39557	0.23651	0.21028	0.1535	0	0.22409	0.06427	0.1263	0.0036842	1.29E-27	0.0121284	0.0222549	2.61E-23	1.43E-21	0.0391657	2.61E-23	0.0499019	0.3573	0.34411	0.5159	0.42407	NA	NA	NA	NA	NA	NA	NA	0.288714	0.16624	0.134809	0.192488	0.12568	0.112172	0.179612	0.241259	0.248619	0.172414	0.29803	0.34986
547	0.2432	0.36617	0.22597	0.27731	0.7	0.26345	0.28998	0.166494	0.19757	0.08571	0.1607	0.20958	0.1937	0	0.10819	0.06427	0.2836	0.0036842	1.34E-22	0.026597	0.0113655	1.60E-28	2.61E-23	0.0036842	7.78E-20	0.2450975	0.2835	0.27479	0.4011	0.303	NA	NA	NA	NA	NA	NA	NA	0.351706	0.225064	0.181087	0.248826	0.20219	0.128878	0.089806	0.227273	0.121547	0.25	0.23912	0.35151
548	0.21102	0.22742	0.27771	0.19581	0.5116	0.19976	0.21083	0.310595	0.20565	0.28931	0.16091	0.15852	0.14784	0.12465	0.08316	0.16511	0.2859	0.0036842	3.10E-19	0.0391657	0.0193799	6.91E-13	1.60E-28	0.0011125	4.25E-18	0.0534006	0.1922	0.33533	0.3088	0.35668	NA	NA	NA	NA	NA	NA	NA	0.133858	0	0.022133	0.018779	0	0	0.012136	0.115385	0.016575	0	0.03138	0.03434
549	0.26109	0.21346	0.34173	0.16143	0.4385	0.13146	0.07396	0.025263	0.05597	0	0.34525	0.09284	0.09506	0.06387	0.03067	0.0744	0.333	0.000746	6.55E-21	0.0024726	0.0197483	7.78E-20	7.78E-20	0.0081626	8.76E-27	0.0012515	0.2702	0.24464	0.3413	0.28071	NA	NA	NA	NA	NA	NA	NA	0.110236	0.117647	0.114688	0.093897	0.3224	0.140811	0.162621	0.216783	0.154696	0.16954	0.33356	0.3554
550	0.21388	0.22578	0.26172	0.17846	0.5226	0.21554	0.18733	0.175317	0.20111	0.18784	0.09431	0.56162	0.04999	0.28164	0.13006	0.18813	0.7628	0.0573242	7.89E-21	0.3100255	0.0176343	4.78E-25	1.60E-28	0.0011125	4.25E-18	0.003738	0.1779	0.29599	0.2936	0.2631	NA	NA	NA	NA	NA	NA	NA	0.178478	0.143223	0.102616	0.192488	0.10383	0.040573	0.026699	0.136364	0.104972	0.063218	0.48083	0.40692
551	0.07439	0.05829	0.28185	0.1847	0.4874	0.1999	0.21089	0.094216	0.05174	0	0.0432	0.05596	0.04752	0.05913	0.03434	0	0	0.0016588	1.12E-37	0.000746	0.0011929	1.60E-28	1.60E-28	0.0011125	8.76E-27	0.0011191	0.1826	0.15442	0.1895	0.13177	NA	NA	NA	NA	NA	NA	NA	0.005249	0	0	0	0	0	0.002427	0.01049	0	0	0.04082	0.01514
552	0.19957	0.15846	0.37464	0.15498	0.4246	0.18622	0.07348	0.034856	0.0955	0.18661	0.14081	0.15779	0.1982	0.18183	0.14088	0	0.325	0.0001507	1.06E-37	0.0036842	0.0011069	1.80E-35	2.94E-30	0.0003353	1.60E-28	0.0032219	0.1958	0.11515	0.2769	0.14157	NA	NA	NA	NA	NA	NA	NA	0.060367	0.089514	0.01006	0.051643	0.02732	0	0.024272	0.146853	0.022099	0.152299	0.34748	0.33568
553	0.26109	0.21346	0.34173	0.16143	0.4385	0.13146	0.07396	0.025263	0.05597	0	0.34525	0.09284	0.09506	0.06387	0.03067	0.0744	0.333	0.000746	6.55E-21	0.0024726	0.0197483	7.78E-20	7.78E-20	0.0081626	8.76E-27	0.0012515	0.2702	0.24464	0.3413	0.28071	NA	NA	NA	NA	NA	NA	NA	0.110236	0.117647	0.114688	0.093897	0.3224	0.140811	0.162621	0.216783	0.154696	0.16954	0.33356	0.3554
554	0.2103	0.23317	0.54575	0.26882	0.2852	0.14466	0.27579	0.308552	0.10555	0.20968	0.28773	0.42959	0.25031	0.36743	0.25468	0.2033	0.1275	0.0391657	5.42E-31	0.0011125	0.1354967	2.94E-30	8.76E-27	0.0179862	8.76E-27	0.0344735	0.3594	0.2104	0.3246	0.24838	NA	NA	NA	NA	NA	NA	NA	0.160105	0.130435	0.130785	0.140845	0.2623	0.124105	0.101942	0.248252	0.093923	0.126437	0.19005	0.47768
555	0.19957	0.15846	0.37464	0.15498	0.4246	0.18622	0.07348	0.034856	0.0955	0.18661	0.14081	0.15779	0.1982	0.18183	0.14088	0	0.325	0.0001507	1.06E-37	0.0036842	0.0011069	1.80E-35	2.94E-30	0.0003353	1.60E-28	0.0032219	0.1958	0.11515	0.2769	0.14157	NA	NA	NA	NA	NA	NA	NA	0.060367	0.089514	0.01006	0.051643	0.02732	0	0.024272	0.146853	0.022099	0.152299	0.34748	0.33568
556	0.22961	0.18883	0.28014	0.17851	0.3536	0.14479	0.15859	0.214989	0.13894	0.30559	0.2175	0.14775	0.15486	0.20588	0.0801	0.15019	0	0.0036842	2.65E-29	0.0024726	0.0120637	4.78E-25	2.94E-30	0.0005002	4.25E-18	0.0090995	0.1698	0.16942	0.34	0.22226	NA	NA	NA	NA	NA	NA	NA	0.062992	0	0.016097	0.018779	0	0	0.009709	0.034965	0.01105	0	0.07367	0.0472
557	0.20458	0.21921	0.07997	0.19582	0.511	0.19984	0.21084	0.406943	0.15224	0.08364	0.18457	0.15679	0.14015	0.20332	0.037	0.12077	0.4163	0.026597	2.70E-29	0.0179862	0.0061548	8.76E-27	5.38E-32	0.0036842	1.27E-14	0.0037059	0.2035	0.27452	0.3139	0.30515	NA	NA	NA	NA	NA	NA	NA	0.120735	0	0.008048	0	0	0	0.01699	0.097902	0.022099	0	0.0383	0.06487
558	0.26252	0.26929	0.18374	0.11692	0.3429	0.11441	0.05828	0.460316	0.1394	0.18906	0.35109	0	0.41619	0.29163	0.37793	0.20248	0.2644	0.0054863	7.44E-21	0.0081626	0.0970593	2.61E-23	6.91E-13	0.0179862	2.06E-09	0.1868643	0.2653	0.38125	0.4271	0.30316	NA	NA	NA	NA	NA	NA	NA	0.194226	0.14578	0.15493	0.15493	0.29508	0.198091	0.342233	0.258741	0.165746	0.293103	0.33352	0.24933
559	NA	0.20361	0.09112	NA	0.4858	0.12963	0.09694	0.227737	0.19881	0.29966	0.26394	0.06616	0.21606	0.27828	0.16196	0.28076	0.44	0.0121284	1.45E-27	0.0391657	0.1477783	NA	3.78E-11	0.0024726	8.76E-27	0.001983	0.2567	0.27291	0.3352	0.26164	NA	NA	NA	NA	NA	NA	NA	0.212598	0.232737	0.235412	0.309859	0.19126	NA	0.330097	0.227273	0.243094	0.206897	0.12565	0.29955
560	0.10873	0.08703	0.08144	0.12986	0.4666	0.14055	0.07447	0.097764	0.10048	0.20506	0.11107	0	0	0.18486	0.08476	0.05684	0.1338	0.0024726	2.54E-34	0.0081626	0.0013181	5.38E-32	2.94E-30	0.0001507	5.38E-32	0.0001114	0.2111	0.12518	0.2196	0.14586	NA	NA	NA	NA	NA	NA	NA	0.089239	0.11509	0.16499	0.150235	0.06557	0.076372	0.026699	0.038462	0.055249	0.071839	0.14058	0.20487
561	0.25894	0.25534	0.27805	0.20828	0.4591	0.19994	0.36733	0.137796	0.05222	0.1022	0.15714	0.10692	0.15004	0.07656	0.18101	0	0.2444	0.0036842	1.49E-22	0.0081626	0.0117099	6.91E-13	7.78E-20	0.0081626	2.32E-16	0.0061063	0.1903	0.29796	0.4194	0.33138	NA	NA	NA	NA	NA	NA	NA	0.065617	0	0	0	0	0	0.009709	0.143357	0.005525	0	0.04083	0.03033
562	0.19027	0.17077	0.41301	0.10399	0.4988	0.21685	0.1242	0.097767	0.13562	0.40888	0.07106	0.15721	0.19826	0.29119	0.04127	0.1968	0.583	0.0005002	3.15E-24	0.0003353	0.1273526	8.76E-27	3.78E-11	0.0081626	2.61E-23	0.0069706	0.3783	0.35897	0.3642	0.2058	NA	NA	NA	NA	NA	NA	NA	0.115486	0.148338	0.120724	0.14554	0.21311	0.126492	0.259709	0.374126	0.088398	0.146552	0.24754	0.35382
563	0.08083	0.08046	0.22797	0.08822	0.4787	0.1736	0.0762	0.284875	0.09989	0.0839	0.52265	0.05618	0.38267	0.19442	0.07587	0.05785	0.1237	0.0005002	2.37E-39	0.0036842	0.0062572	5.38E-32	1.80E-35	0.0016588	8.76E-27	0.0007403	0.2246	0.10711	0.2511	0.1528	NA	NA	NA	NA	NA	NA	NA	0.03937	0.030691	0.082495	0.051643	0.20219	0.019093	0.01699	0.052448	0.071823	0.068966	0.11908	0.39231
564	0.16524	0.15271	0.12723	0.24556	0.4652	0.29175	0.2705	0.388007	0.19287	0.28764	0.21324	0.11508	0.16261	0.19377	0.09467	0.22269	0.2387	0.0121284	1.24E-27	0.0081626	0.0205667	1.60E-28	5.38E-32	0.0054863	1.43E-21	0.0003409	0.2558	0.1525	0.2895	0.20155	NA	NA	NA	NA	NA	NA	NA	0.110236	0.194373	0.112676	0.089202	0.24044	0.066826	0.058252	0.059441	0.055249	0.178161	0.21049	0.31169
565	0.1824	0.11412	0.15535	0.22802	0.4811	0.32823	0.1867	0.281271	0.24763	0.40842	0.27495	0.10588	0.10594	0.31612	0.22739	0.36893	0.2647	0.0081626	2.80E-29	0.0179862	0.02845	2.61E-23	4.78E-25	0.0054863	2.61E-23	0.0001871	0.3286	0.20164	0.2714	0.14189	NA	NA	NA	NA	NA	NA	NA	0.104987	0.173913	0.205231	0.197183	0.14208	0.126492	0.055825	0.101399	0.165746	0.175287	0.17952	0.51537
566	0.34621	0.36289	0.43427	0.28857	0.4241	0.21051	0.35593	0.115862	0.23818	0.17126	0.12748	0.19636	0.42979	0.17775	0.3142	0.14802	0.2993	0.0036842	2.83E-29	0.0179862	0.0110658	4.78E-25	7.78E-20	0.0081626	6.14E-06	0.0037637	0.2474	0.24293	0.4094	0.30548	NA	NA	NA	NA	NA	NA	NA	0.160105	0.283887	0.070423	0.122066	0.06011	0.138425	0.23301	0.202797	0.226519	0.316092	0.3714	0.3401
567	0.12732	0.08046	0.36982	0.22126	0.4856	0.34943	0.21982	0.359248	0.13846	0.41101	0.16157	0.05528	0.16012	0.2195	0.13318	0.15746	0.6268	0.000746	1.23E-27	0.0081626	0.008222	9.85E-34	5.38E-32	0.0036842	1.43E-21	0.0004726	0.2544	0.15205	0.2428	0.1326	NA	NA	NA	NA	NA	NA	NA	0.057743	0.048593	0.152918	0.070423	0.10383	0.205251	0.065534	0.111888	0.18232	0.097701	0.18546	0.36682
568	0.12518	0.08703	0.27158	0.24763	0.47	0.3864	0.25128	0.29373	0.2329	0.40356	0.16221	0.167	0.15972	0.31516	0.24157	0.15693	0.6268	0.0024726	6.26E-21	0.0081626	0.0162002	5.38E-32	1.60E-28	0.0179862	4.78E-25	0.0001042	0.2807	0.17971	0.2699	0.13436	NA	NA	NA	NA	NA	NA	NA	0.068241	0.122762	0.148893	0.070423	0.15301	0.198091	0.075243	0.115385	0.154696	0.12931	0.21744	0.35535
569	0.09442	0.078	0.09751	0.13071	0.4625	0.12656	0.08167	0.098325	0.05165	0.08121	0.11107	0.05556	0	0.18965	0	0.05502	0.1338	0.0005002	1.21E-32	0.0179862	0.0012763	5.38E-32	5.38E-32	0.000101	9.85E-34	8.91E-05	0.1891	0.1101	0.2149	0.14412	NA	NA	NA	NA	NA	NA	NA	0.068241	0.102302	0.142857	0.084507	0.07104	0.069212	0.019417	0.031469	0.071823	0.068966	0.14047	0.15146
570	0.30329	0.29146	0.42374	0.28964	0.4849	0.19562	0.41869	0.011511	0.15284	0.0969	0.03765	0.11135	0.57309	0.18637	0.15907	0	0.2617	0.0001507	NA	0.0011125	0.0085436	1.60E-28	2.94E-30	0.0001507	3.78E-11	0.0121453	0.2312	0.20545	0.283	0.22114	NA	NA	NA	NA	NA	NA	NA	0.12336	0.227621	NA	0.14554	0.0765	0.095465	0.128641	0.216783	0.187845	0.295977	0.43282	0.30167
571	0.12732	0.08046	0.36982	0.22126	0.4856	0.34943	0.21982	0.359248	0.13846	0.41101	0.16157	0.05528	0.16012	0.2195	0.13318	0.15746	0.6268	0.000746	1.23E-27	0.0081626	0.008222	9.85E-34	5.38E-32	0.0036842	1.43E-21	0.0004726	0.2544	0.15205	0.2428	0.1326	NA	NA	NA	NA	NA	NA	NA	0.057743	0.048593	0.152918	0.070423	0.10383	0.205251	0.065534	0.111888	0.18232	0.097701	0.18546	0.36682
572	0.24249	0.24959	0.27848	0.19587	0.5007	0.15692	0.22382	0.239306	0.14528	0.1843	0.16994	0.19344	0.14783	0.12629	0.13035	0.1109	0.1431	0.0179862	1.50E-17	0.1192029	0.0133487	7.78E-20	2.94E-30	0.0011125	0.01799	0.0180651	0.1949	0.35457	0.3075	0.32723	NA	NA	NA	NA	NA	NA	NA	0.194226	0	0.018109	0.028169	0	0	0.009709	0.066434	0.005525	0	0.04352	0.04645
573	0.28827	0.27011	0.3486	0.22939	0.5245	0.24112	0.23814	0.232017	0.09471	0.19933	0.15911	0.04357	0.35844	0.17551	0.24199	0.23269	0.1445	0.000746	1.16E-32	0.000746	0.0016809	8.76E-27	4.78E-25	0.0036842	4.78E-25	0.0012461	0.2983	0.24037	0.3371	0.27341	NA	NA	NA	NA	NA	NA	NA	0.049869	0.094629	0.04829	0.042254	0.04918	0.047733	0.021845	0.174825	0.049724	0.132184	0.28561	0.30547
574	0.27039	0.2619	0.13916	0.13419	0.7357	0.07983	0.14718	0.058379	0.09598	0.19608	0.23776	0.04334	0.36821	0.09721	0.17534	0.13056	0	0.0081626	1.35E-22	0.0054863	0.0229682	7.78E-20	7.78E-20	0.0011125	1.43E-21	0.4541098	0.1483	0.28806	0.3397	0.25144	NA	NA	NA	NA	NA	NA	NA	0.223097	0.168798	0.167002	0.14554	0.15301	0.22673	0.089806	0.195804	0.149171	0.198276	0.19025	0.36462
575	0.13734	0.1289	0.18792	0.17479	0.4958	0.25278	0.06726	0.09805	0.04995	0.1872	0.10709	0.10133	0.14908	0.27211	0.04997	0.12174	0.1267	0.0005002	3.15E-24	0.0081626	0.0014637	4.25E-18	9.85E-34	0.0024726	2.94E-30	0.002256	0.2188	0.12531	0.223	0.12157	NA	NA	NA	NA	NA	NA	NA	0.149606	0.089514	0.088531	0.112676	0.12022	0.057279	0.06068	0.136364	0.038674	0.12069	0.18204	0.33339
576	0.12017	0.09524	0.24286	0.11491	0.4951	0.1729	0.09678	0.266746	0.05135	0.20281	0.11197	0.10773	0.21509	0.19067	0.10822	0.05756	0.2695	0.0003353	2.67E-34	0.0121284	0.0113725	4.78E-25	1.80E-35	0.000746	1.60E-28	0.0002603	0.226	0.10347	0.235	0.16282	NA	NA	NA	NA	NA	NA	NA	0.049869	0.053708	0.036217	0.032864	0.11475	0.00716	0.118932	0.083916	0.016575	0.123563	0.13735	0.38979
577	0.35765	0.33005	0.20278	0.14113	0.4188	0.08245	0.18652	0.048993	0.10964	0.10082	0.23825	0.04834	0.13592	0.06387	0.09915	0.0744	0.3298	0.0016588	3.80E-14	0.0179862	0.0477782	2.06E-09	2.61E-23	0.0081626	2.32E-16	0.0092774	0.1677	0.25305	0.3698	0.4255	NA	NA	NA	NA	NA	NA	NA	0.19685	0.194373	0.229376	0.211268	0.28415	0.424821	0.298544	0.318182	0.430939	0.16954	0.34263	0.43263
578	0.35122	0.34811	0.2332	0.23607	0.5302	0.25839	0.33404	0.28043	0.10044	0.39164	0.15542	0.10081	0.15836	0.16507	0.12605	0.25443	0.2637	0.0024726	7.27E-21	0.0054863	0.0177146	5.38E-32	2.94E-30	0.0036842	7.78E-20	0.0359829	0.1759	0.33687	0.4016	0.29055	NA	NA	NA	NA	NA	NA	NA	0.03937	0	0	0	0	0	0.007282	0.073427	0.01105	0	0.06469	0.06386
579	0.07868	0.08046	0.08815	0.11779	0.4428	0.12903	0.10734	0.440067	0.19184	0.0826	0.16059	0.16829	0.11083	0.12306	0.05814	0.05627	0.1187	0.000746	1.12E-37	0.000746	0.0010139	5.38E-32	9.85E-34	0.000746	8.76E-27	0.0001183	0.2047	0.12117	0.2447	0.12026	NA	NA	NA	NA	NA	NA	NA	0.076115	0.071611	0.034205	0.046948	0.14208	0.026253	0.014563	0.038462	0.01105	0.060345	0.16487	0.24979
580	0.11588	0.08539	0.14165	0.14558	0.4748	0.10005	0.09099	0.221609	0.15316	0.08121	0.06229	0.05556	0	0.18643	0	0.24705	0.1338	0.0005002	1.16E-32	0.0036842	0.0106189	2.94E-30	8.76E-27	0.000746	8.76E-27	4.20E-05	0.2413	0.11764	0.2247	0.12554	NA	NA	NA	NA	NA	NA	NA	0.073491	0.092072	0.167002	0.065728	0.06011	0.093079	0.145631	0.031469	0.127072	0.077586	0.16633	0.20968
581	0.13376	0.08374	0.16108	0.12435	0.5064	0.10969	0.11903	0.190809	0.13917	0.30695	0.15764	0.10773	0.09783	0.22491	0.17258	0.3158	0.253	0.000746	1.24E-27	0.0024726	0.0100894	9.85E-34	4.78E-25	0.0121284	7.78E-20	0.0003596	0.249	0.19663	0.246	0.1332	NA	NA	NA	NA	NA	NA	NA	0.099738	0.051151	0.152918	0.079812	0.07104	0.131265	0.254854	0.083916	0.116022	0.066092	0.13107	0.2836
582	0.17954	0.2266	0.22306	0.21461	0.8169	0.15481	0.2109	0.096607	0.04853	0.21196	0.23805	0.1119	0.15175	0	0.03544	0.06384	0	0.000746	1.32E-32	0.0011125	0.0040053	2.94E-30	9.85E-34	0.000746	1.60E-28	0.0048892	0.1765	0.24771	0.3529	0.25791	NA	NA	NA	NA	NA	NA	NA	0.023622	0	0.002012	0	0	0	0	0.031469	0	0	0.05954	0.0599
583	0.12518	0.07635	0.28744	0.20194	0.4967	0.19883	0.20583	0.32272	0.13823	0.30695	0.159	0.22171	0.15289	0.22708	0.09307	0.15364	0.5906	0.000746	2.76E-24	0.0081626	0.0045287	3.31E-37	5.38E-32	0.0054863	7.78E-20	0.0006319	0.1484	0.1625	0.2156	0.12993	NA	NA	NA	NA	NA	NA	NA	0.047244	0.005115	0.072435	0.046948	0.01639	0.02864	0.160194	0.083916	0.082873	0.017241	0.11771	0.28987
584	0.22031	0.19294	0.22798	0.16008	0.4177	0.19694	0.12006	0.315479	0.15199	0.40093	0.28363	0.4395	0.18786	0.21858	0.22235	0.07513	0.3223	0.0081626	1.34E-22	0.0391657	0.0038687	2.32E-16	8.76E-27	0.026597	6.91E-13	0.0026809	0.3703	0.24478	0.4154	0.26469	NA	NA	NA	NA	NA	NA	NA	0.338583	0.204604	0.134809	0.267606	0.18033	0.193317	0.291262	0.293706	0.165746	0.178161	0.33379	0.43606
585	0.27897	0.22003	0.34661	0.1682	0.4441	0.11362	0.0854	0.15056	0.05162	0	0.28265	0.15301	0.09506	0.13149	0.08989	0.07428	0.1662	0.0054863	3.01E-19	0.0036842	0.2029627	1.43E-21	1.43E-21	0.026597	4.25E-18	0.0018189	0.2777	0.23107	0.3793	0.30724	NA	NA	NA	NA	NA	NA	NA	0.086614	0.14578	0.152918	0.117371	0.36612	0.181384	0.174757	0.223776	0.20442	0.172414	0.2935	0.35785
586	0.2432	0.29228	0.2411	0.13261	0.7659	0.08161	0.14318	0.043009	0.20222	0.39557	0.35825	0.25743	0.16015	0.06415	0.0729	0.16057	0	0.0036842	2.85E-29	0.0024726	0.0071115	4.78E-25	4.25E-18	0.0081626	1.43E-21	0.0485916	0.2167	0.34751	0.3829	0.30589	NA	NA	NA	NA	NA	NA	NA	0.160105	0.148338	0.118712	0.122066	0.0929	0.059666	0.06068	0.104895	0.055249	0.066092	0.26845	0.31831
587	0.38269	0.4064	0.27332	0.29884	0.6256	0.19991	0.21094	0.3197	0.09491	0.51379	0.15865	0.09326	0.09414	0.2268	0.08834	0.21849	0.1284	0.0054863	1.60E-22	0.0121284	0.0150111	6.91E-13	8.76E-27	0.0036842	7.78E-20	0.0914236	0.1971	0.29241	0.3747	0.34865	NA	NA	NA	NA	NA	NA	NA	0.081365	0	0.01006	0.00939	0	0	0.002427	0.034965	0	0	0.03316	0.09237
588	0.1824	0.17898	0.5459	0.1593	0.4832	0.24987	0.21189	0.074568	0.40061	0.19699	0.09923	0.38632	0.18495	0.21301	0.12759	0.14615	0.5341	0.0081626	6.77E-26	0.0391657	0.032531	4.78E-25	1.60E-28	0.0016588	4.78E-25	0.0038161	0.2266	0.23785	0.3152	0.25282	NA	NA	NA	NA	NA	NA	NA	0.246719	0.158568	0.203219	0.164319	0.15847	0.090692	0.237864	0.104895	0.127072	0.204023	0.20558	0.4019
589	0.37053	0.33662	0.20514	0.14121	0.4297	0.0991	0.19177	0.043055	0.05418	0.09733	0.23809	0.04834	0.08212	0.06375	0.04083	0.07382	0.3298	0.0054863	7.75E-16	0.0179862	0.024908	6.91E-13	2.32E-16	0.0081626	6.91E-13	0.0047819	0.1776	0.28529	0.3598	0.44948	NA	NA	NA	NA	NA	NA	NA	0.23622	0.235294	0.267606	0.230047	0.3224	0.431981	0.286408	0.339161	0.458564	0.218391	0.34957	0.43104
590	NA	0.23235	0.1451	NA	NA	0.12869	0.11751	0.178599	0.0946	0.28858	0.20728	0.10024	0.16736	0.12612	0.17327	0.26662	0.5025	0.0179862	6.43E-26	0.0391657	0.238608	NA	NA	0.0081626	7.78E-20	0.0036358	0.246	NA	0.3835	0.30092	NA	NA	NA	NA	NA	NA	NA	0.209974	0.207161	0.273642	0.328638	0.21858	NA	NA	0.265734	0.243094	0.198276	0.2037	0.29458
591	0.07797	0.07553	0.18046	0.1121	0.4863	0.13102	0.07441	0.237736	0.09989	0.0839	0.52265	0.21716	0.33765	0.28059	0.07706	0.12096	0.1237	0.000746	2.37E-39	0.0036842	0.0024883	5.38E-32	5.38E-32	0.0011125	1.43E-21	0.0005584	0.2845	0.11074	0.2393	0.13479	NA	NA	NA	NA	NA	NA	NA	0.24147	0.081841	0.072435	0.178404	0.16393	0.02864	0	0.06993	0.077348	0.083333	0.1656	0.40426
592	0.2382	0.22578	0.3801	0.16459	0.4002	0.13449	0.22057	0.351035	0.04594	0.08277	0.29815	0	0.04982	0.28094	0.11163	0.05618	0.2804	0.0016588	2.64E-34	0.0016588	0.0126154	2.32E-16	1.43E-21	0.0391657	2.32E-16	0.0221713	0.1972	0.36118	0.3822	0.26155	NA	NA	NA	NA	NA	NA	NA	0.212598	0.191816	0.152918	0.089202	0.17486	0.159905	0.296117	0.20979	0.093923	0.224138	0.17537	0.33902
593	0.18956	0.21511	0.12675	0.08252	0.4739	0.10129	0.21127	0.299377	0.18995	0.18764	0.10172	0.2712	0	0.12741	0.11409	0	0.2996	0.0179862	1.24E-32	0.0179862	0.0188339	2.94E-30	1.27E-14	0.0036842	4.78E-25	0.03989	0.3169	0.37087	0.3368	0.23871	NA	NA	NA	NA	NA	NA	NA	0.12336	0.16624	0.150905	0.140845	0.14754	0.093079	0.206311	0.234266	0.071823	0.178161	0.29015	0.18998
594	0.30186	0.27668	0.18489	0.19578	0.5928	0.16704	0.21091	0.208132	0.19233	0.07773	0.10204	0.16664	0.1047	0.12338	0.03397	0.12462	0.1585	0.0081626	1.42E-22	0.0054863	0.003553	1.80E-35	2.61E-23	0.0005002	1.43E-21	0.0247123	0.1506	0.31431	0.3691	0.31396	NA	NA	NA	NA	NA	NA	NA	0.099738	0	0.006036	0	0	0	0.048544	0.052448	0.01105	0	0.05231	0.08082
595	0.31545	0.30131	0.31204	0.08043	0.4743	0.11723	0.13011	0.429487	0.18883	0.25152	0.23022	0.09619	0.40998	0.17456	0.27664	0.05812	0.7304	0.0024726	6.51E-31	0.0016588	0.0071669	5.38E-32	4.78E-25	0.0011125	2.61E-23	0.0534706	0.2455	0.30744	0.3952	0.28338	NA	NA	NA	NA	NA	NA	NA	0.08399	0.204604	0.156942	0.140845	0.06557	0.169451	0.298544	0.248252	0.099448	0.149425	0.2977	0.24604
596	0.19599	0.23727	0.27286	0.17711	0.3586	0.2121	0.24907	0.164178	0.05314	0.19603	0.15881	0.05802	0.05087	0.17437	0.08829	0.21898	0.1349	0.0001507	6.01E-31	0.0005002	0.0003231	1.60E-28	2.61E-23	0.0024726	2.32E-16	0.0012339	0.1788	0.26024	0.4272	0.25757	NA	NA	NA	NA	NA	NA	NA	0.055118	0.13555	0.012072	0.037559	0.03279	0.011933	0.036408	0.202797	0.01105	0.146552	0.25894	0.29018
597	NA	NA	0.33172	NA	NA	NA	NA	NA	0.1044	0.09759	0	0.32351	0.05645	0.17914	0.3158	0.33898	0.3136	NA	NA	0.0054863	0.0070137	NA	NA	NA	NA	NA	NA	NA	NA	NA	NA	NA	NA	NA	NA	NA	NA	NA	NA	NA	0.126761	0.04918	NA	NA	NA	NA	NA	NA	0.30042
598	0.21745	0.29639	0.32389	0.20428	0.7282	0.15435	0.15681	0.158359	0.09854	0	0.11905	0.06195	0.15565	0.12051	0.11044	0.14564	0.2807	0.0024726	5.40E-36	0.0036842	0.0174589	6.91E-13	1.60E-28	0.000746	4.25E-18	0.0015338	0.2388	0.22015	0.2557	0.22572	NA	NA	NA	NA	NA	NA	NA	0.133858	0.104859	0.1167	0.075117	0.08743	0.054893	0.17233	0.097902	0.110497	0.08908	0.44028	0.17633
599	0.29471	0.31938	0.45012	0.27964	0.4963	0.19583	0.22252	0.430647	0.18535	0.08362	0.66915	0.36321	0.30024	0.19896	0.13613	0.30047	0.2805	0.0081626	6.42E-21	0.0179862	0.2157876	4.25E-18	2.32E-16	0.0054863	1.13E-07	0.1883454	0.4099	0.24162	0.3552	0.26403	NA	NA	NA	NA	NA	NA	NA	0.178478	0.222506	0.092555	0.183099	0.23497	0.059666	0.186893	0.122378	0.220994	0.195402	0.24087	0.58957
600	0.19242	0.12644	0.22419	0.18715	0.391	0.22406	0.04508	0.137368	0.1588	0.18466	0.16349	0.25759	0.24102	0.29316	0.12185	0.22751	0.3313	0.000746	1.23E-27	0.0121284	0.0028989	4.78E-25	9.85E-34	0.0179862	5.38E-32	0.0003223	0.331	0.17068	0.3556	0.18281	NA	NA	NA	NA	NA	NA	NA	0.07874	0.069054	0.016097	0.051643	0.14754	0.040573	0.002427	0.188811	0.005525	0.137931	0.21213	NA
601	0.33119	0.3514	0.2252	0.10434	0.3759	0.21743	0.21909	0.3448	0.19838	0.18716	0.04445	0.27517	0.10589	0.17508	0.39776	0.18238	0.462	0.0016588	2.95E-29	0.0121284	0.0022061	1.43E-21	7.78E-20	0.0011125	7.78E-20	0.0132638	0.3149	0.22322	0.4407	0.29607	NA	NA	NA	NA	NA	NA	NA	0.047244	0.207161	0.020121	0.051643	0.04918	0.016706	0.007282	0.076923	0.027624	0.327586	0.29824	0.1916
602	0.25107	0.21675	0.16769	0.11569	0.431	0.06996	0.08828	0.020435	0.05597	0	0.2305	0.09284	0.0823	0.06387	0	0.0744	0.3298	0.0005002	6.55E-21	0.0024726	0.0197483	4.25E-18	1.43E-21	0.0011125	4.78E-25	0.0006134	0.2735	0.2687	0.3611	0.29746	NA	NA	NA	NA	NA	NA	NA	0.110236	0.11509	0.122736	0.098592	0.21311	0.145585	0.174757	0.202797	0.19337	0.140805	0.33301	0.38618
603	0.22389	0.16338	0.27719	0.20252	0.4259	0.17954	0.06982	0.156385	0.15773	0.18466	0.17311	0.20425	0.20069	0.29316	0.12402	0.2263	0.1869	0.0036842	2.79E-24	0.0121284	0.007608	4.25E-18	8.76E-27	0.0391657	8.76E-27	0.0005336	0.2787	0.17426	0.365	0.23356	NA	NA	NA	NA	NA	NA	NA	0.089239	0.120205	0.189135	0.112676	0.15301	0.119332	0.06068	0.178322	0.138122	0.181034	0.21401	NA
604	0.28112	0.2734	0.26606	0.21374	0.3163	0.52422	0.23122	0.344371	0.2084	0.18264	0.28475	0.2295	0.26936	0.48087	0.22359	0.21636	0.401	0.026597	3.23E-14	0.0054863	0.0979164	1.43E-21	6.91E-13	0.0831727	6.14E-06	0.1170987	0.3855	0.33123	0.4136	0.31382	NA	NA	NA	NA	NA	NA	NA	0.188976	0.179028	0.167002	0.122066	0.28415	0.167064	0.150485	0.293706	0.165746	0.132184	0.18509	0.50235
605	0.12732	0.11658	0.09085	0.15443	0.4824	0.1175	0.06976	0.047505	0.15552	0.08408	0.04749	0.11744	0	0.18875	0.08577	0.12966	0.275	0.0011125	3.01E-24	0.0081626	0.0038114	4.78E-25	4.78E-25	0.0005002	8.76E-27	0.0003117	0.1565	0.18601	0.2402	0.20425	NA	NA	NA	NA	NA	NA	NA	0.107612	0.102302	0.158954	0.164319	0.08197	0.121718	0.087379	0.143357	0.143646	0.112069	0.07765	0.25209
606	0.08441	0.06814	0.12467	0.1124	0.4846	0.12964	0.09635	0.492388	0.20107	0.30276	0.04639	0	0.10145	0.12124	0.07284	0.22379	0.1177	0.0011125	1.21E-32	0.0016588	0.0101063	5.38E-32	5.38E-32	0.0003353	4.78E-25	0.0001324	0.1469	0.14728	0.2257	0.12489	NA	NA	NA	NA	NA	NA	NA	0.094488	0.048593	0.120724	0.056338	0.05464	0.100239	0.097087	0.06993	0.077348	0.034483	0.11659	0.29269
607	0.20029	0.20115	0.33665	0.18179	0.3285	0.19829	0.22309	0.078092	0.14616	0.08597	0.08758	0.15071	0.20726	0.26033	0.1969	0.14592	0.1349	0.0016588	4.98E-36	0.0003353	0.0010007	1.43E-21	2.94E-30	0.0011125	2.61E-23	0.0024207	0.167	0.15323	0.4024	0.19035	NA	NA	NA	NA	NA	NA	NA	0.049869	0.102302	0.014085	0.023474	0.01093	0.026253	0.09466	0.202797	0.044199	0.091954	0.24991	0.28933
608	0.63376	0.56979	0.27476	0.62681	0.4858	0.19988	0.38953	0.531462	0.15003	0.17444	0.22927	0.27145	0.19423	0.28559	0.23564	0.14418	0.2961	0.0391657	7.76E-21	0.026597	0.0653853	1.27E-14	4.25E-18	0.0081626	6.91E-13	0.2174607	0.2032	0.47079	0.5297	0.51571	NA	NA	NA	NA	NA	NA	NA	0.233596	0	0.008048	0.014085	0	0	0.043689	0.27972	0.027624	0	0.08029	0.05923
609	0.17811	0.13711	0.10883	0.20503	0.4468	0.19663	0.10218	0.281109	0.15051	0.30276	0.1127	0.17393	0.14992	0.28611	0.23442	0.3079	0.1197	0.0179862	2.89E-29	0.0179862	0.1371242	2.94E-30	8.76E-27	0.0081626	8.76E-27	0.0005747	0.2905	0.20911	0.3341	0.20044	NA	NA	NA	NA	NA	NA	NA	0.060367	0.092072	0.110664	0.117371	0.12022	0.138425	0.043689	0.15035	0.077348	0.155172	0.15574	0.31751
610	0.25751	0.25698	NA	0.13197	0.4123	0.16594	0.2011	0.175983	0.04821	0.12384	0.04461	0.11313	0.19036	0.21863	0.22498	0	0.4131	0.0081626	3.26E-19	0.0081626	NA	6.91E-13	2.32E-16	0.0121284	2.06E-09	0.0009634	0.2687	0.22414	0.342	0.22427	NA	NA	NA	NA	NA	NA	NA	0.068241	0.171355	0.060362	0.084507	NA	0.009547	0.194175	0.118881	0	0.094828	0.3789	0.22125
611	0.22389	0.22085	0.33321	0.20974	0.4593	0.23149	0.25189	0.174548	0.14933	0.18697	0.03901	0.13948	0.10269	0.18183	0.04757	0.17628	0.2328	0.000101	5.51E-36	0.0024726	0.0025742	5.38E-32	8.76E-27	0.000746	4.25E-18	0.0019865	0.2458	0.17348	0.2392	0.15322	NA	NA	NA	NA	NA	NA	NA	0.044619	0.13555	0.008048	0.065728	0.01093	0.00716	0.002427	0.048951	0.005525	0.106322	0.33523	0.18757
612	0.28112	0.23974	0.31342	0.11869	0.3966	0.13689	0.10707	0.069058	0.10356	0.11138	0.17209	0.04872	0.0812	0.06652	0.04168	0.07305	0.3298	0.0024726	6.22E-21	0.0036842	0.0600309	4.78E-25	1.43E-21	0.0016588	1.43E-21	0.0048436	0.1802	0.26845	0.3335	0.29933	NA	NA	NA	NA	NA	NA	NA	0.094488	0.171355	0.146881	0.13615	0.26776	0.214797	0.196602	0.157343	0.265193	0.146552	0.33787	0.44052
613	0.23247	0.23892	0.05877	0.17724	0.5185	0.25547	0.24653	0.236242	0.20112	0.18481	0.2152	0.49103	0.08947	0.35501	0.07188	0.19631	0.4163	0.0081626	6.84E-26	0.0081626	0.0163862	4.78E-25	2.94E-30	0.0054863	2.32E-16	0.0065967	0.2355	0.27305	0.3246	0.29505	NA	NA	NA	NA	NA	NA	NA	0.23622	0.179028	0.404427	0.366197	0.14754	0.064439	0.082524	0.255245	0.18232	0.074713	0.32936	0.57881
614	0.1216	0.11658	0.27981	0.19573	0.3996	0.19987	0.21089	0.075935	0.05027	0	0.1373	0.03919	0.16508	0.20566	0.09571	0.06012	0.1185	0.000746	2.43E-34	0.0001507	0.0008671	5.38E-32	2.94E-30	0.0003353	7.78E-20	0.0002719	0.1776	0.16558	0.2997	0.13205	NA	NA	NA	NA	NA	NA	NA	0.005249	0	0	0	0	0	0	0.034965	0	0	0.03528	0.02164
615	0.33763	0.29557	0.07115	0.1428	0.5122	0.02878	0.05971	0.008492	0.1504	0.2031	0.17151	0.38073	0.08276	0.15933	0.04802	0.15951	0.434	0.0179862	7.13E-16	0.2314752	0.0811828	1.27E-14	1.27E-14	0.000746	2.32E-16	0.116409	0.26	0.34189	0.3609	0.36617	NA	NA	NA	NA	NA	NA	NA	0.19685	0.283887	0.251509	0.328638	0.29508	0.326969	0.320388	0.227273	0.359116	0.238506	0.41923	0.29309
616	NA	0.40476	NA	NA	0.5749	0.29693	0.50715	0.059191	0.04148	0.08545	0.37159	0.21277	0.36538	0	0.12273	0.05941	0.1456	0.0011125	6.21E-31	NA	NA	NA	7.78E-20	0.0121284	7.78E-20	NA	0.3098	0.32101	0.4471	0.36287	NA	NA	NA	NA	NA	NA	NA	NA	0.268542	0.17505	NA	NA	NA	0.218447	0.286713	0.154696	0.321839	0.39221	NA
617	0.25536	0.17816	0.12668	0.28894	0.4535	0.26901	0.17311	0.449949	0.14139	0.30199	0.12534	0.22603	0.15161	0.35699	0.27751	0.19018	0.5894	0.0121284	7.52E-21	0.0391657	0.430958	2.61E-23	2.32E-16	0.026597	1.43E-21	0.0419061	0.2913	0.2547	0.4031	0.22219	NA	NA	NA	NA	NA	NA	NA	0.097113	0.130435	0.156942	0.15493	0.13661	0.200477	0.104369	0.202797	0.116022	0.224138	0.19746	0.37338
618	0.13448	0.1289	0.29256	0.17224	NA	0.25851	0.10181	0.147944	0.1531	0.2795	0.41229	0.22147	0.31159	0.27337	0.03329	0.13909	0	0.000746	1.26E-32	0.0036842	0.006384	7.78E-20	NA	0.000746	2.94E-30	0.0009311	0.2234	NA	0.2419	0.1545	NA	NA	NA	NA	NA	NA	NA	0.175853	0.12532	0.084507	0.089202	0.21858	0.02864	NA	0.136364	0.044199	0.106322	0.19189	0.34232
619	0.07654	0.08292	0.21794	0.08687	0.4775	0.16726	0.05992	0.134943	0.04838	0.0839	0.52265	0.10997	0.42681	0.28389	0.09604	0.1248	0.2517	0.000746	5.70E-31	0.0024726	0.0064904	2.94E-30	1.80E-35	0.0054863	2.61E-23	0.0007316	0.2681	0.09985	0.2616	0.16861	NA	NA	NA	NA	NA	NA	NA	0.055118	0.046036	0.054326	0.051643	0.18033	0.026253	0.004854	0.062937	0.055249	0.08908	0.13406	0.35475
620	0.25107	0.21675	0.16769	0.11569	0.431	0.06996	0.08828	0.020435	0.05597	0	0.2305	0.09284	0.0823	0.06387	0	0.0744	0.3298	0.0005002	6.55E-21	0.0024726	0.0197483	4.25E-18	1.43E-21	0.0011125	4.78E-25	0.0006134	0.2735	0.2687	0.3611	0.29746	NA	NA	NA	NA	NA	NA	NA	0.110236	0.11509	0.122736	0.098592	0.21311	0.145585	0.174757	0.202797	0.19337	0.140805	0.33301	0.38618
621	0.44134	0.47865	0.17632	0.11977	0.349	0.2182	0.22953	0.170249	0.39428	0.10998	0.10635	0.3729	0.04831	0.26375	0.23107	0.22493	0.2917	0.0024726	3.37E-29	0.0024726	0.0032091	2.94E-30	8.76E-27	0.0391657	3.78E-11	0.0693584	0.2163	0.31062	0.4733	0.36748	NA	NA	NA	NA	NA	NA	NA	0.225722	0.332481	0.162978	0.239437	0.08197	0.076372	0.11165	0.227273	0.143646	0.362069	0.42504	0.12694
622	0.24535	0.31938	0.15453	0.19574	0.6424	0.19983	0.21095	0.419695	0.14645	0.07842	0.11488	0.09891	0.15557	0	0.14467	0.06059	0.2616	0.0005002	5.69E-31	0.0036842	0.0030415	1.80E-35	4.78E-25	0.0016588	2.32E-16	0.0167924	0.202	0.30536	0.4577	0.29641	NA	NA	NA	NA	NA	NA	NA	0.047244	0	0.002012	0	0	0	0.043689	0.090909	0.016575	0	0.06248	0.04808
623	0.12518	0.10427	0.13891	0.15506	0.383	0.14277	0.09519	0.116496	0.05125	0.20281	0.3295	0.21286	0.05385	0.1241	0.04872	0.07493	0.1307	0.0016588	5.95E-31	0.0179862	0.0050079	2.61E-23	9.85E-34	0.0036842	8.76E-27	0.0007891	0.2006	0.17748	0.3107	0.17637	NA	NA	NA	NA	NA	NA	NA	0.097113	0.089514	0.094567	0.084507	0.13661	0.042959	0.036408	0.087413	0.027624	0.106322	0.12546	0.46443
624	0.25179	0.21757	0.20414	0.08526	0.5211	0.10322	0.14879	0.112077	0.14818	0.28233	0.1365	0.10795	0.09645	0.17631	0.08921	0.11656	0.2657	0.0011125	1.19E-37	0.000746	0.0018841	5.38E-32	3.31E-37	0.000746	1.43E-21	0.0039263	0.1804	0.20268	0.3206	0.22382	NA	NA	NA	NA	NA	NA	NA	0.031496	0	0.004024	0.023474	0	0	0.038835	0.045455	0.005525	0	0.05589	0.0117
625	0.15021	0.09195	0.18351	0.14368	0.5085	0.1445	0.14772	0.197212	0.14	0.18475	0.159	0.10773	0.09783	0.22491	0.13	0.21542	0.253	0.0003353	1.25E-27	0.0036842	0.0130513	5.38E-32	4.78E-25	0.0036842	2.61E-23	0.0003273	0.2266	0.20814	0.2285	0.1151	NA	NA	NA	NA	NA	NA	NA	0.097113	0.063939	0.181087	0.093897	0.06557	0.159905	0.305825	0.076923	0.149171	0.054598	0.1592	0.29361
626	0.12303	0.06979	0.18092	0.14087	0.4581	0.23493	0.09645	0.250643	0.10002	0.1926	0.22781	0.1176	0.04745	0.19342	0.23028	0.12037	0.1237	0.000746	1.10E-37	0.0054863	0.0045667	8.76E-27	1.60E-28	0.0024726	8.76E-27	0.0005543	0.2982	0.13375	0.3111	0.16004	NA	NA	NA	NA	NA	NA	NA	0.073491	0.069054	0.122736	0.046948	0.12568	0.040573	0.033981	0.055944	0.060773	0.114943	0.17855	0.37543
627	0.09227	0.0936	0.28626	0.10806	0.482	0.14675	0.05691	0.266959	0.04852	0.1926	0.71564	0.37984	0.37858	0.28389	0.07619	0.21127	0	0.0011125	2.59E-34	0.0121284	0.0106185	8.76E-27	5.38E-32	0.0036842	8.76E-27	0.0016619	0.2367	0.12869	0.2799	0.1754	NA	NA	NA	NA	NA	NA	NA	0.24147	0.107417	0.036217	0.211268	0.31148	0.031026	0	0.08042	0.033149	0.114943	0.11432	0.41043
628	0.17454	0.21429	0.13764	0.20599	0.7835	0.13532	0.21605	0.093603	0.0441	0.16798	0.10919	0.26608	0.08718	0.08888	0.12678	0.06427	0	0.0011125	1.42E-27	0.0005002	0.0084574	9.85E-34	8.76E-27	0.0121284	1.60E-28	0.0097561	0.212	0.27155	0.3706	0.2351	NA	NA	NA	NA	NA	NA	NA	0.238845	0.076726	0.080483	0.098592	0.08197	0.052506	0.087379	0.157343	0.104972	0.100575	0.14216	0.27503
629	0.27897	0.25944	0.45898	0.20814	0.4178	0.13177	0.23804	0.065775	0.2408	0.1863	0.08766	0.14049	0.22314	0.18204	0.1531	0.21881	0.7712	0.0179862	1.10E-32	0.0121284	0.0179312	1.60E-28	2.32E-16	0.0005002	2.61E-23	0.0013983	0.1458	0.21637	0.311	0.22538	NA	NA	NA	NA	NA	NA	NA	0.249344	0.253197	0.044266	0.140845	0.0929	0.107399	0.058252	0.118881	0.093923	0.255747	0.33269	0.3507
630	NA	NA	0.44925	NA	NA	0.24378	NA	0.055425	0.20172	0.18496	0.17781	0.24979	0.36903	0.11581	0.40578	0.19144	0.2865	0.0002248	NA	0.0016588	0.0124026	NA	NA	0.0016588	NA	0.0006654	0.3363	NA	0.3353	NA	NA	NA	NA	NA	NA	NA	NA	0.089239	0.184143	NA	0.051643	0.02186	NA	NA	0.213287	NA	0.195402	0.32473	0.30189
631	0.1774	0.13136	0.34188	0.12015	0.3875	0.09117	0.0461	0.04546	0.05597	0	0.14797	0.10112	0.24861	0.06398	0.03413	0.07237	0.3313	0.000101	5.29E-31	0.0016588	0.0023221	4.78E-25	9.85E-34	0.0024726	5.38E-32	0.0005322	0.258	0.1493	0.2905	0.17718	NA	NA	NA	NA	NA	NA	NA	0.023622	0.058824	0.012072	0.018779	0.24044	0.004773	0.01699	0.118881	0	0.094828	0.20683	NA
632	0.07153	0.06076	0.06478	0.14826	0.4658	0.13515	0.07135	0.074288	0.10048	0.0839	0.17135	0.05882	0.0396	0.28157	0.05073	0.05505	0.1338	0.0016588	1.17E-32	0.0121284	0.0037771	5.38E-32	2.94E-30	0.000746	5.38E-32	0.0001472	0.2467	0.11215	0.2219	0.14672	NA	NA	NA	NA	NA	NA	NA	0.070866	0.074169	0.096579	0.065728	0.08197	0.054893	0.009709	0.024476	0.01105	0.08046	0.18027	0.22671
633	0.20959	0.21182	0.2706	0.09031	0.4562	0.21467	0.04671	0.310069	0.19753	0.08145	0	0.04662	0.1447	0.17479	0.23116	0.05688	0.6	0.0011125	1.18E-32	0.0391657	0.0011153	4.78E-25	2.61E-23	0.0081626	2.61E-23	0.0037707	0.2477	0.26677	0.3724	0.2285	NA	NA	NA	NA	NA	NA	NA	0.08399	0.207161	0.080483	0.070423	0.02186	0.114558	0.199029	0.307692	0.082873	0.152299	0.29203	0.17804
634	0.22604	0.2619	0.17344	0.18331	0.5165	0.1301	0.34509	0.290697	0.25427	0.29336	0.04371	0.32775	0.10273	0.20791	0.10163	0.12448	0.7628	0.0081626	8.49E-16	0.1192029	0.0060316	1.27E-14	4.25E-18	0.0391657	6.91E-13	0.0045817	0.2713	0.278	0.3289	0.29608	NA	NA	NA	NA	NA	NA	NA	0.233596	0.186701	0.122736	0.211268	0.08743	0.054893	0.099515	0.216783	0.116022	0.12069	0.58781	0.3333
635	0.26609	0.21593	0.16898	0.24219	0.5058	0.19981	0.21088	0.56478	0.14945	0.17839	0.1743	0.11405	0.09734	0.18056	0.10871	0.13537	0.4765	0.0081626	7.12E-21	0.0391657	0.0074277	2.61E-23	2.32E-16	0.0054863	1.43E-21	0.0147634	0.1982	0.36732	0.4057	0.38078	NA	NA	NA	NA	NA	NA	NA	0.062992	0	0.002012	0.00939	0	0	0.031553	0.066434	0.01105	0	0.03778	0.04479
636	0.3691	0.36207	0.18323	0.21912	0.7085	0.12635	0.14742	0.227777	0.199	0.41198	0.06845	0.33446	0.20406	0.15745	0.12859	0.16125	0.603	0.0831727	7.16E-21	0.1679816	0.0424288	7.78E-20	1.27E-14	0.0179862	2.61E-23	0.0408702	0.2417	0.37763	0.4473	0.32765	NA	NA	NA	NA	NA	NA	NA	0.175853	0.168798	0.098592	0.089202	0.10929	0.069212	0.148058	0.202797	0.082873	0.094828	0.33391	0.2405
637	0.13448	0.10016	0.26584	0.09171	0.4828	0.19701	0.14257	0.265919	0.1403	0.08299	0	0.09601	0.04051	0.12916	0.07409	0	0.1288	0.0003353	2.50E-39	0.0016588	0.0025289	2.94E-30	2.61E-23	0.0011125	8.76E-27	0.0006538	0.268	0.26287	0.3199	0.17049	NA	NA	NA	NA	NA	NA	NA	0.015748	0.012788	0	0.00939	0.01093	0.01432	0.012136	0.101399	0.005525	0.014368	0.24005	0.1738
638	0.1731	0.13957	0.272	0.20879	0.431	0.2314	0.09666	0.231546	0.20218	0.50051	0.17037	0.21622	0.23956	0.32789	0.08949	0.1653	0.1695	0.0011125	5.64E-31	0.0054863	0.0060904	1.43E-21	2.94E-30	0.0054863	1.60E-28	0.0007577	0.2628	0.1956	0.3136	0.19601	NA	NA	NA	NA	NA	NA	NA	0.062992	0.066496	0.038229	0.051643	0.15847	0.045346	0.031553	0.13986	0.027624	0.077586	0.25737	0.39914
639	0.54936	0.57718	0.2805	0.2847	0.7301	0.20737	0.42504	0.361292	0.099	0.09513	0.09684	0.10336	0.11131	0.24467	0.14403	0.14198	0.2987	0.0024726	6.36E-26	0.0036842	0.0038344	2.61E-23	2.94E-30	0.0036842	2.32E-16	0.0087411	0.2394	0.45348	0.4281	0.37295	NA	NA	NA	NA	NA	NA	NA	0.031496	0.012788	0	0.004695	0.03825	0.004773	0.009709	0.034965	0.022099	0.008621	0.20996	0.49318
640	0.17454	0.21429	0.13764	0.20599	0.7835	0.13532	0.21605	0.093603	0.0441	0.16798	0.10919	0.26608	0.08718	0.08888	0.12678	0.06427	0	0.0011125	1.42E-27	0.0005002	0.0084574	9.85E-34	8.76E-27	0.0121284	1.60E-28	0.0097561	0.212	0.27155	0.3706	0.2351	NA	NA	NA	NA	NA	NA	NA	0.238845	0.076726	0.080483	0.098592	0.08197	0.052506	0.087379	0.157343	0.104972	0.100575	0.14216	0.27503
641	0.28612	0.28325	0.13752	0.28541	0.636	0.34049	0.20451	0.164113	0.14665	0.0823	0.36477	0.09053	0.15047	0.0952	0.1909	0.06374	0.3082	0.0121284	1.12E-32	0.0121284	0.0020531	1.60E-28	2.32E-16	0.0016588	2.61E-23	0.0036849	0.3194	0.31597	0.4356	0.29081	NA	NA	NA	NA	NA	NA	NA	0.125984	0.179028	0.120724	0.056338	0.03279	0.167064	0.225728	0.265734	0.104972	0.146552	0.24765	0.28527
642	0.41416	0.49343	0.23754	0.09751	0.5524	0.12867	0.2915	0.013463	0.1885	0.11203	0.13308	0.09824	0.62012	0.1191	0.27787	0.08852	0.2435	0.0573242	3.56E-19	0.0391657	0.0052218	7.78E-20	0.01799	0.0016588	3.78E-11	0.1017133	0.2065	0.33679	0.4124	0.41169	NA	NA	NA	NA	NA	NA	NA	0.322835	0.276215	0.269618	0.309859	0.04918	0.260143	0.305825	0.216783	0.475138	0.316092	0.44351	0.13892
643	NA	0.15681	NA	NA	NA	0.10483	0.07843	0.002736	0.04487	0	0.04299	0.1109	0.10405	0.0559	0.12981	0	0.1708	0.0003353	5.39E-36	0.0016588	NA	NA	NA	0.0036842	7.78E-20	NA	0.2287	NA	0.2833	0.19414	NA	NA	NA	NA	NA	NA	NA	0.015748	0.102302	0.028169	0.037559	NA	NA	NA	0.125874	0.005525	0.097701	0.19577	NA
644	0.56938	0.57553	0.45041	0.756	0.3522	0.19979	0.59882	0.327077	0.19611	0.3966	0.20738	0.26652	0.16393	0.24211	0.19522	0.31103	0	0.0391657	9.00E-06	0.0573242	0.087704	6.91E-13	4.25E-18	0.0121284	0.01799	0.0937984	0.1859	0.41071	0.4877	0.51834	NA	NA	NA	NA	NA	NA	NA	0.267717	0	0.026157	0.075117	0	0	0.012136	0.122378	0.038674	0	0.10759	0.12309
645	0.20744	0.19048	0.28018	0.19569	0.2631	0.19985	0.21084	0.45809	0.08735	0.18698	0.27901	0.16469	0.09343	0.20286	0.09799	0.12283	0	0.0036842	2.93E-29	0.0081626	0.0105903	1.43E-21	2.94E-30	0.0005002	1.27E-14	0.0213958	0.1892	0.23289	0.2569	0.27712	NA	NA	NA	NA	NA	NA	NA	0.015748	0	0	0	0	0	0	0.017483	0	0	0.02384	0.05094
646	0.26824	0.32594	0.32427	0.17582	0.4072	0.35513	0.19502	0.235831	0.15052	0.10341	0.13883	0.04842	0.05339	0.20349	0.23815	0.35195	0.597	NA	NA	0.0054863	0.0028963	1.80E-35	2.32E-16	0.0011125	4.25E-18	0.0393645	0.2852	0.25962	0.3613	0.27232	NA	NA	NA	NA	NA	NA	NA	0.08399	NA	NA	0.075117	0.04372	0.085919	0.070388	0.132867	0.160221	0.33046	0.31071	0.28232
647	0.08011	0.05172	0.10459	0.13272	0.4697	0.20753	0.15398	0.221226	0.13917	0.18558	0.159	0.05552	0.10726	0.31739	0.23646	0.24652	0.1187	0.0011125	5.33E-36	0.000746	0.0039334	9.85E-34	9.85E-34	0.0054863	4.78E-25	4.33E-05	0.229	0.15461	0.2573	0.1186	NA	NA	NA	NA	NA	NA	NA	0.034121	0.025575	0.074447	0.018779	0.03279	0.100239	0.048544	0.094406	0.066298	0.031609	0.15438	0.30398
648	0.20744	0.19048	0.28018	0.19569	0.2631	0.19985	0.21084	0.45809	0.08735	0.18698	0.27901	0.16469	0.09343	0.20286	0.09799	0.12283	0	0.0036842	2.93E-29	0.0081626	0.0105903	1.43E-21	2.94E-30	0.0005002	1.27E-14	0.0213958	0.1892	0.23289	0.2569	0.27712	NA	NA	NA	NA	NA	NA	NA	0.015748	0	0	0	0	0	0	0.017483	0	0	0.02384	0.05094
649	0.18813	0.1486	0.19098	0.1752	0.3895	0.09918	0.07726	0.044753	0.05597	0	0.2132	0.04145	0.14402	0	0.09044	0.13558	0.1767	0.0011125	5.25E-31	0.0024726	0.0112942	1.43E-21	2.61E-23	0.0054863	8.76E-27	0.002428	0.2605	0.19628	0.3264	0.23758	NA	NA	NA	NA	NA	NA	NA	0.052493	0.076726	0.018109	0.070423	0.15301	0.031026	0.055825	0.171329	0.049724	0.074713	0.20918	0.42875
650	NA	NA	0.35442	NA	NA	0.2122	NA	0.130112	0.30196	0.38659	0.16091	0.27282	0.25374	0.22198	0.11095	0.16068	0.2859	NA	NA	0.0391657	0.0412996	NA	NA	0.0036842	NA	0.0271287	0.281	NA	0.2777	NA	NA	NA	NA	NA	NA	NA	NA	0.364829	NA	NA	0.173709	0.23497	NA	NA	0.307692	NA	NA	NA	0.4333
651	0.27897	0.26601	NA	0.14373	0.4273	0.08986	0.09549	0.049016	0.10745	0	0.16348	0.22395	0.45537	0.05913	0.12314	0.15574	0.3036	0.0016588	6.32E-26	0.0081626	NA	7.78E-20	2.61E-23	0.0179862	1.43E-21	NA	0.3462	0.27145	0.3898	0.31997	NA	NA	NA	NA	NA	NA	NA	0.146982	0.189258	0.27163	0.197183	NA	0.159905	0.174757	0.269231	0.19337	0.215517	0.29436	NA
652	0.06152	0.05008	0.1372	0.09512	0.4764	0.12753	0.05974	0.202674	0.04838	0.17791	0.11171	0.05289	0	0.19315	0.03442	0.1215	0.2517	0.000746	1.21E-32	0.0024726	0.0027807	9.85E-34	1.80E-35	0.000746	8.76E-27	8.53E-05	0.1686	0.10675	0.2234	0.14051	NA	NA	NA	NA	NA	NA	NA	0.023622	0.040921	0.01006	0.042254	0.04918	0.004773	0	0.017483	0.016575	0.043103	0.1315	0.21303
653	0.36552	0.42611	0.21721	0.08894	0.4239	0.13874	0.1233	0.263882	0.29428	0.1862	0.13811	0.15225	0.20046	0.17631	0.1832	0.27374	0.2474	0.026597	3.16E-24	0.0573242	0.0019554	7.78E-20	8.76E-27	0.0391657	1.27E-14	0.0054498	0.2727	0.32994	0.4608	0.36667	NA	NA	NA	NA	NA	NA	NA	0.233596	0.347826	0.142857	0.253521	0.01639	0.238663	0.179612	0.353147	0.303867	0.396552	0.46998	0.16242
654	0.29685	0.3087	0.08733	0.1245	0.5168	0.22545	0.11842	0.666799	0.19795	0.08151	0.43191	0.32117	0.08948	0.10344	0.27232	0	0.1311	0.0054863	1.40E-22	0.0016588	0.0090599	1.13E-07	6.91E-13	0.2314752	1.27E-14	0.0338287	0.529	0.34951	0.5245	0.29014	NA	NA	NA	NA	NA	NA	NA	0.349081	0.26087	0.27163	0.239437	0.27322	0.412888	0.063107	0.423077	0.066298	0.206897	0.31731	0.43297
655	0.18169	0.19622	0.17065	0.12682	0.7563	0.0939	0.13334	0.050491	0.04434	0.0921	0.23776	0.09724	0.09858	0.08775	0.07256	0.06166	0	0.000746	2.76E-24	0.0005002	0.0183488	8.76E-27	4.78E-25	0.0016588	1.60E-28	0.1966182	0.177	0.25602	0.321	0.19861	NA	NA	NA	NA	NA	NA	NA	0.199475	0.081841	0.074447	0.089202	0.10383	0.143198	0.067961	0.216783	0.104972	0.126437	0.15403	0.32185
656	0.2897	0.33908	0.1051	0.18627	0.6522	0.30943	0.13043	0.640011	0.19343	0.20222	0.22823	0.25961	0.09425	0.1933	0.13224	0.08784	0.323	0.0179862	7.07E-21	0.0016588	0.0401256	4.78E-25	1.43E-21	0.0081626	0.01799	0.0205428	0.3921	0.32407	0.4644	0.35074	NA	NA	NA	NA	NA	NA	NA	0.272966	0.217391	0.285714	0.309859	0.16393	0.171838	0.067961	0.230769	0.138122	0.178161	0.25696	0.41087
657	0.30258	0.33087	0.27954	0.28416	0.4697	0.19987	0.2311	0.436472	0.04141	0.20831	0.21669	0.16033	0.09985	0.19767	0.1986	0.12407	0.1228	0.0054863	6.52E-26	0.026597	0.0535652	1.43E-21	1.27E-14	0.0054863	1.27E-14	0.0800192	0.1888	0.34829	0.3653	0.33947	NA	NA	NA	NA	NA	NA	NA	0.094488	0	0.014085	0.004695	0	0	0.055825	0.052448	0.016575	0	0.07377	0.0514
658	0.15451	0.13711	0.26356	0.17314	0.5199	0.17833	0.1873	0.08938	0.05401	0.08329	0.13859	0.04619	0.09425	0.17653	0.08261	0.12481	0.2742	0.0011125	2.52E-34	0.0005002	0.0004509	2.94E-30	9.85E-34	0.0002248	5.38E-32	0.0025041	0.1594	0.18649	0.2245	0.16866	NA	NA	NA	NA	NA	NA	NA	0.002625	0	0	0	0	0	0	0.006993	0	0	0.01969	0.01012
659	0.16309	0.15928	0.26318	0.09977	0.4301	0.20981	0.13724	0.276016	0.15701	0.08103	0.1116	0.22141	0.10245	0.19233	0.05728	0.13745	0.135	0.0024726	1.22E-32	0.0054863	0.0069321	1.80E-35	4.78E-25	0.0024726	7.78E-20	0.0028817	0.3034	0.25282	0.3461	0.23406	NA	NA	NA	NA	NA	NA	NA	0.128609	0.196931	0.239437	0.164319	0.18033	0.147971	0.106796	0.192308	0.176796	0.192529	0.15914	0.35244
660	0.22389	0.1486	0.38784	0.27324	0.4295	0.11985	0.06899	0.220022	0.14468	0.18384	0.24345	0.38177	0.58748	0.56642	0.21993	0.23187	0.4289	0.0024726	3.22E-19	0.0036842	0.1852505	4.25E-18	5.38E-32	0.0002248	1.60E-28	0.000324	0.1485	0.18429	0.301	0.18789	NA	NA	NA	NA	NA	NA	NA	0.062992	0.122762	0.036217	0.046948	0.20765	0.0358	0.009709	0.083916	0.01105	0.178161	0.19407	0.51807
661	0.26609	0.21757	0.20235	0.12555	0.4335	0.06691	0.08594	0.094259	0.05162	0	0.17084	0.09284	0.042	0.1328	0.05314	0.07428	0.164	0.0016588	1.37E-22	0.0054863	0.0301607	7.78E-20	2.61E-23	0.000746	1.43E-21	0.0046568	0.25	0.21862	0.3544	0.32072	NA	NA	NA	NA	NA	NA	NA	0.070866	0.143223	0.118712	0.126761	0.1694	0.178998	0.162621	0.202797	0.19337	0.123563	0.25255	0.34387
662	0.26466	0.22085	0.06721	0.19667	0.5072	0.06729	0.18023	0.020544	0.44193	0.39495	0.04705	0.16038	0.26278	0.12101	0.21109	0.30455	0.265	0.1192029	1.59E-17	0.1679816	0.1320251	2.61E-23	8.76E-27	0.0036842	1.13E-07	0.045986	0.3301	0.22795	0.2818	0.25594	NA	NA	NA	NA	NA	NA	NA	0.220472	0.268542	0.16499	0.2723	0.29508	0.162291	0.152913	0.227273	0.110497	0.267241	0.27078	0.31205
663	0.24821	0.25862	0.18677	0.11045	0.4699	0.09611	0.1804	0.254367	0.14707	0.19618	0.10397	0.04732	0.09686	0.20852	0.28366	0.13134	0.4501	0.0024726	6.75E-21	0.0054863	0.0118129	8.76E-27	2.06E-09	0.0024726	1.43E-21	0.082861	0.2711	0.41623	0.3633	0.29554	NA	NA	NA	NA	NA	NA	NA	0.165354	0.222506	0.193159	0.159624	0.20219	0.224344	0.507282	0.36014	0.176796	0.20977	0.34133	0.19277
664	0.12804	0.11166	0.26264	0.16643	0.4463	0.20028	0.25243	0.054678	0.05026	0	0	0.10586	0.05008	0.11719	0.05607	0	0.325	0.0005002	2.39E-39	0.0002248	0.0010433	9.85E-34	6.05E-39	0.0003353	2.61E-23	0.0002297	0.1297	0.09539	0.2793	0.16096	NA	NA	NA	NA	NA	NA	NA	0.018373	0.012788	0.002012	0	0	0.002387	0.007282	0.041958	0	0.017241	0.27735	0.27217
665	0.33619	0.42611	0.322	0.20032	0.5911	0.20912	0.27344	0.21635	0.25706	0.18815	0.20313	0.10599	0.30783	0.1527	0.19064	0.06031	0.33	0.0005002	1.29E-32	0.0036842	0.0018533	2.61E-23	7.78E-20	0.0179862	4.25E-18	0.0805698	0.3458	0.3623	0.463	0.4	NA	NA	NA	NA	NA	NA	NA	0.228346	0.219949	0.211268	0.215962	0.10929	0.229117	0.18932	0.377622	0.248619	0.293103	0.58026	0.19099
666	0.47067	0.49261	0.2791	0.57036	0.6061	0.5284	0.63067	0.66408	0.2424	0.27258	0.21481	0.14891	0.20422	0.30476	0.2022	0.2226	0.4163	0.026597	6.11E-26	0.0081626	0.005763	1.43E-21	4.25E-18	0.0081626	6.91E-13	0.1591804	0.2091	0.35032	0.4763	0.41116	NA	NA	NA	NA	NA	NA	NA	0.183727	0	0.012072	0.014085	0	0	0.092233	0.136364	0.027624	0	0.0652	0.06678
667	0.11874	0.08949	0.17719	0.21458	0.472	0.2613	0.2082	0.356862	0.24834	0.41101	0.15969	0.11351	0.10094	0.21883	0.28908	0.15544	0.4701	0.0016588	5.66E-31	0.0179862	0.016531	2.94E-30	5.38E-32	0.0081626	8.76E-27	0.0009316	0.3567	0.16485	0.2792	0.16154	NA	NA	NA	NA	NA	NA	NA	0.070866	0.104859	0.177062	0.070423	0.0929	0.140811	0.07767	0.122378	0.160221	0.106322	0.13827	0.34747
668	0.17167	0.133	0.41732	0.22404	0.4978	0.36129	0.23516	0.360614	0.14854	0.41101	0.1778	0	0.21719	0.2775	0.15104	0.22373	0.2647	0.0024726	1.40E-22	0.0179862	0.0108579	5.38E-32	4.78E-25	0.026597	7.78E-20	0.0041289	0.3223	0.19918	0.2794	0.16289	NA	NA	NA	NA	NA	NA	NA	0.136483	0.127877	0.287726	0.197183	0.12568	0.243437	0.296117	0.122378	0.254144	0.186782	0.2026	0.49116
669	0.22604	0.2619	0.1092	0.1209	0.5575	0.11867	0.21773	0.137338	0.23172	0.08138	0.21661	0.2189	0.10192	0.19229	0.14063	0.1927	0.401	0.0016588	2.82E-29	0.0054863	0.0059019	1.43E-21	2.94E-30	0.0081626	2.32E-16	0.019525	0.3197	0.26497	0.3393	0.25085	NA	NA	NA	NA	NA	NA	NA	0.102362	0.161125	0.046278	0.117371	0.20219	0.057279	0.099515	0.157343	0.18232	0.109195	0.25236	0.35536
670	0.2289	0.37438	0.37168	0.14369	0.7039	0.21162	0.16192	0.120981	0.25521	0.09866	0.17132	0.20694	0.10849	0.05848	0.18036	0.12562	0.1793	0.0011125	1.35E-32	0.0016588	0.0026109	9.85E-34	2.32E-16	0.0054863	8.76E-27	0.0008111	0.3179	0.34952	0.4253	0.34778	NA	NA	NA	NA	NA	NA	NA	0.233596	0.237852	0.313883	0.201878	0.09836	0.288783	0.463592	0.178322	0.403315	0.227011	0.34382	0.14839
671	0.30258	0.42529	0.3037	0.24133	0.521	0.34405	0.47134	0.347503	0.20726	0	0.14024	0.15794	0.25578	0.05957	0.27933	0	0.459	0.0179862	5.89E-31	0.026597	0.0030365	1.60E-28	7.78E-20	0.0573242	1.27E-14	0.0274201	0.5047	0.32035	0.4946	0.37911	NA	NA	NA	NA	NA	NA	NA	0.19685	0.242967	0.108652	0.140845	0.08743	0.193317	0.140777	0.332168	0.226519	0.359195	0.56294	0.27014
672	0.28684	0.25452	0.2777	0.24114	0.3899	0.19979	0.21097	0.373683	0.18077	0.3746	0.2137	0.15562	0.09692	0.21847	0.12867	0.25775	0.1269	0.0179862	3.10E-19	0.0054863	0.0268357	3.78E-11	8.76E-27	0.0054863	2.32E-16	0.0661517	0.1876	0.30977	0.337	0.31386	NA	NA	NA	NA	NA	NA	NA	0.146982	0	0.016097	0.004695	0	0	0.021845	0.171329	0.016575	0	0.06341	0.07704
673	0.33691	0.46634	0.16057	0.14849	0.787	0.33256	0.20819	0.239358	0.19436	0.3931	0.23041	0.3165	0.1515	0.16415	0.36931	0.0609	0	0.2314752	8.74E-11	0.0573242	0.0025017	1.27E-14	1.13E-07	0.1192029	2.32E-16	0.0056441	0.3989	0.42343	0.5625	0.39779	NA	NA	NA	NA	NA	NA	NA	0.115486	0.273657	0.303823	0.370892	0.0765	0.128878	0.101942	0.195804	0.149171	0.175287	0.35715	0.31443
674	0.07797	0.07553	0.18046	0.1121	0.4863	0.13102	0.07441	0.237736	0.09989	0.0839	0.52265	0.21716	0.33765	0.28059	0.07706	0.12096	0.1237	0.000746	2.37E-39	0.0036842	0.0024883	5.38E-32	5.38E-32	0.0011125	1.43E-21	0.0005584	0.2845	0.11074	0.2393	0.13479	NA	NA	NA	NA	NA	NA	NA	0.24147	0.081841	0.072435	0.178404	0.16393	0.02864	0	0.06993	0.077348	0.083333	0.1656	0.40426
675	0.08083	0.08949	NA	0.15339	0.4791	0.23859	0.21346	0.153946	0	0	0.04388	0.05327	0.26186	0.05819	0.07384	0.06117	0.1161	0.000746	1.17E-32	0.0016588	NA	2.94E-30	8.76E-27	0.0121284	2.32E-16	NA	0.3077	0.14521	0.2735	0.16107	NA	NA	NA	NA	NA	NA	NA	0.005249	0.030691	0.004024	0.004695	NA	0.004773	0.012136	0.062937	0.055249	0.034483	0.18775	NA
676	NA	0.20608	0.10636	NA	NA	0.08004	0.10088	0.229202	0.30737	0.18224	0.16454	0.30625	0.0393	0.18478	0.13101	0.1668	0.7121	0.0016588	1.64E-22	0.0391657	0.0037632	NA	NA	0.000746	1.43E-21	0.001294	0.2453	NA	0.3322	0.30608	NA	NA	NA	NA	NA	NA	NA	0.139108	0.235294	0.392354	0.248826	0.12568	NA	NA	0.265734	0.143646	0.206897	0.17035	0.33875
677	0.23247	0.23645	0.0958	0.19584	0.3277	0.19986	0.21096	0.350481	0.04362	0.20313	0.15288	0.15051	0.1039	0.12824	0.23251	0.05807	0.1444	0.0011125	2.67E-29	0.0054863	0.0034007	1.60E-28	8.76E-27	0.026597	1.43E-21	0.0167545	0.2055	0.29083	0.4184	0.23615	NA	NA	NA	NA	NA	NA	NA	0.091864	0	0.008048	0.00939	0	0	0.009709	0.15035	0.005525	0	0.04866	0.05973
678	0.3412	0.35961	NA	0.17076	0.6504	NA	0.12423	NA	0.05176	0.36462	0.08448	0.12072	0.13051	0.16264	0.08475	0.05799	0.4552	0.0024726	NA	0.026597	NA	2.94E-30	8.76E-27	NA	6.91E-13	NA	NA	0.32761	NA	0.25258	NA	NA	NA	NA	NA	NA	NA	NA	0.324808	NA	0.197183	NA	0.069212	0.17233	NA	0.104972	0.284483	0.65423	NA
679	0.22818	0.2578	0.28091	0.19868	0.7099	0.18047	0.16526	0.118002	0.04262	0	0.22773	0.11556	0.14833	0.1834	0.16532	0.0859	0.2826	0.0003353	1.17E-32	0.0036842	0.0071822	2.61E-23	5.38E-32	0.0011125	2.61E-23	0.0016678	0.1795	0.28086	0.3155	0.20853	NA	NA	NA	NA	NA	NA	NA	0.018373	0.030691	0.012072	0.014085	0.01639	0.019093	0.01699	0.048951	0.022099	0.008621	0.25866	0.07952
680	0.24106	0.25616	0.42578	0.22449	0.4043	0.17835	0.26707	0.161658	0.14528	0.17092	0.08089	0.25489	0.21661	0.26033	0.19335	0.14639	0.1341	0.0024726	5.65E-31	0.0016588	0.0064952	4.78E-25	9.85E-34	0.0024726	1.43E-21	0.0043616	0.1501	0.22264	0.3837	0.20583	NA	NA	NA	NA	NA	NA	NA	0.091864	0.184143	0.028169	0.093897	0.06011	0.042959	0.13835	0.146853	0.093923	0.155172	0.29325	0.29645
681	0.22175	0.24877	0.38772	0.20758	0.4976	0.19011	0.09506	0.184137	0.20058	0.10328	0.14243	0.10239	0.30453	0.20389	0.08724	0.05618	0.4351	0.000746	2.61E-34	0.0054863	0.0035365	5.38E-32	4.78E-25	0.000746	7.78E-20	0.0039484	0.3376	0.20833	0.3004	0.20488	NA	NA	NA	NA	NA	NA	NA	0.057743	0.189258	0.06841	0.122066	0.03825	0.031026	0.106796	0.300699	0.044199	NA	0.38546	0.24754
682	0.36552	NA	NA	0.10415	NA	0.15546	NA	0.042134	0.14818	0	0.41266	0.34193	0.19633	0	0	0	0.2863	0.0391657	NA	0.0391657	NA	8.76E-27	NA	0.0003353	NA	NA	0.2662	NA	0.3589	NA	NA	NA	NA	NA	NA	NA	NA	0.267717	0.324808	NA	0.403756	NA	0.114558	NA	0.272727	NA	0.215517	0.44428	NA
683	0.26753	0.29392	0.2366	0.07367	0.3891	0.15523	0.11222	0.181629	0.09494	0.16415	0.08823	0.18308	0.09711	0.17722	0.24942	0.19086	0	0.000746	5.85E-31	0.026597	0.0030084	5.38E-32	2.61E-23	0.0011125	2.61E-23	0.0055757	0.1781	0.27013	0.3256	0.2152	NA	NA	NA	NA	NA	NA	NA	0.062992	0.158568	0.038229	0.079812	0.01639	0.01432	0.012136	0.062937	0.049724	0.091954	0.48416	0.20921
684	0.2432	0.18227	0.22491	0.27855	0.4216	0.24073	0.12098	0.234652	0.15608	0.18196	0.16523	0.32436	0.29735	0.29447	0.1469	0.16481	0.1662	0.0036842	2.52E-29	0.0081626	0.0063258	6.91E-13	5.38E-32	0.0081626	1.43E-21	0.0004941	0.272	0.17623	0.4147	0.28083	NA	NA	NA	NA	NA	NA	NA	0.136483	0.109974	0.169014	0.159624	0.20219	0.162291	0.048544	0.118881	0.160221	0.215517	0.2579	0.35118
685	0.27682	0.19951	0.10297	0.19927	0.5673	0.13643	0.10669	0.185539	0.19733	0.30695	0.1121	0.11304	0.09783	0.2698	0.24906	0.34402	0.6074	0.0391657	6.56E-21	0.0391657	0.3200646	1.60E-28	2.06E-09	0.0121284	1.43E-21	0.0133713	0.2672	0.3035	0.34	0.24001	NA	NA	NA	NA	NA	NA	NA	0.131234	0.181586	0.22334	0.206573	0.12568	0.245823	0.196602	0.22028	0.176796	0.235632	0.15832	0.36421
686	0.2382	0.22496	0.10112	0.18288	0.4943	0.12218	0.12717	0.246084	0.30699	0.28041	0.09981	0.18495	0.05188	0.27816	0.1282	0.30382	0.8258	0.0081626	4.05E-19	0.0573242	0.0959199	1.43E-21	6.91E-13	0.0016588	4.78E-25	0.0018725	0.2103	0.26986	0.3193	0.28774	NA	NA	NA	NA	NA	NA	NA	0.139108	0.235294	0.390342	0.220657	0.14754	0.26253	0.322816	0.276224	0.243094	0.238506	0.16903	0.22073
687	0.38054	0.32348	0.23197	0.10921	0.4344	0.08243	0.05496	0.423301	0.10042	0.1661	0.1545	0.05335	0.38185	0.11159	0.19203	0.21226	0.5869	0.0002248	1.34E-27	0.0016588	0.0026224	4.25E-18	1.43E-21	0.0011125	7.78E-20	0.0570538	0.2529	0.24711	0.3437	0.20876	NA	NA	NA	NA	NA	NA	NA	0.028871	0.143223	0.046278	0.061033	0	0.023866	0.065534	0.090909	0.066298	0.278736	0.33344	0.13522
688	0.41488	0.43924	0.26864	0.13405	0.2772	0.15167	0.12436	0.156355	0.29249	0.17899	0.08739	0.17645	0.30504	0.20122	0.25266	0.18337	0.1241	0.0054863	3.79E-19	0.0573242	0.0055407	2.32E-16	2.32E-16	0.0391657	0.0003353	0.0157156	0.3265	0.3454	0.4619	0.3512	NA	NA	NA	NA	NA	NA	NA	0.175853	0.309463	0.227364	0.178404	0.03825	0.439141	0.152913	0.22028	0.243094	0.367816	0.50119	0.13068
689	0.07725	0.08046	0.42447	0.13043	0.4819	0.11082	0.14353	0.08861	0	0	0.04362	0	0.35046	0.29318	0.07421	0.06125	0.1362	0.000101	5.43E-31	0.0011125	0.0063899	5.38E-32	1.80E-35	0.0011125	4.25E-18	NA	0.221	0.14192	0.2125	0.13432	NA	NA	NA	NA	NA	NA	NA	0.044619	0.046036	0.060362	0.032864	0.08743	0.073986	0.089806	0.027972	0.038674	0.031609	0.15994	NA
690	0.15522	0.14696	0.13568	0.1767	0.4834	0.30706	0.11067	0.096148	0.10199	0.2883	0.16131	0.04821	0.09631	0.2736	0.14504	0.11894	0.1338	0.0011125	1.36E-22	0.0054863	0.0013285	2.61E-23	9.85E-34	0.0016588	8.76E-27	0.0012598	0.3521	0.15447	0.2357	0.13142	NA	NA	NA	NA	NA	NA	NA	0.167979	0.150895	0.160966	0.15493	0.08743	0.078759	0.082524	0.136364	0.077348	0.16954	0.17371	0.23643
691	0.35479	0.31938	0.21226	0.07547	0.5059	0.11874	0.10795	0.221624	0.14801	0.25185	0.09614	0.20661	0.14761	0.17631	0.08908	0.11308	0.2873	0.0011125	2.57E-39	0.0036842	0.0013741	2.94E-30	2.94E-30	0.0011125	8.76E-27	0.0089489	0.1407	0.2241	0.3785	0.29168	NA	NA	NA	NA	NA	NA	NA	0.131234	0.181586	0.044266	0.140845	0.05464	0.066826	0.082524	0.062937	0.082873	0.186782	0.31604	0.2195
692	0.11588	0.11741	0.16567	0.14971	0.4092	0.23702	0.16568	0.296022	0.24324	0.08305	0.11008	0.16829	0.11307	0.2605	0.25278	0.05477	0.1237	0.000746	5.33E-36	0.0036842	0.0024625	2.94E-30	1.60E-28	0.0024726	1.60E-28	0.000156	0.2884	0.11071	0.2946	0.17026	NA	NA	NA	NA	NA	NA	NA	0.099738	0.097187	0.062374	0.061033	0.18579	0.045346	0.01699	0.104895	0.01105	0.091954	0.18323	0.22054
693	0.2196	0.23071	0.37503	0.25424	0.2927	0.19978	0.21085	0.29893	0.13847	0.30353	0.29465	0.15818	0.2106	0.20463	0.15605	0.05571	0	0.0024726	1.43E-22	0.0054863	0.0161736	7.78E-20	9.85E-34	0.0121284	1.27E-14	0.01804	0.2018	0.22726	0.3613	0.27566	NA	NA	NA	NA	NA	NA	NA	0.073491	0	0	0.004695	0	0	0.002427	0.038462	0.005525	0	0.06759	0.04624
694	0.25536	0.26929	0.28006	0.16185	0.5137	0.27146	0.2931	0.152831	0.084	0.19405	0.37321	0.16289	0.38741	0.30321	0.28835	0.12039	0.2679	0.0011125	2.75E-29	0.0081626	0.0504747	1.60E-28	8.76E-27	0.0036842	1.27E-14	0.030949	0.1799	0.32022	0.3288	0.27794	NA	NA	NA	NA	NA	NA	NA	0.08399	0.089514	0.052314	0.070423	0.18579	0.047733	0.121359	0.115385	0.060773	0.063218	0.20306	0.47036
695	0.20172	0.20361	0.33118	0.11585	0.4778	0.19176	0.1147	0.096069	0.09016	0	0	0.04775	0.14436	0.24064	0.13812	0.13157	0.7319	0.0011125	5.94E-31	0.0003353	0.0009417	2.94E-30	2.32E-16	0.0024726	6.91E-13	0.0056056	0.2632	0.30876	0.3064	0.21288	NA	NA	NA	NA	NA	NA	NA	0.086614	0.153453	0.10664	0.056338	0.04372	0.295943	0.351942	0.339161	0.138122	0.221264	0.21901	0.09128
696	0.18455	0.13957	0.21387	0.14072	0.4096	0.08995	0.07395	0.092872	0.05542	0.11158	0.21176	0	0.19451	0	0.11258	0.1347	0.1836	0.0011125	5.52E-31	0.0024726	0.0038037	7.78E-20	1.60E-28	0.000746	1.43E-21	0.0031266	0.161	0.23565	0.3074	0.20954	NA	NA	NA	NA	NA	NA	NA	0.052493	0.051151	0.024145	0.032864	0.12022	0.0358	0.06068	0.164336	0.049724	0.054598	0.23327	0.44231
697	0.24821	0.27094	NA	0.13743	0.3918	0.1761	0.18229	0.323508	0.08626	0.22272	0.14919	0.20933	0.19144	0.2195	0.18467	0	0.4126	0.0179862	7.14E-16	0.0081626	NA	2.06E-09	2.06E-09	0.1679816	1.13E-07	NA	0.3945	0.2799	0.3595	0.25271	NA	NA	NA	NA	NA	NA	NA	0.115486	0.179028	0.167002	0.15493	NA	0.059666	0.276699	0.199301	0.022099	0.12069	0.31506	0.1961
698	0.27611	0.22906	0.27835	0.19583	0.5163	0.19982	0.19471	0.383951	0.16057	0.27177	0.1748	0.11898	0.15034	0.22386	0.1103	0.16802	0.2797	0.0179862	7.09E-21	0.026597	0.0081201	7.78E-20	8.76E-27	0.0081626	7.78E-20	0.0171859	0.2059	0.35837	0.4457	0.43018	NA	NA	NA	NA	NA	NA	NA	0.068241	0	0.002012	0.004695	0	0	0.038835	0.108392	0	0	0.05401	0.03047
699	NA	0.27011	0.1952	NA	0.5118	0.12184	0.12509	0.167888	0.34029	0.18558	0.0989	0.41411	0.05526	0.38052	0.23708	0.40759	0.2773	0.1192029	3.29E-24	0.0179862	0.0610566	NA	1.13E-07	0.0391657	2.06E-09	0.0151827	0.3885	0.31319	0.366	0.27526	NA	NA	NA	NA	NA	NA	NA	0.204724	0.253197	0.241449	0.276995	0.13115	NA	0.160194	0.272727	0.154696	NA	0.28386	0.23374
700	0.15236	0.11905	0.32111	0.14387	0.4407	NA	0.12356	NA	0.14462	0.09614	0.03682	0.09665	0.05551	0.18183	0.23279	0.11142	0.4379	0.0003353	2.55E-34	0.0002248	0.0007884	5.38E-32	5.38E-32	NA	1.60E-28	7.72E-05	NA	0.13147	NA	0.15435	NA	NA	NA	NA	NA	NA	NA	0.036745	0.061381	0.016097	0.037559	0.02732	0.004773	0.012136	NA	0.01105	0.068966	0.25185	0.32692
701	0.15165	0.11987	0.24906	0.1213	0.4244	0.27278	0.14044	0.109762	0.0994	0.39868	0.09639	0.21861	0.15273	0.19383	0.04758	0.13514	0	0.0016588	5.85E-31	0.0573242	0.0212292	7.78E-20	4.78E-25	0.1192029	1.60E-28	0.0022857	0.3281	0.2563	0.3336	0.20241	NA	NA	NA	NA	NA	NA	NA	0.16273	0.117647	0.152918	0.098592	0.06557	0.093079	0.145631	0.286713	0.055249	0.135057	0.20095	0.40561
702	0.16094	0.14696	0.11551	0.16656	0.413	0.24262	0.20915	0.547782	0.2874	0.29438	0.33275	0.16844	0.28102	0.36671	0.22687	0.29597	0.2647	0.0391657	2.79E-29	0.0081626	0.2675568	7.78E-20	7.78E-20	0.0054863	2.32E-16	0.0009087	0.3261	0.13393	0.2809	0.15787	NA	NA	NA	NA	NA	NA	NA	0.086614	0.153453	0.090543	0.112676	0.26776	0.085919	0.036408	0.062937	0.027624	0.123563	0.14854	0.31528
703	0.26538	0.28654	0.27919	0.19582	0.5042	0.19976	0.2109	0.585675	0.14263	0.19123	0.23912	0.20854	0.10833	0	0.12923	0.12408	0.275	0.0391657	1.49E-22	0.0831727	0.0309542	7.78E-20	2.61E-23	0.0054863	1.27E-14	0.0678666	0.1881	0.20943	0.2909	0.35912	NA	NA	NA	NA	NA	NA	NA	0.141732	0	0.016097	0.014085	0	0	0.009709	0.160839	0.01105	0	0.04978	0.04923
704	0.29757	0.25041	0.02631	0.13636	0.4595	0.04846	0.17229	0.375355	0.04719	0.41827	0.24621	0	0.0541	0.28194	0.13259	0.19931	0.122	0.0024726	2.91E-29	0.0179862	0.0156293	1.27E-14	1.43E-21	0.0054863	4.78E-25	0.4609392	0.2495	0.36401	0.4013	0.26596	NA	NA	NA	NA	NA	NA	NA	0.265092	0.283887	0.207243	0.201878	0.1694	0.131265	0.334951	0.213287	0.21547	0.255747	0.29604	0.36357
705	0.12375	0.07061	0.3953	0.22187	0.4768	0.4013	0.17978	0.332107	0.13823	0.41101	0.16221	0.10862	0.16012	0.31612	0.11445	0.23007	0.6268	0.0011125	2.93E-24	0.0081626	0.0155573	9.85E-34	2.94E-30	0.0024726	7.78E-20	0.0001461	0.3152	0.1511	0.245	0.13693	NA	NA	NA	NA	NA	NA	NA	0.052493	0.066496	0.173038	0.084507	0.12022	0.169451	0.046117	0.08042	0.187845	0.137931	0.13858	0.37594
706	0.54936	0.57718	0.2805	0.2847	0.7301	0.20737	0.42504	0.361292	0.099	0.09513	0.09684	0.10336	0.11131	0.24467	0.14403	0.14198	0.2987	0.0024726	6.36E-26	0.0036842	0.0038344	2.61E-23	2.94E-30	0.0036842	2.32E-16	0.0087411	0.2394	0.45348	0.4281	0.37295	NA	NA	NA	NA	NA	NA	NA	0.031496	0.012788	0	0.004695	0.03825	0.004773	0.009709	0.034965	0.022099	0.008621	0.20996	0.49318
707	0.27825	0.30296	0.20069	0.0845	0.4576	0.08026	0.17419	0.176648	0.18262	0.18255	0.04443	0.20065	0.08897	0.17456	0.13842	0.34849	0.1415	0.0002248	2.53E-39	0.0011125	0.0036383	1.80E-35	9.85E-34	0.000746	2.61E-23	0.040968	0.1617	0.1851	0.3357	0.24277	NA	NA	NA	NA	NA	NA	NA	0.086614	0.148338	0.040241	0.056338	0.03279	0.0358	0.082524	0.041958	0.088398	0.12931	0.33013	0.17578
708	0.20887	0.21346	0.1369	0.188	0.709	0.15211	0.18914	0.145311	0.10294	0	0.10999	0.05583	0.10233	0.08671	0.03587	0.06166	0.1311	0.0024726	1.16E-32	0.0016588	0.0026083	4.78E-25	2.61E-23	0.0011125	2.61E-23	0.0033873	0.2428	0.28361	0.3842	0.26326	NA	NA	NA	NA	NA	NA	NA	0.097113	0.061381	0.038229	0.042254	0.02186	0.071599	0.048544	0.094406	0.022099	0.051724	0.26692	0.20454
709	0.42275	0.42118	0.28213	0.60823	0.2436	0.1998	0.34778	0.461046	0.14992	0.30961	0.31309	0.19708	0.10885	0.26996	0.19553	0.13152	0.2684	0.0024726	2.71E-24	0.0121284	0.0117722	1.43E-21	1.60E-28	0.0024726	6.91E-13	0.0773528	0.1983	0.30904	0.4255	0.29828	NA	NA	NA	NA	NA	NA	NA	0.120735	0	0.01006	0.00939	0	0	0.024272	0.031469	0	0	0.08245	0.08109
710	NA	NA	0.37963	NA	NA	NA	NA	NA	0.05093	0.18769	0	0.20776	0.15866	0.11315	0.15909	0.14079	0.3101	NA	NA	0.0016588	0.0017951	NA	NA	NA	NA	0.0044472	NA	NA	NA	NA	NA	NA	NA	NA	NA	NA	NA	NA	NA	NA	0.070423	0.02732	NA	NA	NA	NA	NA	NA	0.23195
711	0.07582	0.05911	0.30215	0.17097	0.4844	0.18465	0.18623	0.077978	0.14697	0	0.04304	0	0.14447	0.15385	0.09047	0	0	0.0011125	2.40E-34	0.000746	0.0022382	5.38E-32	2.94E-30	0.0121284	7.78E-20	0.0001771	0.2432	0.1422	0.2405	0.12942	NA	NA	NA	NA	NA	NA	NA	0.013123	0.043478	0.020121	0.004695	0.02186	0.002387	0.012136	0.115385	0.049724	0.008621	0.18257	0.19667
712	0.42275	0.40558	0.28075	0.33513	0.6045	0.1999	0.68376	0.239293	0.14661	0.27082	0.341	0.16765	0.23435	0.28342	0.17702	0.18869	0.4182	0.0054863	1.51E-17	0.0011125	0.0258632	2.32E-16	7.78E-20	0.0054863	4.25E-18	0.0863092	0.2034	0.39184	0.467	0.30166	NA	NA	NA	NA	NA	NA	NA	0.11811	0	0.01006	0.014085	0	0	0.070388	0.122378	0.033149	0	0.08261	0.10019
713	0.10658	0.08867	0.08597	0.18865	0.4861	0.25627	0.17774	0.571074	0.20371	0.08408	0.27495	0.05888	0.21839	0.29577	0.33537	0.3206	0.1187	0.0024726	1.21E-32	0.0024726	0.0474465	4.78E-25	8.76E-27	0.0121284	4.78E-25	0.0005122	0.3859	0.12061	0.2714	0.13029	NA	NA	NA	NA	NA	NA	NA	0.068241	0.074169	0.074447	0.061033	0.10929	0.071599	0.021845	0.083916	0.038674	0.057471	0.26374	0.34723
714	0.06438	0.04351	0.15573	0.11825	0.4838	0.14528	0.13202	0.359809	0.09989	0.08408	0.33374	0.16831	0.09702	0.21197	0.05909	0.05765	0.2323	0.000746	1.12E-37	0.0011125	0.0012729	1.80E-35	3.31E-37	0.0024726	5.38E-32	0.0002869	0.2276	0.11257	0.2302	0.09782	NA	NA	NA	NA	NA	NA	NA	0.249344	0.066496	0.022133	0.15493	0.11475	0.026253	0.101942	0.024476	0.022099	0.028736	0.19588	0.39583
715	0.23891	0.22332	NA	0.15682	0.4349	0.17923	0.20407	0.251409	0.09121	0.10099	0.14825	0.11352	0.13986	0.15128	0.11549	0	0.4126	0.0121284	5.94E-26	0.0081626	NA	2.32E-16	2.32E-16	0.0573242	2.06E-09	NA	0.3525	0.1952	0.333	0.22774	NA	NA	NA	NA	NA	NA	NA	0.089239	0.204604	0.162978	0.14554	NA	0.064439	0.097087	0.181818	0.022099	0.114943	0.29602	NA
716	0.11588	0.11741	0.16567	0.14971	0.4092	0.23702	0.16568	0.296022	0.24324	0.08305	0.11008	0.16829	0.11307	0.2605	0.25278	0.05477	0.1237	0.000746	5.33E-36	0.0036842	0.0024625	2.94E-30	1.60E-28	0.0024726	1.60E-28	0.000156	0.2884	0.11071	0.2946	0.17026	NA	NA	NA	NA	NA	NA	NA	0.099738	0.097187	0.062374	0.061033	0.18579	0.045346	0.01699	0.104895	0.01105	0.091954	0.18323	0.22054
717	0.18813	0.22906	0.34461	0.1655	0.3947	0.18613	0.15733	0.433233	0.10577	0.30864	0.42024	0.20877	0.2516	0.20463	0.22013	0	0.1363	0.0831727	5.92E-21	0.0036842	0.0125659	8.76E-27	7.78E-20	0.1679816	1.43E-21	0.0266657	0.3971	0.25012	0.3064	0.22465	NA	NA	NA	NA	NA	NA	NA	0.08399	0.079284	0.090543	0.037559	0.18033	0.066826	0.041262	0.185315	0.121547	0.048851	0.20037	0.59029
718	0.37697	0.41626	0.19468	0.13546	0.3887	0.19534	0.11512	0.065737	0.29304	0.17761	0.34186	0.05225	0.32614	0.24578	0.17608	0.18302	0.5672	0.0016588	1.24E-27	0.0011125	0.0017972	1.43E-21	4.25E-18	0.0179862	0.01799	0.0130867	0.3664	0.35646	0.4338	0.31809	NA	NA	NA	NA	NA	NA	NA	0.089239	0.181586	0.104628	0.117371	0.03279	0.083532	0.075243	0.129371	0.220994	0.321839	0.33844	0.23908
719	0.39771	0.34072	0.06986	0.26853	0.6407	0.21156	0.48083	0.399571	0.13643	0.26223	0.29586	0.05388	0.05363	0.12668	0.21349	0.19474	0.6159	0.0081626	1.33E-22	0.0054863	0.0081341	1.43E-21	1.43E-21	0.0054863	2.61E-23	0.0437926	0.188	0.39565	0.408	0.32829	NA	NA	NA	NA	NA	NA	NA	0.144357	0	0.002012	0.028169	0	0	0.06068	0.090909	0.005525	0	0.07617	0.06859
720	0.25179	0.21757	0.20414	0.08526	0.5211	0.10322	0.14879	0.112077	0.14818	0.28233	0.1365	0.10795	0.09645	0.17631	0.08921	0.11656	0.2657	0.0011125	1.19E-37	0.000746	0.0018841	5.38E-32	3.31E-37	0.000746	1.43E-21	0.0039263	0.1804	0.20268	0.3206	0.22382	NA	NA	NA	NA	NA	NA	NA	0.031496	0	0.004024	0.023474	0	0	0.038835	0.045455	0.005525	0	0.05589	0.0117
721	0.34192	0.32184	0.47168	0.25833	0.3016	0.28928	0.32291	0.086166	0.20135	0.08597	0.1372	0.1551	0.40441	0.24521	0.20098	0.21415	0.6178	0.0011125	2.34E-34	0.0179862	0.0044464	4.78E-25	2.61E-23	0.0036842	2.61E-23	0.0011708	0.3455	0.24972	0.3997	0.252	NA	NA	NA	NA	NA	NA	NA	0.062992	0.184143	0.01006	0.103286	0.0765	0.002387	0.055825	0.115385	0.038674	0.316092	0.28192	0.34155
722	0.22818	0.22824	0.18375	0.20982	0.5057	0.11366	0.08971	0.195767	0.13945	0.27901	0.2736	0.04598	0.24988	0.12442	0.03555	0.06227	0.1281	0.0011125	1.52E-27	0.0081626	0.0667528	4.78E-25	2.94E-30	0.000746	1.60E-28	0.0174338	0.1692	0.14848	0.2759	0.22247	NA	NA	NA	NA	NA	NA	NA	0.154856	0.12532	0.04829	0.131455	0.10929	0.054893	0.06068	0.101399	0.049724	0.100575	0.20914	0.46663
723	0.38269	0.4064	0.27332	0.29884	0.6256	0.19991	0.21094	0.3197	0.09491	0.51379	0.15865	0.09326	0.09414	0.2268	0.08834	0.21849	0.1284	0.0054863	1.60E-22	0.0121284	0.0150111	6.91E-13	8.76E-27	0.0036842	7.78E-20	0.0914236	0.1971	0.29241	0.3747	0.34865	NA	NA	NA	NA	NA	NA	NA	0.081365	0	0.01006	0.00939	0	0	0.002427	0.034965	0	0	0.03316	0.09237
724	0.20529	0.20525	0.3375	0.1457	0.3793	0.11645	0.28254	0.097422	0.19716	0.11073	0	0.29351	0.29293	0.13041	0.17347	0.08729	0.5836	0.0081626	NA	0.0054863	0.018107	1.43E-21	2.32E-16	0.0121284	6.91E-13	0.0010346	0.3082	0.26079	0.3593	0.24382	NA	NA	NA	NA	NA	NA	NA	0.125984	0.181586	NA	0.150235	0.30055	0.243437	0.133495	0.223776	0.18232	0.195402	0.15831	0.35818
725	0.41488	0.43924	0.26864	0.13405	0.2772	0.15167	0.12436	0.156355	0.29249	0.17899	0.08739	0.17645	0.30504	0.20122	0.25266	0.18337	0.1241	0.0054863	3.79E-19	0.0573242	0.0055407	2.32E-16	2.32E-16	0.0391657	0.0003353	0.0157156	0.3265	0.3454	0.4619	0.3512	NA	NA	NA	NA	NA	NA	NA	0.175853	0.309463	0.227364	0.178404	0.03825	0.439141	0.152913	0.22028	0.243094	0.367816	0.50119	0.13068
726	0.17811	0.13711	0.10883	0.20503	0.4468	0.19663	0.10218	0.281109	0.15051	0.30276	0.1127	0.17393	0.14992	0.28611	0.23442	0.3079	0.1197	0.0179862	2.89E-29	0.0179862	0.1371242	2.94E-30	8.76E-27	0.0081626	8.76E-27	0.0005747	0.2905	0.20911	0.3341	0.20044	NA	NA	NA	NA	NA	NA	NA	0.060367	0.092072	0.110664	0.117371	0.12022	0.138425	0.043689	0.15035	0.077348	0.155172	0.15574	0.31751
727	0.37196	0.40394	0.32536	0.08087	0.3212	0.24148	0.18964	0.188058	0.198	0.1687	0.09536	0.13389	0.04508	0.17702	0.08674	0.18262	0	0.0036842	1.46E-27	0.0016588	0.0029832	4.78E-25	1.43E-21	0.026597	3.78E-11	0.0027836	0.332	0.24883	0.4228	0.30234	NA	NA	NA	NA	NA	NA	NA	0.062992	0.16624	0.050302	0.061033	0.03279	0.040573	0.046117	0.08042	0.088398	0.313218	0.36771	0.55315
728	0.41917	0.44253	0.07486	0.42698	0.5371	0.19989	0.69582	0.433574	0.23807	0.3905	0.29458	0.26071	0.19744	0.3061	0.12149	0.26442	0.5617	0.0121284	6.99E-21	0.0121284	0.0157718	4.78E-25	1.43E-21	0.0121284	1.13E-07	0.0274242	0.2034	0.47045	0.4614	0.48423	NA	NA	NA	NA	NA	NA	NA	0.152231	0	0.024145	0.046948	0	0	0.019417	0.160839	0.016575	0	0.07276	0.05992
729	0.34621	0.36289	0.43427	0.28857	0.4241	0.21051	0.35593	0.115862	0.23818	0.17126	0.12748	0.19636	0.42979	0.17775	0.3142	0.14802	0.2993	0.0036842	2.83E-29	0.0179862	0.0110658	4.78E-25	7.78E-20	0.0081626	6.14E-06	0.0037637	0.2474	0.24293	0.4094	0.30548	NA	NA	NA	NA	NA	NA	NA	0.160105	0.283887	0.070423	0.122066	0.06011	0.138425	0.23301	0.202797	0.226519	0.316092	0.3714	0.3401
730	0.08441	0.06814	0.12467	0.1124	0.4846	0.12964	0.09635	0.492388	0.20107	0.30276	0.04639	0	0.10145	0.12124	0.07284	0.22379	0.1177	0.0011125	1.21E-32	0.0016588	0.0101063	5.38E-32	5.38E-32	0.0003353	4.78E-25	0.0001324	0.1469	0.14728	0.2257	0.12489	NA	NA	NA	NA	NA	NA	NA	0.094488	0.048593	0.120724	0.056338	0.05464	0.100239	0.097087	0.06993	0.077348	0.034483	0.11659	0.29269
731	0.17883	0.15681	0.30279	0.17159	0.484	0.15384	0.14865	0.169021	0.25317	0.29916	0.28912	0.43085	0.32156	0.21198	0.12975	0.23504	0.1216	0.0036842	2.90E-29	0.0391657	0.0095373	5.38E-32	9.85E-34	0.0179862	4.25E-18	0.0473712	0.3291	0.14181	0.3184	0.17757	NA	NA	NA	NA	NA	NA	NA	0.060367	0.148338	0.042254	0.103286	0.30601	0.152745	0.012136	0.059441	0.088398	0.155172	0.20388	0.37046
732	0.39056	0.34729	0.27949	0.48824	0.4683	0.19983	0.67498	0.482214	0.25516	0.31005	0.23045	0.21308	0.14977	0.30402	0.22388	0.28104	0.291	0.026597	1.70E-12	0.1679816	0.1171892	1.27E-14	2.32E-16	0.026597	1.13E-07	0.0786741	0.2099	0.42612	0.4288	0.43071	NA	NA	NA	NA	NA	NA	NA	0.230971	0	0.020121	0.023474	0	0	0.048544	0.255245	0.055249	0	0.05148	0.05956
733	0.3927	0.47126	0.2636	0.18044	0.4023	0.20518	0.23894	0.186779	0.24578	0.27185	0.16006	0.10417	0.26516	0.35508	0.21428	0.21533	0.3261	0.0036842	1.15E-32	0.0054863	0.0094192	7.78E-20	2.32E-16	0.0024726	1.13E-07	0.0180985	0.3604	0.29239	0.4318	0.37095	NA	NA	NA	NA	NA	NA	NA	0.089239	0.176471	0.072435	0.070423	0.07104	0.119332	0.087379	0.118881	0.104972	0.373563	0.34178	0.22391
734	0.11588	0.08539	0.14165	0.14558	0.4748	0.10005	0.09099	0.221609	0.15316	0.08121	0.06229	0.05556	0	0.18643	0	0.24705	0.1338	0.0005002	1.16E-32	0.0036842	0.0106189	2.94E-30	8.76E-27	0.000746	8.76E-27	4.20E-05	0.2413	0.11764	0.2247	0.12554	NA	NA	NA	NA	NA	NA	NA	0.073491	0.092072	0.167002	0.065728	0.06011	0.093079	0.145631	0.031469	0.127072	0.077586	0.16633	0.20968
735	NA	0.20772	0.19953	NA	0.5261	0.16094	0.17904	0.196849	0.10086	0.1926	0.52146	0.3418	0.26115	0.12815	0.07701	0.06162	0	0.0024726	6.18E-26	0.0831727	0.0118995	NA	2.94E-30	0.0179862	2.61E-23	0.174413	0.2758	0.17692	0.3176	0.23354	NA	NA	NA	NA	NA	NA	NA	0.249344	0.232737	0.072435	0.2723	0.24044	NA	0.143204	0.101399	0.038674	0.252874	0.12227	0.46762
736	0.17454	0.21429	0.13764	0.20599	0.7835	0.13532	0.21605	0.093603	0.0441	0.16798	0.10919	0.26608	0.08718	0.08888	0.12678	0.06427	0	0.0011125	1.42E-27	0.0005002	0.0084574	9.85E-34	8.76E-27	0.0121284	1.60E-28	0.0097561	0.212	0.27155	0.3706	0.2351	NA	NA	NA	NA	NA	NA	NA	0.238845	0.076726	0.080483	0.098592	0.08197	0.052506	0.087379	0.157343	0.104972	0.100575	0.14216	0.27503
737	0.09728	0.09031	0.34188	0.0942	0.4783	0.09611	0.06866	0.223276	0.05185	0.17791	0.47395	0.37645	0.31993	0.19315	0	0.20313	0	0.0002248	6.65E-26	0.0081626	0.0088496	2.94E-30	2.94E-30	0.0024726	1.60E-28	0.0010563	0.2644	0.11504	0.2441	0.15769	NA	NA	NA	NA	NA	NA	NA	0.052493	0.074169	0.014085	0.079812	0.28962	0.026253	0.097087	0.059441	0.022099	0.109195	0.10792	0.46208
738	0.19027	0.12644	0.37551	0.17463	0.4115	0.11499	0.07253	0.088969	0.05036	0.18423	0.46785	0.54371	0.25381	0.22113	0.15633	0.25643	0	0.0011125	5.60E-26	0.0024726	0.0078359	4.78E-25	1.60E-28	0.0179862	1.60E-28	0.0001231	0.3189	0.17843	0.344	0.20998	NA	NA	NA	NA	NA	NA	NA	0.094488	0.066496	0.042254	0.056338	0.30601	0.059666	0.004854	0.164336	0.016575	0.12069	0.21701	0.38683
739	0.20887	0.21346	0.1369	0.188	0.709	0.15211	0.18914	0.145311	0.10294	0	0.10999	0.05583	0.10233	0.08671	0.03587	0.06166	0.1311	0.0024726	1.16E-32	0.0016588	0.0026083	4.78E-25	2.61E-23	0.0011125	2.61E-23	0.0033873	0.2428	0.28361	0.3842	0.26326	NA	NA	NA	NA	NA	NA	NA	0.097113	0.061381	0.038229	0.042254	0.02186	0.071599	0.048544	0.094406	0.022099	0.051724	0.26692	0.20454
740	0.22961	0.22332	NA	0.14776	0.4026	0.20859	0.20508	0.256104	0.09121	0.10099	0.14321	0.15449	0.13986	0.15081	0.23652	0	0.4126	0.0081626	1.28E-22	0.0036842	NA	6.91E-13	2.32E-16	0.026597	1.13E-07	NA	0.4277	0.20342	0.3605	0.21973	NA	NA	NA	NA	NA	NA	NA	0.060367	0.15601	0.140845	0.075117	NA	0.057279	0.084951	0.206294	0.027624	0.103448	0.27346	NA
741	0.24464	0.22496	0.41864	0.20427	0.3568	NA	0.20187	NA	0.15229	0.09103	0.14182	0.14062	0.42445	0.05284	0.21735	0.08744	0.1131	0.0002248	1.22E-37	0.0179862	0.001707	1.80E-35	2.61E-23	NA	1.43E-21	0.0003499	NA	0.13237	NA	0.17703	NA	NA	NA	NA	NA	NA	NA	0.041995	0.130435	0.038229	0.042254	0.03825	0.062053	0.007282	NA	0.033149	0.175287	0.35319	0.30459
742	0.27253	0.33005	0.31257	0.22849	0.7026	0.19293	0.25117	0.144305	0.04211	0	0.09866	0.11406	0.10308	0.29042	0.0343	0.08514	0.2778	0.0011125	5.53E-31	0.0054863	0.0089389	7.78E-20	2.94E-30	0.0016588	1.27E-14	0.0339059	0.2875	0.2721	0.3015	0.21246	NA	NA	NA	NA	NA	NA	NA	0.097113	0.071611	0.046278	0.042254	0.01093	0.062053	0.174757	0.097902	0.066298	0.074713	0.33378	0.23884
743	0.28755	0.40722	0.57331	0.15626	0.8068	0.17416	0.23598	0.25084	0.04859	0.39557	0.4716	0.38133	0.32858	0.06511	0.23436	0.06427	0.1252	0.0054863	1.34E-27	0.0016588	0.0349998	7.78E-20	8.76E-27	0.026597	1.43E-21	0.1472809	0.3666	0.31156	0.5098	0.4147	NA	NA	NA	NA	NA	NA	NA	0.288714	0.15601	0.108652	0.169014	0.15301	0.054893	0.104369	0.213287	0.226519	0.163793	0.37441	0.35591
744	0.201	NA	0.40943	0.25383	0.5153	0.23241	NA	0.019611	0.29775	0.31672	0.26253	0.15681	0.37397	0.29008	0.13603	0.42263	0.4381	NA	1.41E-22	0.0121284	0.0091442	4.78E-25	4.25E-18	0.0036842	NA	0.0328108	0.2228	0.21749	0.2724	NA	NA	NA	NA	NA	NA	NA	NA	0.120735	NA	NA	0.197183	0.14208	0.064439	0.148058	0.104895	NA	0.247126	0.18308	0.38961
745	0.25179	0.21757	0.20414	0.08526	0.5211	0.10322	0.14879	0.112077	0.14818	0.28233	0.1365	0.10795	0.09645	0.17631	0.08921	0.11656	0.2657	0.0011125	1.19E-37	0.000746	0.0018841	5.38E-32	3.31E-37	0.000746	1.43E-21	0.0039263	0.1804	0.20268	0.3206	0.22382	NA	NA	NA	NA	NA	NA	NA	0.031496	0	0.004024	0.023474	0	0	0.038835	0.045455	0.005525	0	0.05589	0.0117
746	0.33047	0.36125	0.33795	0.20529	0.3366	0.25701	0.2911	0.15402	0.20891	0.31812	0.14163	0.28604	0.27467	0.34873	0.23514	0.46536	0.1349	0.0036842	3.01E-24	0.0573242	0.0028246	1.43E-21	3.78E-11	0.0081626	7.78E-20	0.00235	0.3268	0.2323	0.496	0.35977	NA	NA	NA	NA	NA	NA	NA	0.149606	0.28133	0.034205	0.112676	0.04918	0.0358	0.080097	0.237762	0.055249	0.261494	0.24004	0.25064
747	0.27897	0.22003	0.34661	0.1682	0.4441	0.11362	0.0854	0.15056	0.05162	0	0.28265	0.15301	0.09506	0.13149	0.08989	0.07428	0.1662	0.0054863	3.01E-19	0.0036842	0.2029627	1.43E-21	1.43E-21	0.026597	4.25E-18	0.0018189	0.2777	0.23107	0.3793	0.30724	NA	NA	NA	NA	NA	NA	NA	0.086614	0.14578	0.152918	0.117371	0.36612	0.181384	0.174757	0.223776	0.20442	0.172414	0.2935	0.35785
748	0.28755	0.30542	NA	0.22453	0.4804	0.34773	0.17669	0.042437	0.05373	0	0.27648	0	0.14495	0.12119	0.18729	0.17501	0.152	0.0016588	2.92E-29	0.0036842	NA	7.78E-20	1.13E-07	0.1192029	6.91E-13	NA	0.3688	0.25576	0.2805	0.19611	NA	NA	NA	NA	NA	NA	NA	0.107612	0.202046	0.100604	0.103286	NA	0.059666	0.053398	0.192308	0.038674	0.175287	0.3707	NA
749	0.12732	0.08046	0.36982	0.22126	0.4856	0.34943	0.21982	0.359248	0.13846	0.41101	0.16157	0.05528	0.16012	0.2195	0.13318	0.15746	0.6268	0.000746	1.23E-27	0.0081626	0.008222	9.85E-34	5.38E-32	0.0036842	1.43E-21	0.0004726	0.2544	0.15205	0.2428	0.13321	NA	NA	NA	NA	NA	NA	NA	0.057743	0.048593	0.152918	0.070423	0.10383	0.205251	0.065534	0.111888	0.18232	0.097701	0.18546	0.36682
750	0.38841	0.36043	0.27605	0.35773	0.3713	0.19981	0.41928	0.219945	0.14734	0.16742	0.10348	0.10521	0.05591	0.35028	0.10863	0.1172	0.2575	0.0054863	6.23E-26	0.0054863	0.0360233	4.78E-25	4.78E-25	0.0011125	1.43E-21	0.0091104	0.1932	0.31473	0.387	0.29735	NA	NA	NA	NA	NA	NA	NA	0.104987	0	0.004024	0.004695	0	0	0.007282	0.041958	0	0	0.0985	0.08994
751	0.20029	0.18966	NA	0.14132	0.4269	0.18537	0.18971	0.292315	0	0	0.08447	0.15449	0	0.15081	0.27905	0	0.2512	0.0024726	1.26E-27	0.0036842	NA	4.25E-18	7.78E-20	0.0179862	6.91E-13	NA	0.4114	0.19038	0.3323	0.22024	NA	NA	NA	NA	NA	NA	NA	0.03937	0.117647	0.108652	0.070423	NA	0.02148	0.036408	0.178322	0.022099	0.100575	0.26351	NA
752	0.23963	0.30213	0.23553	0.10838	0.392	0.12715	0.06004	0.445192	0.23531	0.1606	0	0.15187	0.34606	0.2414	0.22296	0.20359	0.2617	0.0001507	1.37E-27	0.0121284	0.0080457	2.94E-30	2.94E-30	0.0016588	1.43E-21	0.0116761	0.3502	0.157	0.3142	0.21992	NA	NA	NA	NA	NA	NA	NA	0.055118	0.161125	0.030181	0.075117	0.03825	0.009547	0.009709	0.034965	0.016575	0.212644	0.40113	0.18649
753	0.63448	0.62397	0.27308	0.19582	0.5264	0.19986	0.21082	0.119098	0.25743	0.19093	0.1887	0.26542	0.19623	0.33525	0.17276	0.20385	0.8968	0.0024726	4.07E-19	0.0831727	0.0576894	1.13E-07	2.32E-16	0.0081626	1.27E-14	0.3477809	0.1889	0.59494	0.5167	0.5012	NA	NA	NA	NA	NA	NA	NA	0.191601	0	0.004024	0.037559	0	0	0.126214	0.115385	0.044199	0	0.07725	0.03895
754	0.36481	0.37767	0.29755	0.22245	0.2763	0.23455	0.43404	0.066485	0.31415	0.08597	0.0895	0.43738	0.31299	0.17775	0.28149	0.28929	0.8995	0.0179862	6.98E-21	0.1679816	0.0136971	7.78E-20	8.76E-27	0.0011125	6.91E-13	0.0039408	0.2889	0.18678	0.4263	0.34184	NA	NA	NA	NA	NA	NA	NA	0.115486	0.396419	0.45674	0.347418	0.038251	0.057279	0.126214	0.444056	0.066298	0.3477	0.36418	0.28658
755	0.24893	0.21839	0.26565	0.17783	0.4657	0.24513	0.20611	0.133396	0.14828	0.30178	0.18745	0.09512	0.09898	0.2818	0.23462	0.29217	0.6171	0.0016588	5.29E-31	0.0024726	0.0023975	1.43E-21	1.27E-14	0.0024726	4.78E-25	0.0097853	0.3472	0.2446	0.3079	0.23216	NA	NA	NA	NA	NA	NA	NA	0.031496	0.16624	0.046278	0.028169	0.010929	0.038186	0.06068	0.122378	0.082873	0.20402	0.31397	0.20779
756	0.16309	0.15599	0.27885	0.1876	0.4231	0.15088	0.14383	0.201907	0.08266	0.30306	0.40561	0.05571	0.08785	0.21545	0.12725	0.18335	0.1281	0.0024726	2.75E-29	0.0005002	0.0018565	9.85E-34	5.38E-32	0.0011125	2.61E-23	0.0192903	0.1516	0.20095	0.2432	0.15556	NA	NA	NA	NA	NA	NA	NA	0.013123	0	0.002012	0	0	0	0.009709	0.01049	0	0	0.03909	0.0923
757	0.3834	0.31363	0.32347	0.17072	0.5447	0.17714	0.40008	0.083803	0.09435	0	0.04047	0.10227	0.04927	0.05904	0.05173	0	0.262	0.0179862	2.63E-29	0.0081626	0.0088453	3.78E-11	4.78E-25	0.0011125	6.91E-13	0.0014124	0.2408	0.23077	0.2347	0.19192	NA	NA	NA	NA	NA	NA	NA	0.052493	0.219949	0.064386	0.112676	0.032787	0.009547	0.014563	0.066434	0.01105	0.13218	0.51003	0.13177
758	0.17096	0.10181	0.20595	0.21097	0.4783	0.25991	0.20399	0.278915	0.13824	0.27781	0.15838	0.11351	0.10006	0.31187	0.1881	0.36401	0.2647	0.0016588	1.21E-27	0.0081626	0.006227	8.76E-27	1.60E-28	0.000746	1.43E-21	0.0011783	0.2576	0.18669	0.2351	0.14056	NA	NA	NA	NA	NA	NA	NA	0.070866	0.130435	0.167002	0.126761	0.081967	0.107399	0.075243	0.087413	0.19337	0.18103	0.17183	0.34804
759	0.34835	0.40394	0.22216	0.09647	0.47	0.11545	0.13177	0.118702	0.1471	0.16944	0.0958	0.38483	0.15173	0.17646	0.17695	0.11056	0.2945	0.000746	5.15E-36	0.0121284	0.0032202	2.94E-30	4.25E-18	0.0016588	6.91E-13	0.000927	0.2362	0.24749	0.3701	0.34261	NA	NA	NA	NA	NA	NA	NA	0.24147	0.138107	0.030181	0.140845	0.043716	0.033413	0.058252	0.073427	0.038674	0.24138	0.36577	0.16793
760	0.18598	0.19458	0.18453	0.18345	0.6976	0.19979	0.16265	0.151086	0.04808	0.20324	0.16154	0.15299	0.05076	0.08671	0.0721	0.06166	0.1311	0.000746	2.57E-34	0.0016588	0.0009442	5.38E-32	1.60E-28	0.0036842	8.76E-27	0.0034343	0.1795	0.25037	0.3704	0.22664	NA	NA	NA	NA	NA	NA	NA	0.018373	0	0.002012	0.004695	0	0	0.007282	0.048951	0.005525	0	0.04712	0.0533
761	0.19528	0.2266	0.28418	0.16401	0.392	0.20325	0.15927	0.416971	0.10577	0.30864	0.42024	0.20877	0.2501	0.19479	0.2273	0	0.1363	0.0831727	5.92E-21	0.0024726	0.0138115	4.78E-25	1.27E-14	0.5	1.43E-21	0.0266657	0.4467	0.28783	0.3374	0.21993	NA	NA	NA	NA	NA	NA	NA	0.08399	0.081841	0.090543	0.032864	0.163934	0.069212	0.058252	0.255245	0.116022	0.0431	0.19972	0.54807
762	0.13305	0.13465	0.32875	0.1246	0.4963	0.15873	0.17269	0.485921	0.10048	0.17791	0.52642	0.11162	0.42626	0.26787	0.09518	0.12243	0.1338	0.000746	2.60E-34	0.0011125	0.002708	2.94E-30	2.94E-30	0.0054863	8.76E-27	0.0008812	0.2188	0.17029	0.2493	0.14824	NA	NA	NA	NA	NA	NA	NA	NA	0.11509	0.136821	0.239437	0.10929	0.114558	0.235437	0.090909	0.165746	0.12356	0.21678	0.3748
763	0.49499	0.48358	0.27495	0.66391	0.7535	0.28268	0.69652	0.313346	0.19717	0.39058	0.22637	0.10135	0.1566	0.29516	0.18503	0.39941	0.4309	0.0036842	1.82E-17	0.0121284	0.0716173	2.32E-16	7.78E-20	0.0121284	4.25E-18	0.0491333	0.1914	0.3779	0.4539	0.41374	NA	NA	NA	NA	NA	NA	NA	0.089239	0	0.01006	0.00939	0	0	0.036408	0.118881	0.005525	0	0.07237	0.06961
764	0.11803	0.0936	0.08499	0.12722	0.4859	0.10075	0.05159	0.125631	0.10048	0.08408	0.16369	0.06041	0	0.18554	0.09824	0.13405	0.275	0.0024726	1.31E-27	0.0121284	0.0018644	2.94E-30	4.78E-25	0.0016588	5.38E-32	0.0001526	0.277	0.1866	0.2486	0.16577	NA	NA	NA	NA	NA	NA	NA	0.052493	0.076726	0.124748	0.084507	0.092896	0.112172	0.09466	0.125874	0.060773	0.08046	0.11476	0.23148
765	0.25536	0.23974	0.30711	0.1678	0.5712	0.08501	0.1033	0.191645	0.08115	0.27901	0.27365	0.21061	0.40398	0.12442	0	0.08627	0.1363	0.0024726	7.37E-21	0.0081626	0.1081126	1.60E-28	8.76E-27	0.000746	8.76E-27	0.0192257	0.2082	0.19608	0.3003	0.24914	NA	NA	NA	NA	NA	NA	NA	0.165354	0.161125	0.130785	0.150235	0.185792	0.081146	0.148058	0.122378	0.165746	0.13506	0.22256	0.40235
766	0.29685	0.3087	0.08733	0.1245	0.5168	0.22545	0.11842	0.666799	0.19795	0.08151	0.43191	0.32117	0.08948	0.10344	0.27232	0	0.1311	0.0054863	1.40E-22	0.0016588	0.0090599	1.13E-07	6.91E-13	0.2314752	1.27E-14	0.0338287	0.529	0.34951	0.5245	0.29014	NA	NA	NA	NA	NA	NA	NA	0.349081	0.26087	0.27163	0.239437	0.273224	0.412888	0.063107	0.423077	0.066298	0.2069	0.31731	0.43297
767	0.30258	0.28161	NA	0.14602	0.5472	0.23594	0.26407	0.079267	0.1935	0.08023	0.17622	0.16383	0.13702	0.05562	0	0	0.2892	0.0054863	2.50E-34	0.0054863	NA	4.25E-18	3.78E-11	0.0391657	4.25E-18	NA	0.2472	0.31513	0.2978	0.24697	NA	NA	NA	NA	NA	NA	NA	0.065617	0.237852	0.104628	0.126761	NA	0.054893	0.152913	0.097902	0.066298	0.1092	0.61741	NA
768	0.06438	0.05911	0.26659	0.16244	0.481	0.16322	0.16948	0.192487	0	0	0.04316	0.05591	0.04752	0.15081	0.03434	0.06125	0	0.0005002	1.08E-37	0.000746	0.0022238	2.94E-30	9.85E-34	0.0011125	1.43E-21	0.000277	0.211	0.12807	0.2043	0.14565	NA	NA	NA	NA	NA	NA	NA	0.028871	0.007673	0.044266	0.004695	0.005464	0.002387	0.080097	0.017483	0.027624	0	0.11383	0.11221
769	0.29041	0.26601	0.33837	0.09768	0.4629	0.06242	0.071	0.008054	0.10458	0	0.27872	0.14777	0.09829	0	0.09019	0.1598	0.164	0.0011125	5.74E-26	0.0081626	0.0758401	4.25E-18	1.43E-21	0.026597	1.43E-21	0.0062617	0.2714	0.27337	0.3465	0.32472	NA	NA	NA	NA	NA	NA	NA	0.091864	0.194373	0.167002	0.15493	0.284153	0.188544	0.25	0.251748	0.21547	0.1954	0.34692	0.35101
770	0.55937	0.55583	0.38415	0.6056	0.4215	0.22593	0.56632	0.434764	0.23652	0.19636	0.21424	0.2049	0.20762	0.28984	0.19198	0.21481	0.6278	0.0573242	8.25E-11	0.0391657	0.0487255	1.27E-14	7.78E-20	0.0081626	1.27E-14	0.349702	0.1916	0.44789	0.4952	0.45385	NA	NA	NA	NA	NA	NA	NA	0.24147	0	0.028169	0.023474	0	0	0.065534	0.160839	0.01105	0	0.06655	0.08431
771	0.06223	0.05008	0.16945	0.08255	0.4665	0.14143	0.06602	0.18945	0	0.1926	0.11087	0.05369	0	0.19442	0.0342	0.12567	0.1216	0.0005002	1.13E-37	0.000746	0.0045846	1.80E-35	3.31E-37	0.0005002	2.94E-30	0.000239	0.2187	0.11244	0.2504	0.15002	NA	NA	NA	NA	NA	NA	NA	0.018373	0.038363	0.018109	0.023474	0.060109	0	0	0.034965	0.005525	0.0431	0.16297	0.24062
772	0.27754	0.26108	0.3412	0.13105	0.4246	0.09443	0.10667	0.029096	0.10458	0	0.20484	0.20422	0.25765	0	0	0.07433	0	0.000746	1.25E-22	0.026597	0.1124859	1.43E-21	1.60E-28	0.0016588	1.60E-28	0.0034052	0.2019	0.24824	0.3344	0.28842	NA	NA	NA	NA	NA	NA	NA	0.065617	0.217391	0.042254	0.122066	0.311475	0.047733	0.024272	0.111888	0.022099	0.16667	0.36412	0.35798
773	0.06724	0.03612	0.27108	0.16184	0.4915	0.15763	0.13123	0.123264	0.1525	0.08408	0.06179	0.10365	0.11342	0.12468	0.05942	0.30903	0.1338	0.0011125	2.53E-34	0.000746	0.0094419	1.60E-28	2.94E-30	0.0003353	4.78E-25	7.83E-05	0.193	0.11604	0.1977	0.09491	NA	NA	NA	NA	NA	NA	NA	0.044619	0.025575	0.070423	0.023474	0.054645	0.050119	0.014563	0.024476	0.055249	0.03161	0.13053	0.1401
774	NA	NA	0.42961	NA	NA	0.31747	NA	0.356581	0.36734	0	0.13394	0.2233	0.32139	0.39195	0.16986	0.18336	0.1564	0.0573242	NA	NA	0.1535827	NA	NA	0.0081626	NA	NA	0.3609	NA	0.3408	NA	NA	NA	NA	NA	NA	NA	NA	NA	0.322251	NA	NA	0.196721	NA	NA	0.164336	NA	NA	NA	0.35172
775	0.08155	0.04926	0.30093	0.18136	0.4949	0.20658	0.14952	0.038891	0.10141	0.18558	0.06161	0.05552	0.16804	0.22944	0.09018	0.21327	0.135	0.000746	2.53E-34	0.0005002	0.0063986	1.60E-28	1.80E-35	0.000746	4.78E-25	1.95E-05	0.2112	0.12763	0.2038	0.09722	NA	NA	NA	NA	NA	NA	NA	0.086614	0.048593	0.177062	0.065728	0.060109	0.059666	0.131068	0.027972	0.143646	0.0546	0.14846	0.1632
776	0.27825	0.24548	0.27505	0.29303	0.4808	0.19988	0.26306	0.126484	0.19164	0.2078	0.22081	0.21308	0.13077	0.29907	0.11113	0.14069	0.4107	0.0054863	6.41E-26	0.0081626	0.0174558	7.78E-20	4.78E-25	0.0011125	3.78E-11	0.0209284	0.1962	0.1957	0.3295	0.34623	NA	NA	NA	NA	NA	NA	NA	0.094488	0	0.008048	0.037559	0	0	0.026699	0.083916	0.016575	0	0.0551	0.02682
777	0.12732	0.11658	0.09085	0.15443	0.4824	0.1175	0.06976	0.047505	0.15552	0.08408	0.04749	0.11744	0	0.18875	0.08577	0.12966	0.275	0.0011125	3.01E-24	0.0081626	0.0038114	4.78E-25	4.78E-25	0.0005002	8.76E-27	0.0003117	0.1565	0.18601	0.2402	0.20425	NA	NA	NA	NA	NA	NA	NA	0.107612	0.102302	0.158954	0.164319	0.081967	0.121718	0.087379	0.143357	0.143646	0.11207	0.07765	0.25209
778	0.23462	0.1954	0.16087	0.24148	0.4653	0.17809	0.11507	0.155082	0.04992	0.17791	0.35693	0.10871	0.21937	0.12334	0.14597	0.21941	0.301	0.0054863	6.67E-26	0.1192029	0.0199812	4.78E-25	7.78E-20	0.0121284	2.61E-23	0.0022897	0.2665	0.21939	0.3798	0.27276	NA	NA	NA	NA	NA	NA	NA	0.11811	0.143223	0.191147	0.211268	0.185792	0.229117	0.174757	0.171329	0.160221	0.21839	0.24632	0.29519
779	0.20458	0.15846	0.14306	0.15642	0.422	0.098	0.13375	0.05739	0.2583	0.22902	0.50428	0.38966	0.13126	0.05829	0.15819	0.15054	0.1327	0.0011125	6.24E-21	0.0081626	0.0014355	7.78E-20	1.43E-21	0.026597	7.78E-20	0.0066402	0.2973	0.24127	0.2917	0.2112	NA	NA	NA	NA	NA	NA	NA	0.152231	0.143223	0.128773	0.15493	0.163934	0.176611	0.26699	0.213287	0.176796	0.15517	0.24615	0.40358
780	0.28398	0.27997	0.19456	0.15183	0.7234	0.11862	0.12365	0.096518	0.14855	0.18815	0.23924	0.25041	0.14925	0.19447	0.27	0.06182	0	0.0011125	1.17E-32	0.0024726	0.0073027	1.27E-14	4.25E-18	0.0011125	8.76E-27	0.0801672	0.2266	0.30854	0.3749	0.33353	NA	NA	NA	NA	NA	NA	NA	0.244094	0.168798	0.183099	0.197183	0.120219	0.26969	0.121359	0.244755	0.226519	0.14368	0.22258	0.30474
781	0.20887	0.21346	0.1369	0.188	0.709	0.15211	0.18914	0.145311	0.10294	0	0.10999	0.05583	0.10233	0.08671	0.03587	0.06166	0.1311	0.0024726	1.16E-32	0.0016588	0.0026083	4.78E-25	2.61E-23	0.0011125	2.61E-23	0.0033873	0.2428	0.28361	0.3842	0.26326	NA	NA	NA	NA	NA	NA	NA	0.097113	0.061381	0.038229	0.042254	0.021858	0.071599	0.048544	0.094406	0.022099	0.05172	0.26692	0.20454
782	0.33977	0.43514	0.05962	0.16408	0.7724	0.35103	0.24512	0.305918	0.29687	0.3094	0.22989	0.20087	0.19259	0	0.28246	0.06123	0.4401	0.0831727	1.51E-22	0.0054863	0.0078289	7.78E-20	7.78E-20	0.0179862	1.27E-14	0.0637183	0.409	0.44282	0.4967	0.42392	NA	NA	NA	NA	NA	NA	NA	0.220472	0.332481	0.420523	0.356808	0.120219	0.198091	0.191748	0.293706	0.292818	0.23276	0.19041	0.1903
783	0.12375	0.078	0.36108	0.22041	0.4856	0.31076	0.22265	0.314819	0.13846	0.41101	0.16157	0.05528	0.21737	0.2195	0.09287	0.15608	0.6268	0.000746	1.23E-27	0.0081626	0.0074786	9.85E-34	5.38E-32	0.0036842	1.43E-21	0.0004726	0.2413	0.16803	0.2312	0.12971	NA	NA	NA	NA	NA	NA	NA	0.055118	0.040921	0.148893	0.070423	0.120219	0.214797	0.169903	0.101399	0.171271	0.10057	0.17218	0.37731
784	0.11516	0.06486	0.27183	0.15313	0.4831	0.14938	0.17138	0.059668	0.05174	0	0.04304	0.05327	0.0967	0.05913	0.12822	0	0	0.0016588	5.40E-31	0.0011125	0.0027769	4.78E-25	5.38E-32	0.0016588	8.76E-27	0.0006678	0.203	0.14702	0.2204	0.13426	NA	NA	NA	NA	NA	NA	NA	0.010499	0.015345	0.004024	0.004695	0.010929	0.011933	0.007282	0.038462	0.005525	0.01149	0.14737	0.11762
785	0.20744	0.1954	0.15559	0.11856	0.4628	0.13845	0.12717	0.685844	0.25341	0.17152	0.19608	0.23496	0.04349	0.25412	0.16497	0.14037	0.2695	0.0016588	1.27E-32	0.0179862	0.0046673	2.94E-30	1.27E-14	0.0036842	2.61E-23	0.0099165	0.2534	0.28654	0.3624	0.29236	NA	NA	NA	NA	NA	NA	NA	0.128609	0.176471	0.122736	0.164319	0.087432	0.152745	0.148058	0.146853	0.160221	0.18966	0.15878	0.37078
786	0.14378	0.11987	0.32577	0.15534	0.4834	0.18558	0.10722	0.069473	0.10283	0.19298	0.16131	0.04821	0.11181	0.27277	0.10925	0.05572	0.1345	0.000746	2.95E-24	0.0054863	0.0018793	2.61E-23	8.76E-27	0.0003353	4.78E-25	0.0012598	0.2727	0.16075	0.232	0.12986	NA	NA	NA	NA	NA	NA	NA	0.16273	0.086957	0.134809	0.112676	0.131148	0.062053	0.082524	0.094406	0.066298	0.13793	0.21694	0.3023
787	NA	NA	0.35984	NA	0.4597	NA	NA	NA	0.52287	0.19583	0.20963	0.15196	0.32608	0.31609	0.14337	0.1815	0	0.0054863	NA	0.0016588	0.03152	NA	2.61E-23	NA	NA	NA	NA	0.15795	NA	NA	NA	NA	NA	NA	NA	NA	NA	NA	0.28133	NA	0.084507	0.213115	NA	0.009709	NA	NA	NA	NA	0.31386
788	0.1588	0.12479	0.4753	0.1226	0.4366	0.16609	0.05652	0.293609	0.15608	0.29342	0.23918	0.38653	0.26048	0.21953	0.08686	0.1649	0.1695	0.0016588	2.84E-24	0.0179862	0.0041786	1.43E-21	1.60E-28	0.0054863	1.43E-21	0.0006626	0.2791	0.19936	0.3373	0.20103	NA	NA	NA	NA	NA	NA	NA	0.097113	0.071611	0.096579	0.070423	0.202186	0.081146	0.075243	0.202797	0.044199	0.08333	0.20615	0.46959
789	0.22461	0.23974	0.41683	0.20423	0.3718	0.17494	0.24996	0.129112	0.14528	0.17092	0.08046	0.20651	0.21648	0.26033	0.15501	0.14592	0.1341	0.0024726	1.21E-32	0.0011125	0.0039764	1.43E-21	3.31E-37	0.0024726	2.32E-16	0.0022097	0.1694	0.19398	0.3939	0.1742	NA	NA	NA	NA	NA	NA	NA	0.076115	0.153453	0.016097	0.056338	0.038251	0.031026	0.104369	0.167832	0.060773	0.1408	0.28066	0.29707
790	0.22389	0.16338	0.27719	0.20252	0.4259	0.17954	0.06982	0.156385	0.15773	0.18466	0.17311	0.20425	0.20069	0.29316	0.12402	0.2263	0.1869	0.0036842	2.79E-24	0.0121284	0.007608	4.25E-18	8.76E-27	0.0391657	8.76E-27	0.0005336	0.2787	0.17426	0.365	0.23356	NA	NA	NA	NA	NA	NA	NA	0.089239	0.120205	0.189135	0.112676	0.153005	0.119332	0.06068	0.178322	0.138122	0.18103	0.21401	NA
791	0.51359	0.51149	0.27965	0.38511	0.683	0.19974	0.35665	0.326539	0.19567	0.50281	0.14911	0.15785	0.24264	0.16001	0.09093	0.05995	0.2711	0.026597	4.25E-14	0.0179862	0.0253224	6.91E-13	4.25E-18	0.0081626	6.91E-13	0.0366689	0.1935	0.45054	0.4557	0.42629	NA	NA	NA	NA	NA	NA	NA	0.160105	0	0.006036	0.00939	0	0	0.092233	0.125874	0.022099	0	0.08749	0.0597
792	0.17597	0.24548	0.26801	0.20871	0.806	0.09669	0.16543	0.088124	0.0438	0.18007	0.23795	0.16476	0.15167	0.08888	0.07222	0.15181	0	0.0016588	2.89E-19	0.0121284	0.0140135	1.80E-35	8.76E-27	0.000746	1.60E-28	0.0418085	0.1371	0.26673	0.3372	0.29201	NA	NA	NA	NA	NA	NA	NA	0.335958	0.132992	0.185111	0.117371	0.125683	0.155131	0.109223	0.171329	0.160221	0.12931	0.21947	0.29533
793	0.19027	0.12644	0.37551	0.17463	0.4115	0.11499	0.07253	0.088969	0.05036	0.18423	0.46785	0.54371	0.25381	0.22113	0.15633	0.25643	0	0.0011125	5.60E-26	0.0024726	0.0078359	4.78E-25	1.60E-28	0.0179862	1.60E-28	0.0001231	0.3189	0.17843	0.344	0.20998	NA	NA	NA	NA	NA	NA	NA	0.094488	0.066496	0.042254	0.056338	0.306011	0.059666	0.004854	0.164336	0.016575	0.12069	0.21701	0.38683
794	NA	0.28079	0.23994	NA	0.3538	0.1639	0.07673	0.039782	0.14258	0.07902	0.08979	0.05691	0.10141	0.26926	0.11292	0.05592	0.2574	0.0016588	2.78E-29	0.0005002	0.0015748	NA	1.60E-28	0.000101	4.78E-25	0.0041117	0.1615	0.17764	0.2558	0.19052	NA	NA	NA	NA	NA	NA	NA	0.03937	0.184143	0.066398	0.042254	0.065574	NA	0.048544	0.167832	0.110497	0.27874	0.2432	0.30038
795	0.22604	0.2619	0.1092	0.1209	0.5575	0.11867	0.21773	0.137338	0.23172	0.08138	0.21661	0.2189	0.10192	0.19229	0.14063	0.1927	0.401	0.0016588	2.82E-29	0.0054863	0.0059019	1.43E-21	2.94E-30	0.0081626	2.32E-16	0.019525	0.3197	0.26497	0.3393	0.25085	NA	NA	NA	NA	NA	NA	NA	0.102362	0.161125	0.046278	0.117371	0.202186	0.057279	0.099515	0.157343	0.18232	0.1092	0.25236	0.35536
796	0.26824	0.21757	0.1569	0.20092	NA	0.11087	0.07277	0.072044	0.19649	0.28858	0.09672	0.3212	0.10689	0.12531	0.18443	0.13672	0.2989	0.026597	6.76E-21	0.1192029	0.1298817	8.76E-27	NA	0.0179862	1.43E-21	0.0062757	0.2311	NA	0.3855	0.29679	NA	NA	NA	NA	NA	NA	NA	0.11811	0.204604	0.152918	0.183099	0.278689	0.257757	NA	0.248252	0.187845	0.23563	0.29018	0.28914
797	0.23963	0.18801	0.13471	0.1042	0.3642	0.23045	0.10453	0.111679	0.19935	0.1678	0.04495	0.04746	0.19222	0.1752	0.20475	0	0.5966	0.0024726	5.61E-36	0.0011125	0.0023389	1.43E-21	4.78E-25	0.0054863	1.43E-21	0.0027425	0.3358	0.24968	0.3998	0.19361	NA	NA	NA	NA	NA	NA	NA	0.044619	0.153453	0.060362	0.056338	0.038251	0.121718	0.131068	0.27972	0.044199	0.17816	0.42776	0.13581
798	0.45064	0.51478	0.34289	0.222	0.5619	0.16102	0.43584	0.182762	0.44769	0	0.1411	0.04478	0.3137	0.11307	0.16959	0.05784	0.1668	0.0011125	1.23E-32	0.0121284	0.0209661	1.43E-21	2.32E-16	0.0573242	1.13E-07	0.0685928	0.361	0.37369	0.4431	0.45351	NA	NA	NA	NA	NA	NA	NA	0.314961	0.2711	0.187123	0.239437	0.147541	0.267303	0.283981	0.328671	0.309392	0.41379	0.58747	0.24628
799	0.31474	0.28079	0.28024	0.18195	0.4509	0.19974	0.23343	0.271342	0.14112	0.19011	0.3709	0.15687	0.14448	0.26489	0.13969	0.30138	0	0.0054863	6.08E-31	0.0121284	0.0158268	4.25E-18	4.78E-25	0.0081626	4.25E-18	0.0396072	0.19	0.32591	0.3868	0.3377	NA	NA	NA	NA	NA	NA	NA	0.102362	0	0.002012	0	0	0	0.007282	0.083916	0.005525	0	0.05816	0.08424
800	0.30615	0.32923	0.16011	0.08303	0.4488	0.09916	0.17196	0.230847	0.09378	0.15787	0.04518	0.19733	0.14029	0.17456	0.08842	0.27493	0.1415	0.0011125	1.11E-37	0.0011125	0.0012121	2.94E-30	1.60E-28	0.0011125	4.78E-25	0.0136541	0.1607	0.2068	0.36	0.29867	NA	NA	NA	NA	NA	NA	NA	0.104987	0.143223	0.028169	0.046948	0.043716	0.026253	0.097087	0.062937	0.082873	0.07759	0.39731	0.0418
801	0.28255	0.35304	0.32816	0.26386	0.5926	0.42872	0.43945	0.450832	0.19672	0	0.18223	0.14928	0.21423	0	0.18453	0.06384	0.4479	0.0024726	3.07E-19	0.0081626	0.017355	2.61E-23	7.78E-20	0.3100255	4.25E-18	0.5061954	0.4618	0.3683	0.5036	0.30316	NA	NA	NA	NA	NA	NA	NA	0.251969	0.148338	0.140845	0.150235	0.131148	0.207637	0.101942	0.437063	0.19337	0.24138	0.19866	0.38276
802	0.29614	0.27833	0.40549	0.20685	0.4588	NA	0.12839	NA	0.29155	0	0.04303	0.15466	0.2555	0.17396	0.18045	0.05073	0.1252	0.0005002	NA	0.0054863	0.0042076	5.38E-32	2.94E-30	NA	4.25E-18	0.0014146	NA	0.16534	NA	0.19613	NA	NA	NA	NA	NA	NA	NA	0.073491	0.161125	NA	0.075117	0.038251	0.004773	0.004854	NA	0.027624	0.19828	0.45946	0.3451
803	0.54149	0.45074	0.28002	0.62112	0.4567	0.23548	0.26032	0.186578	0.22913	0.29748	0.41975	0.29759	0.20654	0.28164	0.14729	0.14639	0.2603	0.0081626	7.12E-21	0.026597	0.0701445	4.25E-18	4.78E-25	0.0011125	1.43E-21	0.0215457	0.1981	0.42978	0.4924	0.36899	NA	NA	NA	NA	NA	NA	NA	0.133858	0	0.018109	0.014085	0	0	0.009709	0.094406	0.01105	0	0.07743	0.09145
804	0.22461	0.16502	0.24562	0.20314	0.4192	0.19952	0.07896	0.20269	0.15773	0.18466	0.11603	0.20425	0.30743	0.29316	0.17892	0.2263	0.1662	0.0036842	2.79E-24	0.0121284	0.0052301	4.25E-18	8.76E-27	0.0391657	8.76E-27	0.0005282	0.3314	0.18829	0.3901	0.24403	NA	NA	NA	NA	NA	NA	NA	0.099738	0.122762	0.189135	0.112676	0.153005	0.116945	0.067961	0.223776	0.138122	0.17529	0.21406	NA
805	0.2475	0.40887	0.46247	0.16468	0.6591	0.1032	0.20564	0.074714	0.35173	0.19408	0.06895	0.09753	0.09212	0	0.22787	0.27891	0.6079	0.0024726	3.38E-24	0.0003353	0.002276	9.85E-34	6.91E-13	0.0831727	1.43E-21	0.5328939	0.3043	0.34436	0.3982	0.37359	NA	NA	NA	NA	NA	NA	NA	0.170604	0.14578	0.195171	0.15493	0.087432	0.157518	0.167476	0.272727	0.19337	0.19253	0.20067	0.15555
806	0.13591	0.11002	0.09333	0.14278	0.4664	0.13381	0.05731	0.090556	0.10061	0.20373	0.16478	0.18164	0.03934	0.18554	0.05208	0.07446	0.275	0.0016588	6.44E-26	0.0121284	0.0057103	4.78E-25	2.61E-23	0.000746	4.78E-25	0.0005945	0.2515	0.19143	0.3133	0.18533	NA	NA	NA	NA	NA	NA	NA	0.110236	0.097187	0.15493	0.112676	0.10929	0.107399	0.084951	0.101399	0.060773	0.12069	0.11719	0.3181
807	0.08155	0.04926	0.30093	0.18136	0.4949	0.20658	0.14952	0.038891	0.10141	0.18558	0.06161	0.05552	0.16804	0.22944	0.09018	0.21327	0.135	0.000746	2.53E-34	0.0005002	0.0063986	1.60E-28	1.80E-35	0.000746	4.78E-25	1.95E-05	0.2112	0.12763	0.2038	0.09722	NA	NA	NA	NA	NA	NA	NA	0.086614	0.048593	0.177062	0.065728	0.060109	0.059666	0.131068	0.027972	0.143646	0.0546	0.14846	0.1632
808	NA	0.20279	0.09437	NA	0.4861	0.12899	0.1039	0.257713	0.19881	0.17152	0.09981	0.11699	0.05188	0.27816	0.06857	0.20974	0.44	0.0081626	6.88E-26	0.0179862	0.070489	NA	1.27E-14	0.0081626	8.76E-27	0.0015377	0.2477	0.26615	0.3233	0.25952	NA	NA	NA	NA	NA	NA	NA	0.136483	0.194373	0.21328	0.206573	0.147541	NA	0.298544	0.206294	0.232044	0.18966	0.16326	0.22076
809	0.20529	0.20525	0.3375	0.1457	0.3793	0.11645	0.28254	0.097422	0.19716	0.11073	0	0.29351	0.29293	0.13041	0.17347	0.08729	0.5836	0.0081626	NA	0.0054863	0.018107	1.43E-21	2.32E-16	0.0121284	6.91E-13	0.0010346	0.3082	0.26079	0.3593	0.24382	NA	NA	NA	NA	NA	NA	NA	0.125984	0.181586	NA	0.150235	0.300546	0.243437	0.133495	0.223776	0.18232	0.1954	0.15831	0.35818
810	0.31044	0.36371	0.15826	0.24596	0.6038	0.15405	0.11142	0.315817	0.09889	0.33494	0.22829	0.21297	0.14698	0.10523	0.09342	0.22088	0.1311	0.0054863	7.14E-21	0.0121284	0.0335918	1.60E-28	4.78E-25	0.0036842	6.91E-13	0.0728832	0.3544	0.3225	0.4298	0.36714	NA	NA	NA	NA	NA	NA	NA	0.249344	0.2711	0.275654	0.28169	0.273224	0.217184	0.114078	0.297203	0.149171	0.25287	0.24519	0.41196
811	0.06366	0.05829	0.13872	0.0937	0.4735	0.12243	0.06626	0.226411	0.09989	0.17791	0.36057	0.11149	0.16018	0.19315	0.09482	0.27457	0	0.000746	1.21E-32	0.0054863	0.003052	2.94E-30	5.38E-32	0.0024726	8.76E-27	0.0002108	0.186	0.10966	0.2431	0.15282	NA	NA	NA	NA	NA	NA	NA	0.036745	0.046036	0.01006	0.042254	0.081967	0.011933	0	0.062937	0.027624	0.06897	0.13824	0.25095
812	0.18813	0.2069	0.1567	0.15622	0.4995	0.11414	0.15027	0.113956	0.28066	0.42044	0.46918	0.33426	0.37202	0.22312	0.05902	0.26706	0.1341	0.0391657	7.35E-21	0.026597	0.0783394	9.85E-34	1.43E-21	0.0081626	3.78E-11	0.0130858	0.2629	0.21852	0.2528	0.26189	NA	NA	NA	NA	NA	NA	NA	0.364829	0.391304	0.34004	0.413146	0.295082	0.274463	0.123786	0.13986	0.220994	0.3046	0.23509	0.42128
813	0.36481	0.32841	0.20177	0.21657	0.5846	0.07934	0.1455	0.188021	0.14611	0.19022	0.57361	0.10775	0.31995	0.42437	0.1579	0.54775	0.1168	0.0121284	1.29E-22	0.0391657	0.169621	0.0003353	3.78E-11	0.0054863	7.78E-20	0.0473825	0.2913	0.37481	0.412	0.26094	NA	NA	NA	NA	NA	NA	NA	0.204724	0.140665	0.215292	0.122066	0.371585	0.379475	0.089806	0.164336	0.20442	0.2069	0.27639	0.50923
814	0.12518	0.07225	0.23868	0.20407	0.4906	0.31386	0.20087	0.167547	0.13846	0.18558	0.15838	0.05523	0.1623	0.32282	0.14974	0.15044	0.2647	0.000746	1.26E-27	0.0036842	0.0026453	1.60E-28	2.94E-30	0.0054863	4.78E-25	5.41E-05	0.2275	0.17772	0.2499	0.09984	NA	NA	NA	NA	NA	NA	NA	0.044619	0.056266	0.108652	0.051643	0.081967	0.078759	0.065534	0.076923	0.143646	0.11494	0.18917	0.3811
815	0.12804	0.08046	0.40082	0.2234	0.4859	0.35911	0.22152	0.336948	0.13846	0.41101	0.16157	0.05528	0.16012	0.2195	0.13321	0.15746	0.6268	0.000746	1.23E-27	0.0081626	0.008222	9.85E-34	5.38E-32	0.0036842	1.43E-21	0.0004726	0.2431	0.15205	0.2458	0.13191	NA	NA	NA	NA	NA	NA	NA	0.060367	0.046036	0.148893	0.070423	0.114754	0.210024	0.065534	0.111888	0.18232	0.10345	0.20846	0.3728
816	0.25179	0.21757	0.20414	0.08526	0.5211	0.10322	0.14879	0.112077	0.14818	0.28233	0.1365	0.10795	0.09645	0.17631	0.08921	0.11656	0.2657	0.0011125	1.19E-37	0.000746	0.0018841	5.38E-32	3.31E-37	0.000746	1.43E-21	0.0039263	0.1804	0.20268	0.3206	0.22382	NA	NA	NA	NA	NA	NA	NA	0.031496	0	0.004024	0.023474	0	0	0.038835	0.045455	0.005525	0	0.05589	0.0117
817	0.37124	0.33087	0.27752	0.19575	0.48	0.19975	0.29264	0.358735	0.20772	0.17371	0.10352	0.21679	0.15151	0.27165	0.08656	0.23068	0.49	0.0036842	1.54E-27	0.0081626	0.006862	7.78E-20	1.43E-21	0.0036842	1.43E-21	0.0412482	0.1935	0.3225	0.376	0.31658	NA	NA	NA	NA	NA	NA	NA	0.062992	0	0	0.00939	0	0	0.031553	0.073427	0.016575	0	0.08109	0.02945
818	0.28755	0.40722	0.57331	0.15626	0.8068	0.17416	0.23598	0.25084	0.04859	0.39557	0.4716	0.38133	0.32858	0.06511	0.23436	0.06427	0.1252	0.0054863	1.34E-27	0.0016588	0.0349998	7.78E-20	8.76E-27	0.026597	1.43E-21	0.1472809	0.3666	0.31156	0.5098	0.4147	NA	NA	NA	NA	NA	NA	NA	0.288714	0.15601	0.108652	0.169014	0.153005	0.054893	0.104369	0.213287	0.226519	0.16379	0.37441	0.35591
819	0.22031	0.25862	0.09894	0.19935	0.5067	0.30509	0.1828	0.635337	0.30677	0.08364	0.2501	0.15679	0.14154	0.20332	0.13526	0.18614	0.4163	0.026597	3.51E-19	0.0179862	0.0388744	2.32E-16	1.43E-21	0.2314752	7.78E-20	0.0678787	0.3529	0.34125	0.3947	0.31229	NA	NA	NA	NA	NA	NA	NA	0.144357	0.112532	0.189135	0.079812	0.081967	0.093079	0.199029	0.286713	0.165746	0.08621	0.30384	0.33132
820	0.16237	0.11002	0.18036	0.26073	0.4793	0.32379	0.25595	0.327645	0.24525	0.40356	0.35533	0.21507	0.37983	0.40168	0.28332	0.21769	0.6036	0.0036842	1.25E-22	0.0121284	0.0420299	1.43E-21	1.60E-28	0.0121284	1.43E-21	0.0015503	0.3002	0.13913	0.2668	0.13752	NA	NA	NA	NA	NA	NA	NA	0.068241	0.132992	0.062374	0.070423	0.218579	0.050119	0.033981	0.090909	0.01105	0.16092	0.27336	0.49719
821	0.29328	0.27504	0.25128	0.17979	0.3161	0.42069	0.27883	0.201421	0.29496	0.07878	0.12962	0.20353	0.10219	0.11092	0.23176	0.18688	0.5928	0.0024726	1.27E-32	0.0054863	0.0032711	5.38E-32	1.27E-14	0.0016588	2.61E-23	0.0062625	0.2107	0.2893	0.3452	0.24201	NA	NA	NA	NA	NA	NA	NA	0.139108	0.158568	0.036217	0.042254	0.027322	0.069212	0.055825	0.066434	0.077348	0.21264	0.46892	0.37092
822	0.23247	0.21429	0.19532	0.20054	0.5365	0.07233	0.09966	0.153539	0.08115	0.08138	0.33069	0.20541	0.34942	0.12543	0.0544	0.12428	0.2679	0.0011125	1.43E-22	0.0054863	0.0684487	7.78E-20	4.25E-18	0.000746	2.61E-23	0.0102366	0.2573	0.20526	0.2886	0.22686	NA	NA	NA	NA	NA	NA	NA	0.052493	0.053708	0.024145	0.061033	0.098361	0.033413	0.031553	0.13986	0.044199	0.05747	0.21347	0.41893
823	0.16309	0.15928	0.26318	0.09977	0.4301	0.20981	0.13724	0.276016	0.15701	0.08103	0.1116	0.22141	0.10245	0.19233	0.05728	0.13745	0.135	0.0024726	1.22E-32	0.0054863	0.0069321	1.80E-35	4.78E-25	0.0024726	7.78E-20	0.0028817	0.3034	0.25282	0.3461	0.23406	NA	NA	NA	NA	NA	NA	NA	0.128609	0.196931	0.239437	0.164319	0.180328	0.147971	0.106796	0.192308	0.176796	0.19253	0.15914	0.35244
824	0.1588	0.12479	0.4753	0.1226	0.4366	0.16609	0.05652	0.293609	0.15608	0.29342	0.23918	0.38653	0.26048	0.21953	0.08686	0.1649	0.1695	0.0016588	2.84E-24	0.0179862	0.0041786	1.43E-21	1.60E-28	0.0054863	1.43E-21	0.0006626	0.2791	0.19936	0.3373	0.20103	NA	NA	NA	NA	NA	NA	NA	0.097113	0.071611	0.096579	0.070423	0.202186	0.081146	0.075243	0.202797	0.044199	0.08333	0.20615	0.46959
825	0.39485	0.34154	0.38666	0.46543	0.4824	0.1999	0.21089	0.256887	0.1767	0.28743	0.21496	0.15166	0.17071	0.19629	0.12681	0.05492	0.1244	0.0016588	3.46E-19	0.026597	0.0134595	4.78E-25	1.43E-21	0.0016588	6.91E-13	0.012284	0.1957	0.34275	0.3787	0.30813	NA	NA	NA	NA	NA	NA	NA	0.120735	0	0.012072	0.028169	0	0	0.07767	0.052448	0	0	0.04619	0.0934
826	0.14163	0.12808	0.10812	0.1572	0.4844	0.11144	0.06457	0.102799	0.25812	0.08408	0	0	0	0.27928	0.03449	0.12014	0.275	0.0036842	2.76E-29	0.0121284	0.0336075	2.61E-23	1.27E-14	0.0016588	8.76E-27	0.0007006	0.2599	0.20106	0.2588	0.18664	NA	NA	NA	NA	NA	NA	NA	0.110236	0.099744	0.179074	0.159624	0.076503	0.176611	0.109223	0.146853	0.160221	0.08621	0.07829	0.1627
827	0.23462	0.1757	NA	0.32826	0.5156	0.31455	0.22355	0.195771	0.10379	0.12179	0.04451	0.22044	0.25756	0.05891	0.21937	0.15859	0.1279	0.0081626	5.95E-31	0.0036842	NA	1.60E-28	4.78E-25	0.0179862	4.78E-25	0.0043522	0.3727	0.2096	0.2699	0.17695	NA	NA	NA	NA	NA	NA	NA	0.031496	0.214834	0.171026	0.084507	NA	0.212411	0.150485	0.059441	0.071823	0.28448	0.26188	0.24779
828	0.25536	0.23974	0.30711	0.1678	0.5712	0.08501	0.1033	0.191645	0.08115	0.27901	0.27365	0.21061	0.40398	0.12442	0	0.08627	0.1363	0.0024726	7.37E-21	0.0081626	0.1081126	1.60E-28	8.76E-27	0.000746	8.76E-27	0.0192257	0.2082	0.19608	0.3003	0.24914	NA	NA	NA	NA	NA	NA	NA	0.165354	0.161125	0.130785	0.150235	0.185792	0.081146	0.148058	0.122378	0.165746	0.13506	0.22256	0.40235
829	0.1309	0.09442	0.33977	0.2295	0.4864	0.33476	0.21362	0.391704	0.20236	0.41101	0.28057	0.15891	0.21504	0.31612	0.27339	0.22504	0.6268	0.0054863	1.24E-27	0.0081626	0.0304436	2.94E-30	1.60E-28	0.0391657	1.43E-21	0.0002842	0.3651	0.1494	0.2656	0.15152	NA	NA	NA	NA	NA	NA	NA	0.08399	0.107417	0.191147	0.079812	0.169399	0.176611	0.050971	0.087413	0.176796	0.14368	0.2256	0.43178
830	0.32046	0.29967	0.19562	0.14556	0.4905	0.093	0.14097	0.056581	0.19967	0	0.21052	0.10704	0.26133	0	0.20534	0.08707	0.1279	0.0121284	6.52E-21	0.0179862	0.0318562	7.78E-20	0.0003353	0.026597	6.91E-13	0.0075734	0.281	0.32918	0.3527	0.29117	NA	NA	NA	NA	NA	NA	NA	0.146982	0.230179	0.195171	0.197183	0.163934	0.138425	0.199029	0.304196	0.088398	0.20402	0.38141	0.39838
831	0.23033	0.25205	0.35134	0.20831	0.3376	0.22804	0.26002	0.065355	0.14616	0.08597	0.08053	0.20651	0.20738	0.17775	0.19433	0.14592	0.1349	0.0024726	4.98E-36	0.0011125	0.0081516	2.61E-23	5.38E-32	0.0016588	2.32E-16	0.0011459	0.2458	0.17627	0.4049	0.23627	NA	NA	NA	NA	NA	NA	NA	0.065617	0.12532	0.012072	0.051643	0.016393	0.02864	0.150485	0.213287	0.077348	0.16092	0.28025	0.29038
832	0.10086	0.06076	0.35998	0.20372	0.4692	0.33417	0.18696	0.288365	0.13823	0.41101	0.16157	0.16691	0.21504	0.31612	0.17331	0.22503	0.2647	0.0011125	2.79E-29	0.0054863	0.0152446	2.94E-30	5.38E-32	0.0024726	2.61E-23	0.0001027	0.3248	0.14359	0.2347	0.12613	NA	NA	NA	NA	NA	NA	NA	0.028871	0.048593	0.10664	0.028169	0.10929	0.107399	0.024272	0.052448	0.121547	0.10345	0.13821	0.37423
833	0.12303	0.14286	0.08768	0.08098	0.4896	0.10304	0.09546	0.284288	0.19931	0.20463	0.22728	0.16482	0.0436	0.19233	0.07422	0.12212	0.1267	0.0121284	2.47E-34	0.0121284	0.0044518	2.94E-30	1.60E-28	0.0016588	4.25E-18	0.0008147	0.2506	0.13229	0.2191	0.18237	NA	NA	NA	NA	NA	NA	NA	0.128609	0.219949	0.134809	0.225352	0.142077	0.057279	0.082524	0.038462	0.127072	0.10632	0.11721	0.30865
834	NA	0.13136	0.16167	NA	0.463	NA	0.11729	NA	0.1016	0.18515	0.35742	0	0.21748	0.18554	0.07471	0.13362	0.1307	0.0016588	7.26E-21	0.0054863	0.0030785	NA	4.78E-25	NA	4.78E-25	0.0004585	NA	0.21216	NA	0.19439	NA	NA	NA	NA	NA	NA	NA	0.215223	0.112532	0.225352	0.211268	0.202186	NA	0.395631	NA	0.265193	0.14943	0.16589	0.39221
835	0.31617	0.37192	0.08891	0.31948	0.6215	0.16088	0.23597	0.12433	0.18886	0.54313	0.22556	0.11429	0.20451	0.20276	0.09553	0.4813	0.2679	0.0054863	7.79E-21	0.0831727	0.1672299	7.78E-20	3.78E-11	0.0036842	1.27E-14	0.0337356	0.3139	0.38033	0.3851	0.35902	NA	NA	NA	NA	NA	NA	NA	0.212598	0.181586	0.195171	0.122066	0.15847	0.109785	0.165049	0.22028	0.187845	0.18966	0.37704	0.42128
836	0.21531	0.25287	0.21837	0.20296	0.5281	0.10261	0.23138	0.203572	0.14629	0.18992	0.35319	0.22437	0.19898	0.20357	0.07548	0.12602	0.7628	0.0054863	1.64E-22	0.026597	0.0102397	1.43E-21	8.76E-27	0.0054863	2.32E-16	0.0030117	0.1484	0.24231	0.3038	0.26679	NA	NA	NA	NA	NA	NA	NA	0.128609	0.043478	0.046278	0.042254	0.054645	0.026253	0.021845	0.090909	0.027624	0.04023	0.44989	0.4077
837	0.34692	0.37438	0.23317	0.09328	0.5402	0.24539	0.17133	0.099585	0.2007	0.31682	0.35181	0.22633	0.09672	0.27389	0.24978	0.25536	0.8241	0.0179862	2.70E-34	0.0011125	0.0046083	1.43E-21	4.78E-25	0.0011125	6.14E-06	0.0391172	0.2908	0.27743	0.3578	0.28612	NA	NA	NA	NA	NA	NA	NA	0.186352	0.253197	0.231388	0.164319	0.04918	0.221957	0.07767	0.199301	0.270718	0.26724	0.41219	0.16245
838	0.38269	0.4064	0.27332	0.29884	0.6256	0.19991	0.21094	0.3197	0.09491	0.51379	0.15865	0.09326	0.09414	0.2268	0.08834	0.21849	0.1284	0.0054863	1.60E-22	0.0121284	0.0150111	6.91E-13	8.76E-27	0.0036842	7.78E-20	0.0914236	0.1971	0.29241	0.3747	0.34865	NA	NA	NA	NA	NA	NA	NA	0.081365	0	0.01006	0.00939	0	0	0.002427	0.034965	0	0	0.03316	0.09237
839	0.20315	0.17241	0.39642	0.10097	0.4931	0.18253	0.11293	0.334638	0.1852	0.40913	0.17292	0.11023	0.36242	0.21488	0.18774	0.13416	0.4288	0.0016588	1.46E-27	0.0036842	0.1873926	4.78E-25	2.06E-09	0.0391657	4.25E-18	0.0306045	0.4217	0.35948	0.4206	0.18842	NA	NA	NA	NA	NA	NA	NA	0.102362	0.14578	0.130785	0.15493	0.273224	0.147971	0.276699	0.437063	0.088398	0.16092	0.27838	0.40687
840	0.3834	0.31363	0.32347	0.17072	0.5447	0.17714	0.40008	0.083803	0.09435	0	0.04047	0.10227	0.04927	0.05904	0.05173	0	0.262	0.0179862	2.63E-29	0.0081626	0.0088453	3.78E-11	4.78E-25	0.0011125	6.91E-13	0.0014124	0.2408	0.23077	0.2347	0.19192	NA	NA	NA	NA	NA	NA	NA	0.052493	0.219949	0.064386	0.112676	0.032787	0.009547	0.014563	0.066434	0.01105	0.13218	0.51003	0.13177
841	0.11874	0.08949	0.17719	0.21458	0.472	0.2613	0.2082	0.356862	0.24834	0.41101	0.15969	0.11351	0.10094	0.21883	0.28908	0.15544	0.4701	0.0016588	5.66E-31	0.0179862	0.016531	2.94E-30	5.38E-32	0.0081626	8.76E-27	0.0009316	0.3567	0.16485	0.2792	0.16154	NA	NA	NA	NA	NA	NA	NA	0.070866	0.104859	0.177062	0.070423	0.092896	0.140811	0.07767	0.122378	0.160221	0.10632	0.13827	0.34747
842	0.10014	0.12397	0.19905	0.14447	0.4487	0.21099	0.12038	0.459646	0.29871	0.0843	0.34163	0.15994	0.3307	0.1226	0.40942	0.12392	0.1177	0.0003353	5.44E-36	0.0054863	0.0026479	5.38E-32	4.78E-25	0.1679816	8.76E-27	0.0001495	0.4914	0.10377	0.3362	0.16039	NA	NA	NA	NA	NA	NA	NA	0.286089	0.173913	0.044266	0.169014	0.240437	0.047733	0.004854	0.108392	0.038674	0.10345	0.2157	0.36381
843	0.28755	0.29557	0.36303	0.20654	0.4603	NA	0.26044	NA	0.09988	0	0.05525	0.05196	0.30143	0.05403	0.24375	0.21771	0.2581	NA	NA	0.0036842	0.0026085	4.78E-25	1.27E-14	NA	2.61E-23	NA	NA	0.20816	NA	0.24438	NA	NA	NA	NA	NA	NA	NA	NA	NA	NA	0.093897	0.081967	0.052506	0.055825	NA	0.055249	NA	0.35008	0.29257
844	0.06366	0.05583	0.28254	0.09579	0.4737	0.12007	0.06407	0.24255	0.09989	0.17791	0.42345	0.15963	0.21326	0.19315	0.09534	0.27457	0.1255	0.000746	1.21E-32	0.0054863	0.0039185	2.94E-30	5.38E-32	0.0016588	1.60E-28	0.0002108	0.1757	0.1085	0.234	0.15259	NA	NA	NA	NA	NA	NA	NA	0.036745	0.046036	0.01006	0.051643	0.15847	0.011933	0	0.08042	0.022099	0.06609	0.13822	0.32402
845	0.21388	0.22578	0.26172	0.17846	0.5226	0.21554	0.18733	0.175317	0.20111	0.18784	0.09431	0.56162	0.04999	0.28164	0.13006	0.18813	0.7628	0.0573242	7.89E-21	0.3100255	0.0176343	4.78E-25	1.60E-28	0.0011125	4.25E-18	0.003738	0.1779	0.29599	0.2936	0.2631	NA	NA	NA	NA	NA	NA	NA	0.178478	0.143223	0.102616	0.192488	0.103825	0.040573	0.026699	0.136364	0.104972	0.06322	0.48083	0.40692
846	0.23891	0.22332	NA	0.15682	0.4349	0.17923	0.20407	0.251409	0.09121	0.10099	0.14825	0.11352	0.13986	0.15128	0.11549	0	0.4126	0.0121284	5.94E-26	0.0081626	NA	2.32E-16	2.32E-16	0.0573242	2.06E-09	NA	0.3525	0.1952	0.333	0.22774	NA	NA	NA	NA	NA	NA	NA	0.089239	0.204604	0.162978	0.14554	NA	0.064439	0.097087	0.181818	0.022099	0.11494	0.29602	NA
847	0.36338	0.35714	0.27368	0.0741	0.2126	0.15211	0.16012	0.16572	0.23563	0.16421	0.09524	0.0483	0.25966	0.24544	0.12325	0.11671	0.2981	0.0024726	5.74E-31	0.0121284	0.0039833	9.85E-34	4.78E-25	0.0036842	1.27E-14	0.0009419	0.178	0.26102	0.321	0.2445	NA	NA	NA	NA	NA	NA	NA	0.209974	0.176471	0.022133	0.13615	0.027322	0.016706	0.01699	0.055944	0.016575	0.16379	0.5804	0.20995
848	0.16094	0.14696	0.11551	0.16656	0.413	0.24262	0.20915	0.547782	0.2874	0.29438	0.33275	0.16844	0.28102	0.36671	0.22687	0.29597	0.2647	0.0391657	2.79E-29	0.0081626	0.2675568	7.78E-20	7.78E-20	0.0054863	2.32E-16	0.0009087	0.3261	0.13393	0.2809	0.15787	NA	NA	NA	NA	NA	NA	NA	0.086614	0.153453	0.090543	0.112676	0.26776	0.085919	0.036408	0.062937	0.027624	0.12356	0.14854	0.31528
849	0.15665	0.16749	0.27786	0.13942	0.7261	0.11877	0.12528	0.062447	0.04795	0.20324	0.29267	0.14236	0.09958	0.06218	0.1106	0.06427	0	0.0005002	1.13E-37	0.0016588	0.0013337	5.38E-32	5.38E-32	0.000746	8.76E-27	0.0087852	0.1761	0.25557	0.3123	0.20748	NA	NA	NA	NA	NA	NA	NA	0.018373	0	0	0.004695	0	0	0.004854	0.031469	0	0	0.0453	0.06006
850	0.25322	0.32184	0.42051	0.13563	0.7157	0.05584	0.13157	0.131425	0.30331	0.09275	0.17269	0.25472	0.10462	0.09616	0.10625	0.13185	0.1197	0.0011125	6.58E-21	0.0036842	0.1274638	7.78E-20	4.78E-25	0.0024726	2.61E-23	0.0629689	0.2696	0.31104	0.399	0.30341	NA	NA	NA	NA	NA	NA	NA	0.24147	0.186701	0.173038	0.173709	0.213115	0.236277	0.109223	0.321678	0.171271	0.22701	0.21689	0.36265
851	0.25823	0.27176	0.11045	0.17947	0.7562	0.1345	0.18002	0.109024	0.09665	0.28439	0.10919	0.26495	0.04238	0	0.17585	0	0	0.0036842	6.13E-31	0.0011125	0.0131653	8.76E-27	4.25E-18	0.026597	8.76E-27	0.0344122	0.2781	0.29141	0.423	0.28894	NA	NA	NA	NA	NA	NA	NA	0.278215	0.140665	0.144869	0.178404	0.196721	0.174224	0.121359	0.27972	0.20442	0.14943	0.22114	0.28406
852	0.19027	0.20772	0.25361	0.24521	0.5572	0.22749	0.21095	0.188348	0.04311	0.09043	0.16471	0.04574	0.10539	0.09655	0.13057	0.05985	0.1311	0.0054863	2.76E-29	0.0011125	0.0025963	4.78E-25	1.60E-28	0.0024726	2.61E-23	0.0081952	0.194	0.25728	0.3465	0.21672	NA	NA	NA	NA	NA	NA	NA	0.044619	0	0.012072	0	0	0	0.007282	0.038462	0.01105	0	0.03037	0.08415
853	0.3412	0.35961	NA	0.17076	0.6504	NA	0.12423	NA	0.05176	0.36462	0.08448	0.12072	0.13051	0.16264	0.08475	0.05799	0.4552	0.0024726	NA	0.026597	NA	2.94E-30	8.76E-27	NA	6.91E-13	NA	NA	0.32761	NA	0.25258	NA	NA	NA	NA	NA	NA	NA	NA	0.324808	NA	0.197183	NA	0.069212	0.17233	NA	0.104972	0.28448	0.65423	NA
854	0.23247	0.21429	0.19532	0.20054	0.5365	0.07233	0.09966	0.153539	0.08115	0.08138	0.33069	0.20541	0.34942	0.12543	0.0544	0.12428	0.2679	0.0011125	1.43E-22	0.0054863	0.0684487	7.78E-20	4.25E-18	0.000746	2.61E-23	0.0102366	0.2573	0.20526	0.2886	0.22686	NA	NA	NA	NA	NA	NA	NA	0.052493	0.053708	0.024145	0.061033	0.098361	0.033413	0.031553	0.13986	0.044199	0.05747	0.21347	0.41893
855	0.11516	0.08456	0.34856	0.19539	0.4804	0.35323	0.21294	0.362467	0.13823	0.41101	0.16157	0.05528	0.21504	0.22039	0.23491	0.15746	0.6268	0.000746	2.77E-29	0.0081626	0.0122333	9.85E-34	5.38E-32	0.0179862	1.43E-21	0.0006209	0.2807	0.15101	0.2589	0.16352	NA	NA	NA	NA	NA	NA	NA	0.060367	0.063939	0.205231	0.079812	0.136612	0.200477	0.063107	0.122378	0.187845	0.09483	0.15972	0.42751
856	0.25465	0.23235	0.44866	0.10191	0.3998	0.05586	0.06643	0.015277	0.10458	0.12957	0.22146	0.09284	0.20362	0.13219	0	0.07433	0.1662	0.0002248	6.08E-21	0.0024726	0.0427786	1.43E-21	4.78E-25	0.0011125	1.43E-21	0.0013549	0.2558	0.20215	0.337	0.27157	NA	NA	NA	NA	NA	NA	NA	0.062992	0.143223	0.054326	0.093897	0.306011	0.019093	0.07767	0.111888	0.033149	0.1523	0.30712	0.2626
857	0.27897	NA	0.29173	0.23759	0.4953	NA	NA	NA	0.51717	0.18833	0.06645	0.14411	0.22379	0.27369	0.2499	0.29341	0.4144	NA	3.09E-19	0.0121284	0.0096111	8.76E-27	1.13E-07	NA	NA	NA	NA	0.30518	NA	NA	NA	NA	NA	NA	NA	NA	NA	0.07874	NA	NA	0.117371	0.021858	0.054893	0.101942	NA	NA	NA	0.3839	0.24758
858	0.24821	0.26355	0.23262	0.14324	0.2546	0.13865	0.08968	0.098561	0.10088	0.07878	0.09179	0.15943	0.1013	0.11305	0.10741	0.1519	0.3959	0.0011125	5.80E-31	0.0054863	0.0005905	2.94E-30	8.76E-27	0.0011125	4.78E-25	0.0049168	0.1382	0.21148	0.2795	0.20836	NA	NA	NA	NA	NA	NA	NA	0.015748	0	0	0.00939	0	0	0.002427	0.048951	0	0	0.05862	0.03645
859	0.22246	0.2578	0.10356	0.2	0.5073	0.29813	0.18051	0.659285	0.30677	0.08364	0.2501	0.15679	0.14154	0.20332	0.13526	0.18614	0.4163	0.026597	1.65E-17	0.026597	0.0536482	2.32E-16	2.61E-23	0.1679816	7.78E-20	0.0875416	0.2833	0.32621	0.3639	0.3176	NA	NA	NA	NA	NA	NA	NA	0.141732	0.109974	0.187123	0.079812	0.087432	0.090692	0.230583	0.255245	0.165746	0.07759	0.30284	0.33255
860	0.24678	0.22167	0.35436	0.18703	0.4954	0.25872	0.17245	0.252361	0.35793	0.18738	0.39444	0.16094	0.11203	0.15039	0.2412	0.17975	0.1184	0.0054863	1.47E-22	0.0573242	0.0488805	4.25E-18	7.78E-20	0.0831727	2.61E-23	0.0048661	0.4517	0.33507	0.3217	0.18535	NA	NA	NA	NA	NA	NA	NA	0.212598	0.138107	0.120724	0.15493	0.04918	0.102625	0.133495	0.258741	0.116022	0.08908	0.25306	0.44264
861	0.26824	0.21757	0.1569	0.20092	NA	0.11087	0.07277	0.072044	0.19649	0.28858	0.09672	0.3212	0.10689	0.12531	0.18443	0.13672	0.2989	0.026597	6.76E-21	0.1192029	0.1298817	8.76E-27	NA	0.0179862	1.43E-21	0.0062757	0.2311	NA	0.3855	0.29679	NA	NA	NA	NA	NA	NA	NA	0.11811	0.204604	0.152918	0.183099	0.278689	0.257757	NA	0.248252	0.187845	0.23563	0.29018	0.28914
862	0.27468	0.289	0.56007	0.15114	0.4926	0.20279	0.14709	0.032787	0.05373	0	0.40164	0.05338	0.19024	0.12119	0.15034	0.17378	0	0.0016588	6.74E-26	0.0036842	0.0807679	2.32E-16	4.25E-18	0.0036842	3.78E-11	0.0118927	0.2567	0.24211	0.2853	0.20485	NA	NA	NA	NA	NA	NA	NA	0.086614	0.186701	NA	0.093897	0.31694	0.023866	0.043689	0.164336	0.044199	0.16379	0.45097	0.42784
863	0.25036	0.2381	0.28281	0.19999	0.455	0.24987	0.21071	0.174987	0.16141	0.12104	0.10244	0.33083	0.15797	0.09915	0.16344	0.15577	0.3137	0.0005002	2.94E-24	0.0391657	0.0018119	4.78E-25	1.60E-28	0.1192029	4.25E-18	0.0015481	0.4191	0.27995	0.4054	0.33412	NA	NA	NA	NA	NA	NA	NA	0.215223	0.196931	0.193159	0.169014	0.114754	0.267303	0.317961	0.304196	0.248619	0.15517	0.33115	0.43113
864	0.20029	0.18966	NA	0.14132	0.4269	0.18537	0.18971	0.292315	0	0	0.08447	0.15449	0	0.15081	0.27905	0	0.2512	0.0024726	1.26E-27	0.0036842	NA	4.25E-18	7.78E-20	0.0179862	6.91E-13	NA	0.4114	0.19038	0.3323	0.22024	NA	NA	NA	NA	NA	NA	NA	0.03937	0.117647	0.108652	0.070423	NA	0.02148	0.036408	0.178322	0.022099	0.10057	0.26351	NA
865	0.25465	0.23235	0.44866	0.10191	0.3998	0.05586	0.06643	0.015277	0.10458	0.12957	0.22146	0.09284	0.20362	0.13219	0	0.07433	0.1662	0.0002248	6.08E-21	0.0024726	0.0427786	1.43E-21	4.78E-25	0.0011125	1.43E-21	0.0013549	0.2558	0.20215	0.337	0.27157	NA	NA	NA	NA	NA	NA	NA	0.062992	0.143223	0.054326	0.093897	0.306011	0.019093	0.07767	0.111888	0.033149	0.1523	0.30712	0.2626
866	0.06223	0.05008	0.16945	0.08255	0.4665	0.14143	0.06602	0.18945	0	0.1926	0.11087	0.05369	0	0.19442	0.0342	0.12567	0.1216	0.0005002	1.13E-37	0.000746	0.0045846	1.80E-35	3.31E-37	0.0005002	2.94E-30	0.000239	0.2187	0.11244	0.2504	0.15002	NA	NA	NA	NA	NA	NA	NA	0.018373	0.038363	0.018109	0.023474	0.060109	0	0	0.034965	0.005525	0.0431	0.16297	0.24062
867	0.2711	0.31527	0.28741	0.11666	0.3878	0.2919	0.10541	0.249757	0.09744	0	0.04794	0.09895	0.18493	0.32049	0.21573	0.33646	0.5846	0.0011125	7.95E-21	0.0024726	0.0037018	8.76E-27	3.78E-11	0.0024726	6.91E-13	0.0109225	0.344	0.37457	0.3896	0.30973	NA	NA	NA	NA	NA	NA	NA	0.149606	0.199488	0.22334	0.169014	0.054645	0.298329	0.359223	0.293706	0.38674	0.3046	0.33408	0.23161
868	NA	0.27011	0.1952	NA	0.5118	0.12184	0.12509	0.167888	0.34029	0.18558	0.0989	0.41411	0.05526	0.38052	0.23708	0.40759	0.2773	0.1192029	3.29E-24	0.0179862	0.0610566	NA	1.13E-07	0.0391657	2.06E-09	0.0151827	0.3885	0.31319	0.366	0.27526	NA	NA	NA	NA	NA	NA	NA	0.204724	0.253197	0.241449	0.276995	0.131148	NA	0.160194	0.272727	0.154696	NA	0.28386	0.23374
869	0.18097	0.19212	0.19735	0.14357	0.5107	0.19412	0.18611	0.643058	0.29598	0.5982	0.18091	0.27175	0.32605	0.37478	0.22817	0.21899	0.2845	0.026597	1.29E-27	0.0036842	0.1815678	4.78E-25	0.01799	0.0391657	1.13E-07	0.0212726	0.3088	0.28305	0.3486	0.26333	NA	NA	NA	NA	NA	NA	NA	0.110236	0.186701	0.237425	0.173709	0.245902	0.152745	0.269417	0.223776	0.19337	0.22701	0.12652	0.33712
870	0.25536	0.25698	0.1738	0.07635	0.4315	0.13441	0.16556	0.059354	0.23683	0.25655	0.04518	0.24898	0.15191	0.11205	0.03646	0.14873	0.1415	0.0011125	2.83E-34	0.0024726	0.0075139	3.31E-37	2.94E-30	0.0003353	2.61E-23	0.0191551	0.2317	0.18262	0.3336	0.23938	NA	NA	NA	NA	NA	NA	NA	0.060367	0.140665	0.014085	0.051643	0.04918	0.026253	0.009709	0.041958	0.027624	0.12069	0.36327	0.12653
871	0.16023	0.20033	0.2607	0.07578	0.4202	0.13955	0.04799	0.020226	0.05211	0.08212	0.0447	0.15601	0	0.24097	0.11335	0.12005	0.164	0.000101	1.31E-32	0.0024726	0.0066655	8.76E-27	5.38E-32	0.0011125	2.61E-23	0.0019643	0.2086	0.19295	0.2853	0.19949	NA	NA	NA	NA	NA	NA	NA	0.076115	0.112532	0.100604	0.075117	0.038251	0.059666	0.070388	0.101399	0.093923	0.20115	0.35342	0.24062
872	0.2475	0.18801	0.24957	0.20976	0.4127	0.14195	0.0659	0.45849	0.19568	0.39653	0.165	0.19792	0.23992	0.30801	0.19472	0.20149	0.1662	0.0011125	1.34E-17	0.0054863	0.1202223	2.61E-23	5.38E-32	0.0036842	9.85E-34	0.0013614	0.2782	0.20769	0.366	0.22412	NA	NA	NA	NA	NA	NA	NA	0.086614	0.150895	0.034205	0.075117	0.26776	0.059666	0.021845	0.104895	0.005525	0.19828	0.34094	NA
873	0.49928	0.55255	0.22014	0.14517	0.6013	0.18751	0.27606	0.066342	0.19937	0.08718	0.09481	0.42603	0.2591	0.2719	0.18576	0.33119	0.2657	0.0081626	6.18E-31	0.026597	0.0272168	1.60E-28	3.78E-11	0.026597	6.14E-06	0.197817	0.3006	0.39203	0.4683	0.49674	NA	NA	NA	NA	NA	NA	NA	0.286089	0.28133	0.177062	0.197183	0.071038	0.238663	0.347087	0.227273	0.292818	0.41954	0.33277	0.16513
874	0.32403	0.32594	0.49485	0.3023	0.4382	0.19535	0.36952	0.108615	0.28551	0.19553	0.12697	0.29666	0.16496	0.11218	0.21283	0.05548	0.1341	0.0036842	6.74E-26	0.0121284	0.0068616	4.78E-25	1.43E-21	0.0016588	2.32E-16	0.0066049	0.1714	0.26682	0.3722	0.30611	NA	NA	NA	NA	NA	NA	NA	0.154856	0.286445	0.076459	0.150235	0.071038	0.076372	0.201456	0.13986	0.209945	0.31897	0.32398	0.35293
875	0.13591	0.11002	0.09333	0.14278	0.4664	0.13381	0.05731	0.090556	0.10061	0.20373	0.16478	0.18164	0.03934	0.18554	0.05208	0.07446	0.275	0.0016588	6.44E-26	0.0121284	0.0057103	4.78E-25	2.61E-23	0.000746	4.78E-25	0.0005945	0.2515	0.19143	0.3133	0.18533	NA	NA	NA	NA	NA	NA	NA	0.110236	0.097187	0.15493	0.112676	0.10929	0.107399	0.084951	0.101399	0.060773	0.12069	0.11719	0.3181
876	0.38913	0.37685	0.26657	0.24209	0.7075	0.12708	0.2169	0.239884	0.2467	0.29628	0.06845	0.27574	0.04152	0.15451	0.16998	0.16125	0.135	0.0054863	1.49E-22	0.0573242	0.0203567	8.76E-27	1.43E-21	0.0081626	2.61E-23	0.01744	0.2056	0.38214	0.4783	0.36575	NA	NA	NA	NA	NA	NA	NA	0.167979	0.191816	0.06841	0.15493	0.153005	0.076372	0.114078	0.185315	0.066298	0.17241	0.34394	0.2843
877	0.10086	0.0665	0.32667	0.23797	0.4675	0.33069	0.18345	0.256349	0.29286	0.40448	0.16221	0.22075	0.10753	0.31739	0.11287	0.15746	0.5624	0.0016588	1.28E-27	0.0054863	0.0311897	9.85E-34	2.94E-30	0.0054863	4.25E-18	0.000451	0.3799	0.16165	0.2655	0.12115	NA	NA	NA	NA	NA	NA	NA	0.028871	0.071611	0.046278	0.042254	0.125683	0.059666	0.01699	0.045455	0.060773	0.12069	0.19075	0.5144
878	0.19814	0.23317	0.16724	0.13877	0.5144	0.17069	0.19263	0.21307	0.09573	0.2925	0.29619	0.38812	0.14413	0.28164	0	0.28073	0.7628	0.0391657	1.76E-17	0.1192029	0.0094971	1.60E-28	5.38E-32	0.0024726	1.27E-14	0.0039643	0.2189	0.2651	0.3064	0.26357	NA	NA	NA	NA	NA	NA	NA	0.175853	0.122762	0.088531	0.122066	0.071038	0.047733	0.031553	0.129371	0.127072	0.07184	0.4815	0.3968
879	0.17024	0.16502	0.2408	0.07366	0.4694	0.19974	0.13251	0.394966	0.09553	0.08779	0.2686	0.10587	0.15093	0.12869	0.03916	0.13582	0.1288	0.000746	2.72E-34	0.0016588	0.0027771	9.85E-34	1.60E-28	0.0016588	4.78E-25	0.0049409	0.1958	0.23039	0.3356	0.18248	NA	NA	NA	NA	NA	NA	NA	0.015748	0	0.006036	0.00939	0	0	0.01699	0.059441	0.005525	0	0.04765	0.05869
880	0.08941	0.09031	0.0773	0.18129	0.4709	0.30993	0.17074	0.40674	0.15386	0.08408	0.11406	0.05888	0.11472	0.11946	0.31475	0.12387	0.1187	0.0024726	5.32E-36	0.0016588	0.0057378	2.94E-30	3.31E-37	0.0391657	2.61E-23	0.0001818	0.3914	0.09606	0.3083	0.15155	NA	NA	NA	NA	NA	NA	NA	0.110236	0.11509	0.030181	0.093897	0.131148	0.0358	0.004854	0.066434	0.033149	0.06897	0.23845	0.29735
881	0.1774	0.13136	0.34188	0.12015	0.3875	0.09117	0.0461	0.04546	0.05597	0	0.14797	0.10112	0.24861	0.06398	0.03413	0.07237	0.3313	0.000101	5.29E-31	0.0016588	0.0023221	4.78E-25	9.85E-34	0.0024726	5.38E-32	0.0005322	0.258	0.1493	0.2905	0.17718	NA	NA	NA	NA	NA	NA	NA	0.023622	0.058824	0.012072	0.018779	0.240437	0.004773	0.01699	0.118881	0	0.09483	0.20683	NA
882	0.36552	0.40722	0.30104	0.14324	0.3027	0.16327	0.193	0.122312	0.24045	0.20256	0.23518	0.26717	0.20816	0.35441	0.22146	0.36234	0.2912	0.0054863	2.92E-29	0.0179862	0.0085225	1.27E-14	6.14E-06	0.0081626	1	0.0273656	0.2552	0.28588	0.4226	0.36762	NA	NA	NA	NA	NA	NA	NA	0.215223	0.240409	0.189135	0.140845	0.060109	0.229117	0.150485	0.146853	0.298343	0.33333	0.24425	0.31534
883	0.28326	0.39409	0.20406	0.20578	0.6908	0.19072	0.1529	0.568796	0.09374	0.33494	0.22829	0.31566	0.09399	0.09223	0.2533	0.148	0	0.0179862	1.52E-22	0.000746	0.0491044	8.76E-27	8.76E-27	0.0391657	3.78E-11	0.0260907	0.364	0.32804	0.4814	0.41865	NA	NA	NA	NA	NA	NA	NA	0.377953	0.240409	0.237425	0.295775	0.234973	0.238663	0.099515	0.272727	0.187845	0.23276	0.27396	0.51128
884	0.2804	0.26765	0.06049	0.12064	0.4391	0.09168	0.26712	0.25401	0.23139	0.27694	0.39675	0.38686	0.24648	0.2064	0.27774	0.05735	0.1505	0.0016588	5.88E-31	0.0121284	0.0133883	4.25E-18	8.76E-27	0.0831727	4.25E-18	0.0135009	0.3149	0.33118	0.3502	0.26119	NA	NA	NA	NA	NA	NA	NA	0.223097	0.209719	0.108652	0.178404	0.262295	0.081146	0.203883	0.293706	0.104972	0.18966	0.29389	0.29337
885	0.04936	0.04351	0.11475	0.10014	0.4754	0.09487	0.06763	0.135451	0.09989	0.1926	0.22793	0.1176	0	0.19034	0.09379	0.12037	0.1177	0.000746	2.34E-39	0.0016588	0.0032187	9.85E-34	5.38E-32	0.0003353	5.38E-32	7.34E-05	0.2697	0.10103	0.2168	0.1326	NA	NA	NA	NA	NA	NA	NA	0.020997	0.033248	0.070423	0.014085	0.065574	0.019093	0.009709	0.006993	0.027624	0.05747	0.16424	0.27219
886	0.12661	0.08046	0.3964	0.20943	0.4841	0.28627	0.21727	0.390449	0.13846	0.41101	0.16157	0.05528	0.16012	0.22039	0.09298	0.15707	0.6268	0.000746	5.53E-31	0.0081626	0.0108192	9.85E-34	9.85E-34	0.0054863	1.43E-21	0.000428	0.2509	0.14552	0.2354	0.1363	NA	NA	NA	NA	NA	NA	NA	0.065617	0.056266	0.156942	0.075117	0.136612	0.21957	0.070388	0.097902	0.176796	0.11207	0.18604	0.52
887	0.2804	0.23892	0.28425	0.16215	0.4947	0.26903	0.26551	0.070364	0.20363	0.13173	0.4298	0.50224	0.20437	0.0584	0.12792	0	0.2875	0.0179862	3.54E-19	0.1679816	0.0076758	6.91E-13	2.61E-23	0.0179862	3.78E-11	0.0046798	0.3256	0.27436	0.2911	0.21575	NA	NA	NA	NA	NA	NA	NA	0.091864	0.30179	0.331992	0.361502	0.147541	0.367542	0.099515	0.307692	0.370166	0.14655	0.31955	0.24614
888	0.06295	0.06076	0.08552	0.14787	0.4651	0.31075	0.16114	0.646146	0.13917	0.20852	0.27495	0.11468	0.10726	0.21678	0.17653	0.21883	0.1187	0.0016588	2.56E-34	0.0011125	0.0370277	1.60E-28	4.78E-25	0.0121284	2.61E-23	0.0002002	0.2396	0.16066	0.3159	0.09887	NA	NA	NA	NA	NA	NA	NA	0.041995	0.061381	0.064386	0.037559	0.04918	0.052506	0.041262	0.097902	0.005525	0.04023	0.18554	0.33854
889	0.02289	0.01396	0.21491	0.14605	0.4841	0.19984	0.10842	0.067164	0.05041	0.08408	0.06202	0.04792	0.05692	0.1197	0.05493	0.0563	0.1338	0.0002248	1.11E-37	0.0003353	0.001558	1.60E-28	3.31E-37	0.0001507	2.94E-30	9.64E-05	0.1704	0.06839	0.1741	0.07095	NA	NA	NA	NA	NA	NA	NA	0.005249	0	0	0	0	0	0	0.003497	0	0	0.01198	0.00989
890	0.40129	0.37438	0.1342	0.10409	0.2766	NA	0.2213	NA	0.29816	0.07843	0.11255	0.16456	0.1939	0.17422	0.27779	0.08748	0.5946	0.0054863	5.60E-36	0.0081626	0.029903	4.78E-25	1.27E-14	NA	7.78E-20	0.0175911	NA	0.46527	NA	0.35818	NA	NA	NA	NA	NA	NA	NA	0.178478	0.30179	0.082495	0.215962	0.092896	0.073986	0.296117	NA	0.154696	0.29598	0.45933	0.1931
891	0.39485	0.34154	0.38666	0.46543	0.4824	0.1999	0.21089	0.256887	0.1767	0.28743	0.21496	0.15166	0.17071	0.19629	0.12681	0.05492	0.1244	0.0016588	3.46E-19	0.026597	0.0134595	4.78E-25	1.43E-21	0.0016588	6.91E-13	0.012284	0.1957	0.34275	0.3787	0.30813	NA	NA	NA	NA	NA	NA	NA	0.120735	0	0.012072	0.028169	0	0	0.07767	0.052448	0	0	0.04619	0.0934
892	0.29542	0.33333	0.17183	0.20402	0.1185	0.08759	0.07162	0.142692	0.31377	0.31515	0.46245	0.15682	0.41368	0.28536	0.24453	0.25734	0.2871	0.0179862	1.53E-17	0.0054863	0.5555365	1.60E-28	1.43E-21	0.0081626	2.32E-16	0.0214783	0.2233	0.29396	0.4563	0.30184	NA	NA	NA	NA	NA	NA	NA	0.314961	0.204604	0.118712	0.183099	0.371585	0.145585	0.18932	0.41958	0.220994	0.24138	0.26564	0.35237
893	0.13305	0.13465	0.32875	0.1246	0.4963	0.15873	0.17269	0.485921	0.10048	0.17791	0.52642	0.11162	0.42626	0.26787	0.09518	0.12243	0.1338	0.000746	2.60E-34	0.0011125	0.002708	2.94E-30	2.94E-30	0.0054863	8.76E-27	0.0008812	0.2188	0.17029	0.2493	0.14824	NA	NA	NA	NA	NA	NA	NA	NA	0.11509	0.136821	0.239437	0.10929	0.114558	0.235437	0.090909	0.165746	0.12356	0.21678	0.3748
894	0.22103	0.15107	0.12312	0.30459	0.4798	0.2608	0.13553	0.568961	0.14139	0.30341	0.22022	0.43714	0.15289	0.33111	0.32273	0.26506	0.5894	0.0121284	1.49E-17	0.0391657	0.4506858	4.25E-18	7.78E-20	0.0391657	4.78E-25	0.0079023	0.3194	0.20217	0.3489	0.22321	NA	NA	NA	NA	NA	NA	NA	0.060367	0.112532	0.152918	0.112676	0.125683	0.150358	0.021845	0.146853	0.082873	0.22989	0.23748	0.36195
895	0.14378	0.15353	0.35866	0.1739	0.4849	0.19563	0.19523	0.116809	0.05174	0	0.0429	0.05666	0.09484	0.22654	0.07437	0.15532	0	0.0024726	5.56E-31	0.0016588	0.0086188	4.78E-25	5.38E-32	0.0036842	1.43E-21	0.0053186	0.3332	0.14933	0.2559	0.19291	NA	NA	NA	NA	NA	NA	NA	0.026247	0.089514	0.024145	0.046948	0.180328	0.057279	0.014563	0.031469	0.093923	0.04598	0.18984	0.1734
896	0.27682	0.211	0.19151	0.27926	0.4725	0.14958	0.11376	0.327889	0.04692	0.27981	0.11603	0.15963	0.3157	0.29316	0.10924	0.22513	0.1869	0.0024726	1.36E-22	0.0054863	0.0294722	3.78E-11	7.78E-20	0.0179862	1.43E-21	0.0015246	0.33	0.2054	0.393	0.33512	NA	NA	NA	NA	NA	NA	NA	0.136483	0.171355	0.265594	0.140845	0.20765	0.355609	0.169903	0.276224	0.281768	0.27011	0.22979	0.26224
897	0.19313	0.23892	0.25102	0.0835	0.3532	0.14388	0.07061	0.100766	0.19192	0.08224	0	0.05247	0.15714	0.11102	0.14876	0.05963	0.5966	0.0002248	1.55E-27	0.0002248	0.0027081	5.38E-32	1.43E-21	0.0036842	4.25E-18	0.0032899	0.2119	0.22775	0.3114	0.231	NA	NA	NA	NA	NA	NA	NA	0.102362	0.158568	0.110664	0.056338	0.04918	0.109785	0.080097	0.157343	0.121547	0.22414	0.25996	0.18263
898	0.33691	0.46634	0.16057	0.14849	0.787	0.33256	0.20819	0.239358	0.19436	0.3931	0.23041	0.3165	0.1515	0.16415	0.36931	0.0609	0	0.2314752	8.74E-11	0.0573242	0.0025017	1.27E-14	1.13E-07	0.1192029	2.32E-16	0.0056441	0.3989	0.42343	0.5625	0.39779	NA	NA	NA	NA	NA	NA	NA	0.115486	0.273657	0.303823	0.370892	0.076503	0.128878	0.101942	0.195804	0.149171	0.17529	0.35715	0.31443
899	0.41416	0.49343	0.23754	0.09751	0.5524	0.12867	0.2915	0.013463	0.1885	0.11203	0.13308	0.09824	0.62012	0.1191	0.27787	0.08852	0.2435	0.0573242	3.56E-19	0.0391657	0.0052218	7.78E-20	0.01799	0.0016588	3.78E-11	0.1017133	0.2065	0.33679	0.4124	0.41169	NA	NA	NA	NA	NA	NA	NA	0.322835	0.276215	0.269618	0.309859	0.04918	0.260143	0.305825	0.216783	0.475138	0.31609	0.44351	0.13892
900	0.09299	0.07225	0.16273	0.09046	0.5043	0.09486	0.08414	0.510667	0.05135	0.08408	0.11119	0.10773	0.15513	0.19096	0	0	0.1247	0.0001507	6.21E-31	0.0024726	0.0023788	1.80E-35	1.80E-35	0.0005002	2.94E-30	0.0005303	0.2016	0.09593	0.2154	0.12619	NA	NA	NA	NA	NA	NA	NA	0.028871	0.025575	0.014085	0.023474	0.065574	0.031026	0.101942	0.048951	0.022099	0.06034	0.10039	0.21706
901	0.3505	0.31445	0.27426	0.48194	0.3289	0.19984	0.33546	0.417368	0.19855	0.21067	0.27255	0.14157	0.25422	0.35435	0.15546	0.12458	0.4353	0.0036842	1.26E-32	0.0024726	0.1008009	4.25E-18	2.61E-23	0.0054863	7.78E-20	0.0149097	0.2029	0.27078	0.3756	0.2803	NA	NA	NA	NA	NA	NA	NA	0.089239	0	0.01006	0.018779	0	0	0.009709	0.090909	0.01105	0	0.05758	0.08079
902	0.14521	0.11576	0.28259	0.16702	0.4458	0.25489	0.2052	0.019553	0	0.09614	0.1373	0.091	0.17107	0.18183	0.08821	0.05676	0.1185	0.0003353	2.41E-39	0.0001507	0.0008573	1.80E-35	1.80E-35	0.0001507	7.78E-20	0.0001884	0.1319	0.13237	0.2695	0.16054	NA	NA	NA	NA	NA	NA	NA	0.013123	0.043478	0.002012	0.00939	0.021858	0.002387	0.002427	0.048951	0	0.02874	0.24276	0.22335
903	0.2289	0.26273	0.34142	0.18483	0.7003	0.32824	0.22113	0.454223	0.24561	0.29511	0.21904	0.24947	0.05091	0.06257	0.21604	0.16057	0.4199	0.000746	3.04E-29	0.0036842	0.0011224	5.38E-32	2.32E-16	0.4013123	2.32E-16	0.0238324	0.4673	0.36234	0.4992	0.3167	NA	NA	NA	NA	NA	NA	NA	0.094488	0.150895	0.064386	0.107981	0.076503	0.009547	0.07767	0.206294	0.116022	0.0546	0.25623	0.27255
904	0.29041	0.26601	0.33837	0.09768	0.4629	0.06242	0.071	0.008054	0.10458	0	0.27872	0.14777	0.09829	0	0.09019	0.1598	0.164	0.0011125	5.74E-26	0.0081626	0.0758401	4.25E-18	1.43E-21	0.026597	1.43E-21	0.0062617	0.2714	0.27337	0.3465	0.32472	NA	NA	NA	NA	NA	NA	NA	0.091864	0.194373	0.167002	0.15493	0.284153	0.188544	0.25	0.251748	0.21547	0.1954	0.34692	0.35101
905	0.28684	0.2381	0.19672	0.09483	0.4616	0.2311	0.14312	0.166617	0.04667	0.07911	0.04518	0.36163	0.09683	0.17456	0.09295	0.14901	0.4235	0.0005002	1.12E-37	0.0121284	0.0010531	5.38E-32	2.94E-30	0.0011125	8.76E-27	0.004512	0.1619	0.18742	0.3555	0.22824	NA	NA	NA	NA	NA	NA	NA	0.041995	0.035806	0.01006	0.046948	0.038251	0.02148	0.012136	0.031469	0	0.02011	0.38141	0.11679
906	0.27825	0.27997	0.2223	0.08919	0.3284	0.19991	0.1961	0.14625	0.09494	0.25122	0.08876	0.1833	0.07539	0.17722	0.14791	0.12218	0	0.0024726	1.36E-27	0.0036842	0.0021881	1.80E-35	8.76E-27	0.0011125	1.43E-21	0.0040381	0.192	0.21151	0.3185	0.19971	NA	NA	NA	NA	NA	NA	NA	0.010499	0	0.002012	0.00939	0	0	0	0.024476	0.005525	0	0.09272	0.02933
907	0.3133	0.28736	0.0988	0.14713	0.4522	0.13302	0.16172	0.103093	0	0	0.21408	0.04334	0.25269	0.0621	0.28343	0.16067	0.4736	0.0011125	3.09E-19	0.0391657	0.0255152	0.5	1.27E-14	0.0573242	4.25E-18	0.0033381	0.3975	0.30821	0.4171	0.37361	NA	NA	NA	NA	NA	NA	NA	0.167979	0.202046	0.146881	0.211268	0.262295	0.193317	0.199029	0.332168	0.226519	0.20115	0.34363	0.39378
908	0.36409	0.31445	0.36065	0.06645	0.5007	0.14469	0.14928	0.119328	0.35667	0.1821	0.44925	0.44054	0.24391	0.05919	0.13792	0.08281	0.6429	0.0179862	1.55E-17	0.0391657	0.0112728	3.78E-11	4.25E-18	0.3100255	1.27E-14	0.0200355	0.4133	0.32907	0.3511	0.28494	NA	NA	NA	NA	NA	NA	NA	0.125984	0.268542	0.237425	0.248826	0.240437	0.126492	0.279126	0.405594	0.121547	0.17816	0.55402	NA
909	0.20815	0.20936	0.33774	0.17791	0.3204	0.2658	0.24672	0.143327	0.14616	0.08597	0.13766	0.03912	0.09681	0.26033	0.19762	0.17715	0.1349	0.000746	2.49E-29	0.0005002	0.0007623	2.61E-23	5.38E-32	0.0003353	4.25E-18	0.0017396	0.2053	0.13118	0.4409	0.23659	NA	NA	NA	NA	NA	NA	NA	0.044619	0.074169	0.012072	0.014085	0.010929	0.016706	0.019417	0.283217	0.033149	0.11494	0.23471	0.28098
910	0.18383	0.13547	0.14115	0.15446	0.4655	0.21785	0.07846	0.168258	0.0505	0.20281	0.16478	0.17151	0.11142	0.20436	0.09043	0.0721	0.2776	0.0054863	1.35E-27	0.0831727	0.0087974	1.43E-21	1.43E-21	0.0054863	4.25E-18	0.007459	0.2851	0.21473	0.2861	0.21685	NA	NA	NA	NA	NA	NA	NA	0.165354	0.130435	0.203219	0.131455	0.15847	0.190931	0.203883	0.20979	0.121547	0.14368	0.1654	0.3814
911	0.37482	0.40312	0.31382	0.11992	0.424	0.14069	0.36252	0.227761	0.19311	0.15723	0.0877	0.0845	0.21358	0.26958	0.24555	0.05937	0.2917	0.0011125	1.33E-32	0.0024726	0.0040291	8.76E-27	2.61E-23	0.0036842	1.27E-14	0.0233677	0.2582	0.29046	0.3668	0.31048	NA	NA	NA	NA	NA	NA	NA	0.062992	0.29156	0.114688	0.056338	0.081967	0.045346	0.06068	0.073427	0.154696	0.31897	0.46783	0.41493
912	0.23033	0.20854	0.1296	0.19581	0.3976	0.19991	0.21459	0.279529	0.10085	0.28015	0.21502	0.04701	0.04561	0.29997	0.12682	0.13585	0	0.0036842	2.76E-29	0.0036842	0.0118505	7.78E-20	2.61E-23	0.0081626	1.43E-21	0.0258209	0.1999	0.33611	0.3511	0.26461	NA	NA	NA	NA	NA	NA	NA	0.099738	0	0.022133	0.014085	0	0	0.033981	0.136364	0.027624	0	0.07182	0.04653
913	0.35622	0.44417	0.12038	0.18625	0.7721	0.25455	0.303	0.184087	0.09705	0.28911	0.16139	0.16507	0.24313	0.09808	0.41197	0.15075	0.1189	0.0121284	5.54E-21	0.0011125	0.0182486	1.27E-14	7.78E-20	0.1679816	6.14E-06	0.0096667	0.4971	0.3751	0.5317	0.3947	NA	NA	NA	NA	NA	NA	NA	0.230971	0.212276	0.171026	0.187793	0.174863	0.198091	0.109223	0.332168	0.21547	0.21839	0.27426	0.34705
914	0.15165	0.11412	0.24478	0.09628	0.4219	0.20356	0.14528	0.269757	0.0515	0.20463	0.04801	0.05911	0.20693	0.12163	0.09553	0.13294	0	0.0081626	1.42E-22	0.0391657	0.004365	8.76E-27	1.60E-28	0.0011125	2.61E-23	0.0028763	0.2698	0.14298	0.2637	0.17208	NA	NA	NA	NA	NA	NA	NA	0.173228	0.14578	0.219316	0.173709	0.202186	0.178998	0.23301	0.115385	0.143646	0.18966	0.12276	0.44887
915	0.12518	0.07635	0.28744	0.20194	0.4967	0.19883	0.20583	0.32272	0.13823	0.30695	0.159	0.22171	0.15289	0.22708	0.09307	0.15364	0.5906	0.000746	2.76E-24	0.0081626	0.0045287	3.31E-37	5.38E-32	0.0054863	7.78E-20	0.0006319	0.1484	0.1625	0.2156	0.12993	NA	NA	NA	NA	NA	NA	NA	0.047244	0.005115	0.072435	0.046948	0.016393	0.02864	0.160194	0.083916	0.082873	0.01724	0.11771	0.28987
916	NA	0.24466	0.41985	NA	0.4308	0.1912	0.12663	0.287602	0.14991	0.08615	0.08569	0.14114	0.26509	0.1766	0.18442	0.05492	0.1252	0.000101	NA	0.0121284	0.0128409	NA	1.60E-28	0.0005002	1.27E-14	0.0040265	0.3455	0.18335	0.2881	0.16572	NA	NA	NA	NA	NA	NA	NA	0.049869	0.15601	NA	0.061033	0.027322	NA	0.004854	0.031469	0.01105	0.19828	0.35671	0.39002
917	0.2196	0.13875	0.17339	0.25327	0.4654	0.26014	0.14453	0.261569	0.18572	0.30199	0.04592	0.22578	0.15289	0.225	0.27673	0.26506	0.5894	0.0016588	1.57E-17	0.0573242	0.157144	4.78E-25	1.43E-21	0.0573242	8.76E-27	0.0019758	0.3003	0.21626	0.3587	0.19524	NA	NA	NA	NA	NA	NA	NA	0.081365	0.094629	0.130785	0.126761	0.098361	0.131265	0.097087	0.171329	0.099448	0.19828	0.19195	0.27806
918	0.28541	0.27668	0.18103	0.2109	0.4565	0.06938	0.12296	0.324073	0.08411	0.08138	0.47498	0.38141	0.28132	0.46826	0.21551	0.1891	0.1363	0.0016588	6.97E-26	0.0081626	0.0509675	4.25E-18	7.78E-20	0.0081626	1.43E-21	0.0257596	0.24	0.30394	0.3853	0.2501	NA	NA	NA	NA	NA	NA	NA	0.15748	0.171355	0.10664	0.122066	0.120219	0.133652	0.160194	0.174825	0.20442	0.12069	0.21472	0.39754
919	0.28326	0.2578	0.37924	0.09792	0.4273	0.05259	0.07375	0.011433	0.10458	0	0.22075	0.09284	0.1898	0.06672	0	0.15896	0.3298	0.0005002	6.08E-21	0.0036842	0.0987947	4.25E-18	7.78E-20	0.0011125	7.78E-20	0.0072141	0.2211	0.24124	0.3356	0.30075	NA	NA	NA	NA	NA	NA	NA	0.091864	0.186701	0.124748	0.14554	0.273224	0.147971	0.18932	0.167832	0.154696	0.17529	0.3479	NA
920	0.27754	0.24959	0.3608	0.20509	0.3575	0.19742	0.19946	0.424502	0.13695	0.29966	0.40102	0.32431	0.40661	0.27326	0.24476	0.19785	0.1281	0.0121284	7.02E-26	0.0024726	0.039586	7.78E-20	6.91E-13	0.0573242	3.78E-11	0.0664601	0.3196	0.27208	0.3609	0.29595	NA	NA	NA	NA	NA	NA	NA	0.233596	0.163683	0.225352	0.234742	0.213115	0.181384	0.293689	0.251748	0.171271	0.22701	0.23783	0.51974
921	0.19599	0.14943	0.53113	0.21775	0.4277	0.20679	0.09803	0.247634	0.15764	0.30261	0.45813	0.37693	0.35307	0.31148	0.12729	0.16574	0.1695	0.0016588	6.16E-26	0.0179862	0.0075187	2.61E-23	2.94E-30	0.0179862	1.43E-21	0.0018957	0.3229	0.18581	0.3466	0.21754	NA	NA	NA	NA	NA	NA	NA	0.173228	0.107417	0.090543	0.103286	0.333333	0.157518	0.087379	0.22028	0.099448	0.1092	0.24067	0.45055
922	0.22031	0.1601	0.14905	0.24782	0.4188	0.34604	0.13867	0.289226	0.10359	0.29226	0.28363	0.10182	0.26165	0.22067	0.23792	0.14	0.3223	0.0005002	2.72E-24	0.0081626	0.0017887	4.25E-18	5.38E-32	0.0081626	2.61E-23	0.0007632	0.3532	0.22247	0.4127	0.28131	NA	NA	NA	NA	NA	NA	NA	0.12336	0.089514	0.052314	0.093897	0.224044	0.112172	0.046117	0.213287	0.066298	0.13218	0.29058	0.44219
923	0.04578	0.04269	0.05539	0.12485	0.4498	0.14034	0.14729	0.382255	0.05135	0.08408	0.11312	0.17081	0.05805	0.12229	0.03507	0.12236	0.1177	0.000746	1.12E-37	0.0016588	0.0011618	9.85E-34	6.05E-39	0.0003353	9.85E-34	0.0001312	0.2189	0.06549	0.2411	0.09738	NA	NA	NA	NA	NA	NA	NA	0.057743	0.030691	0.016097	0.051643	0.043716	0.011933	0.002427	0.034965	0.016575	0.02874	0.1903	0.29257
924	0.23891	0.22332	NA	0.15682	0.4349	0.17923	0.20407	0.251409	0.09121	0.10099	0.14825	0.11352	0.13986	0.15128	0.11549	0	0.4126	0.0121284	5.94E-26	0.0081626	NA	2.32E-16	2.32E-16	0.0573242	2.06E-09	NA	0.3525	0.1952	0.333	0.22774	NA	NA	NA	NA	NA	NA	NA	0.089239	0.204604	0.162978	0.14554	NA	0.064439	0.097087	0.181818	0.022099	0.11494	0.29602	NA
925	0.21888	0.17488	0.1534	0.12896	0.4166	0.12035	0.06426	0.068134	0.0553	0.11209	0.21452	0.10112	0.14214	0.05861	0.15676	0.15999	0.1662	0.0054863	6.46E-26	0.0121284	0.0063758	6.91E-13	1.27E-14	0.0831727	8.76E-27	0.0141193	0.3799	0.29026	0.3623	0.30924	NA	NA	NA	NA	NA	NA	NA	0.15748	0.109974	0.152918	0.131455	0.131148	0.174224	0.31068	0.272727	0.303867	0.14368	0.21299	0.39741
926	0.13019	0.15271	0.27752	0.06764	0.4677	0.16924	0.05985	0.037152	0.10189	0.08437	0	0.04793	0.14461	0.17483	0.18622	0	0.4285	0.0003353	2.50E-39	0.0005002	0.0009864	3.31E-37	4.78E-25	0.0024726	7.78E-20	0.0008818	0.2797	0.21128	0.2606	0.17619	NA	NA	NA	NA	NA	NA	NA	0.060367	0.112532	0.056338	0.028169	0.021858	0.076372	0.055825	0.118881	0.038674	0.10345	0.28139	0.18057
927	0.27253	0.31199	0.38879	0.22721	0.3141	0.20204	0.28686	0.135412	0.20524	0.29664	0.04478	0.09254	0.3728	0.27184	0.24281	0.38102	0.1215	0.0179862	1.15E-27	0.026597	0.016761	1.43E-21	1.43E-21	0.0036842	6.91E-13	0.001309	0.2592	0.19854	0.4169	0.28338	NA	NA	NA	NA	NA	NA	NA	0.07874	0.219949	0.038229	0.075117	0.038251	0.062053	0.17233	0.213287	0.099448	0.21839	0.31067	0.25118
928	0.22175	0.24548	0.10828	0.15043	0.7227	0.14611	0.14821	0.153134	0.09724	0	0.10866	0.09696	0.05072	0	0.07105	0.06427	0.1311	0.0016588	6.17E-26	0.0016588	0.0019552	1.60E-28	4.78E-25	0.0054863	2.61E-23	0.0331303	0.2005	0.28379	0.3767	0.24413	NA	NA	NA	NA	NA	NA	NA	0.165354	0.122762	0.104628	0.075117	0.071038	0.162291	0.089806	0.258741	0.099448	0.14368	0.15514	0.32407
929	0.12804	0.08046	0.40082	0.2234	0.4859	0.35911	0.22152	0.336948	0.13846	0.41101	0.16157	0.05528	0.16012	0.2195	0.13321	0.15746	0.6268	0.000746	1.23E-27	0.0081626	0.008222	9.85E-34	5.38E-32	0.0036842	1.43E-21	0.0004726	0.2431	0.15205	0.2458	0.13191	NA	NA	NA	NA	NA	NA	NA	0.060367	0.046036	0.148893	0.070423	0.114754	0.210024	0.065534	0.111888	0.18232	0.10345	0.20846	0.3728
930	0.27897	0.22414	0.11961	0.22196	0.5899	0.15347	0.13148	0.439955	0.04957	0.08391	0.2747	0.28796	0.1495	0.25648	0.07632	0.12088	0.4386	0.0054863	8.25E-21	0.0179862	0.0159853	8.76E-27	4.78E-25	0.0036842	2.61E-23	0.0883778	0.2805	0.28715	0.3707	0.29526	NA	NA	NA	NA	NA	NA	NA	0.307087	0.268542	0.311871	0.352113	0.20765	0.21957	0.179612	0.199301	0.171271	0.28448	0.16464	0.41532
931	0.33691	0.31117	0.24048	0.15526	0.5098	0.14211	0.1327	0.033767	0.1489	0	0.28189	0.15424	0.15356	0.15959	0.15677	0.48005	0.141	0.0121284	6.56E-21	0.0391657	0.0312459	2.06E-09	4.25E-18	0.0081626	6.14E-06	0.0097361	0.4635	0.33666	0.4	0.35026	NA	NA	NA	NA	NA	NA	NA	0.2021	0.227621	0.193159	0.220657	0.15847	0.150358	0.359223	0.27972	0.276243	0.20402	0.32246	0.42664
932	0.24678	0.26683	0.38742	0.22051	0.3402	0.2048	0.2571	0.064421	0.14616	0.08597	0.08053	0.20651	0.26096	0.26033	0.15501	0.14592	0.1221	0.0054863	5.66E-31	0.0016588	0.0030541	2.61E-23	1.80E-35	0.0036842	6.91E-13	0.001653	0.1702	0.19176	0.3797	0.21401	NA	NA	NA	NA	NA	NA	NA	0.073491	0.153453	0.020121	0.061033	0.032787	0.0358	0.131068	0.171329	0.060773	0.15805	0.2924	0.29261
933	0.25536	0.23974	0.30711	0.1678	0.5712	0.08501	0.1033	0.191645	0.08115	0.27901	0.27365	0.21061	0.40398	0.12442	0	0.08627	0.1363	0.0024726	7.37E-21	0.0081626	0.1081126	1.60E-28	8.76E-27	0.000746	8.76E-27	0.0192257	0.2082	0.19608	0.3003	0.24914	NA	NA	NA	NA	NA	NA	NA	0.165354	0.161125	0.130785	0.150235	0.185792	0.081146	0.148058	0.122378	0.165746	0.13506	0.22256	0.40235
934	0.098	0.08867	0.21798	0.16119	0.4948	0.29035	0.08391	0.086126	0.05032	0.18738	0.06258	0.10133	0.10725	0.18376	0.04832	0.05739	0.1267	0.0005002	1.36E-27	0.000746	0.0011887	7.78E-20	6.05E-39	0.0016588	2.94E-30	0.0006875	0.2374	0.09162	0.208	0.09255	NA	NA	NA	NA	NA	NA	NA	0.068241	0.066496	0.052314	0.042254	0.076503	0.016706	0.109223	0.094406	0.01105	0.07184	0.15805	0.23066
935	0.09943	0.10591	0.3114	0.14197	0.4566	0.13745	0.11449	0.290447	0.29871	0.0843	0.34163	0.15994	0.49252	0.1226	0.13491	0.12392	0.1177	0.0003353	1.12E-37	0.0054863	0.0026479	2.94E-30	2.61E-23	0.000746	8.76E-27	0.0001495	0.2404	0.10977	0.2644	0.1391	NA	NA	NA	NA	NA	NA	NA	0.283465	0.158568	0.038229	0.164319	0.256831	0.047733	0.012136	0.083916	0.033149	0.0977	0.21342	0.36359
936	0.12661	0.08046	0.3964	0.20943	0.4841	0.28627	0.21727	0.390449	0.13846	0.41101	0.16157	0.05528	0.16012	0.22039	0.09298	0.15707	0.6268	0.000746	5.53E-31	0.0081626	0.0108192	9.85E-34	9.85E-34	0.0054863	1.43E-21	0.000428	0.2509	0.14552	0.2354	0.1363	NA	NA	NA	NA	NA	NA	NA	0.065617	0.056266	0.156942	0.075117	0.136612	0.21957	0.070388	0.097902	0.176796	0.11207	0.18604	0.52
937	0.3927	0.47126	0.2636	0.18044	0.4023	0.20518	0.23894	0.186779	0.24578	0.27185	0.16006	0.10417	0.26516	0.35508	0.21428	0.21533	0.3261	0.0036842	1.15E-32	0.0054863	0.0094192	7.78E-20	2.32E-16	0.0024726	1.13E-07	0.0180985	0.3604	0.29239	0.4318	0.37095	NA	NA	NA	NA	NA	NA	NA	0.089239	0.176471	0.072435	0.070423	0.071038	0.119332	0.087379	0.118881	0.104972	0.37356	0.34178	0.22391
938	0.2103	0.23317	0.54575	0.26882	0.2852	0.14466	0.27579	0.308552	0.10555	0.20968	0.28773	0.42959	0.25031	0.36743	0.25468	0.2033	0.1275	0.0391657	5.42E-31	0.0011125	0.1354967	2.94E-30	8.76E-27	0.0179862	8.76E-27	0.0344735	0.3594	0.2104	0.3246	0.24838	NA	NA	NA	NA	NA	NA	NA	0.160105	0.130435	0.130785	0.140845	0.262295	0.124105	0.101942	0.248252	0.093923	0.12644	0.19005	0.47768
939	0.07654	0.08292	0.21794	0.08687	0.4775	0.16726	0.05992	0.134912	0.04838	0.0839	0.52265	0.10997	0.42681	0.28389	0.09604	0.1248	0.2517	0.000746	5.70E-31	0.0024726	0.0064904	2.94E-30	1.80E-35	0.0054863	2.61E-23	0.0007316	0.2681	0.09985	0.2616	0.16861	NA	NA	NA	NA	NA	NA	NA	0.055118	0.046036	0.054326	0.051643	0.180328	0.026253	0.004854	0.062937	0.055249	0.08908	0.13406	0.35475
940	0.23176	0.23399	0.2641	0.22487	0.2567	0.24522	0.19963	0.469583	0.25601	0.2976	0.35681	0.10964	0.19006	0.19643	0.32334	0.21487	0.2731	0.0081626	2.81E-29	0.0024726	0.1509763	7.78E-20	4.25E-18	0.0573242	7.78E-20	0.1637484	0.3379	0.2651	0.3288	0.23977	NA	NA	NA	NA	NA	NA	NA	0.16273	0.097187	0.104628	0.126761	0.311475	0.100239	0.257282	0.297203	0.093923	0.11782	0.22922	0.50063
941	0.27611	0.29639	NA	0.21028	NA	NA	0.26484	NA	0.26348	0.08426	0.04322	0.10594	0.30844	0	0.22271	0.18287	0.1291	NA	NA	0.026597	NA	1.80E-35	NA	NA	1.27E-14	NA	NA	NA	NA	0.19709	NA	NA	NA	NA	NA	NA	NA	NA	NA	NA	0.089202	NA	0.078759	NA	NA	0.022099	0.26724	0.25576	NA
942	0.10658	0.08867	0.08597	0.18865	0.4861	0.25627	0.17774	0.571074	0.20371	0.08408	0.27495	0.05888	0.21839	0.29577	0.33537	0.3206	0.1187	0.0024726	1.21E-32	0.0024726	0.0474465	4.78E-25	8.76E-27	0.0121284	4.78E-25	0.0005122	0.3859	0.12061	0.2714	0.13029	NA	NA	NA	NA	NA	NA	NA	0.068241	0.074169	0.074447	0.061033	0.10929	0.071599	0.021845	0.083916	0.038674	0.05747	0.26374	0.34723
943	0.27825	0.31034	0.43291	0.18725	0.5412	0.09488	0.19832	0.360114	0.05161	0.1293	0.10907	0	0.15987	0.15865	0.1319	0.14219	0.2863	0.0011125	1.24E-27	0.0005002	0.0959146	1.60E-28	1.13E-07	0.1679816	0.01799	0.0954106	0.4096	0.40453	0.4461	0.26325	NA	NA	NA	NA	NA	NA	NA	0.175853	0.186701	0.181087	0.169014	0.191257	0.169451	0.092233	0.48951	0.104972	0.26437	0.17277	0.49898
944	0.27825	0.27258	NA	0.16965	0.4418	0.19554	0.26689	0.1646	0.04007	0.12997	0.20372	0.14445	0.36152	0.21857	0.23041	0	0.5882	0.0179862	6.18E-26	0.0036842	NA	3.78E-11	3.78E-11	0.0831727	0.0003353	NA	0.2939	0.24425	0.3176	0.22755	NA	NA	NA	NA	NA	NA	NA	0.097113	0.168798	0.098592	0.126761	NA	0.066826	0.099515	0.174825	0.055249	0.16092	0.31409	0.51927
945	NA	0.20525	0.22492	NA	NA	0.1868	0.17625	0.183715	0.04896	0.08372	0.4479	0.34915	0.38004	0.12359	0.11156	0.05963	0	0.0016588	2.97E-24	0.0179862	0.0049591	NA	NA	0.0391657	1.43E-21	0.0109138	0.3294	NA	0.3583	0.25761	NA	NA	NA	NA	NA	NA	NA	0.270341	0.191816	0.16499	0.267606	0.251366	NA	NA	0.104895	0.149171	0.25287	0.12011	0.3632
946	0.25823	0.20279	0.35791	0.1361	0.4499	0.05896	0.05906	0.039503	0.09737	0	0.16434	0.10401	0.29485	0.06055	0	0.15763	0.1662	0.0054863	1.26E-22	0.0024726	0.0800012	4.78E-25	1.43E-21	0.0121284	2.61E-23	0.0007472	0.2078	0.26949	0.3143	0.26345	NA	NA	NA	NA	NA	NA	NA	0.094488	0.161125	0.158954	0.103286	0.26776	0.155131	0.167476	0.185315	0.127072	0.18391	0.25052	0.31114
947	0.22818	0.17488	0.35481	0.17335	0.4094	0.09325	0.0792	0.10293	0.05542	0	0.26562	0.04267	0.1404	0.0644	0.05518	0.1347	0.1377	0.0054863	1.28E-27	0.0036842	0.00274	7.78E-20	2.61E-23	0.000746	1.43E-21	0.0037822	0.2121	0.23319	0.3102	0.23419	NA	NA	NA	NA	NA	NA	NA	0.120735	0.11509	0.086519	0.112676	0.202186	0.121718	0.162621	0.227273	0.149171	0.11782	0.16534	0.54705
948	0.26037	0.19787	0.37482	0.18436	0.4758	0.1809	0.19787	0.23013	0.09081	0.22269	0.04488	0.11082	0.48166	0.05961	0.03413	0	0.5912	0.0024726	6.16E-31	0.0179862	0.0138664	4.25E-18	4.78E-25	0.0081626	2.32E-16	0.0085509	0.2199	0.22115	0.312	0.20438	NA	NA	NA	NA	NA	NA	NA	0.057743	0.112532	0.044266	0.070423	0.251366	0.011933	0.036408	0.048951	0.01105	0.05747	0.2367	0.24889
949	0.12732	0.08046	0.36982	0.22126	0.4856	0.34943	0.21982	0.359248	0.13846	0.41101	0.16157	0.05528	0.16012	0.2195	0.13318	0.15746	0.6268	0.000746	1.23E-27	0.0081626	0.008222	9.85E-34	5.38E-32	0.0036842	1.43E-21	0.0004726	0.2544	0.15205	0.2428	0.1326	NA	NA	NA	NA	NA	NA	NA	0.057743	0.048593	0.152918	0.070423	0.103825	0.205251	0.065534	0.111888	0.18232	0.0977	0.18546	0.36682
950	0.28755	0.40722	0.57331	0.15626	0.8068	0.17416	0.23598	0.25084	0.04859	0.39557	0.4716	0.38133	0.32858	0.06511	0.23436	0.06427	0.1252	0.0054863	1.34E-27	0.0016588	0.0349998	7.78E-20	8.76E-27	0.026597	1.43E-21	0.1472809	0.3666	0.31156	0.5098	0.4147	NA	NA	NA	NA	NA	NA	NA	0.288714	0.15601	0.108652	0.169014	0.153005	0.054893	0.104369	0.213287	0.226519	0.16379	0.37441	0.35591
951	0.17167	0.1445	0.26585	0.14881	0.4587	0.24263	0.09823	0.496098	0.20454	0.30276	0.25289	0.23796	0.11016	0.25395	0.16913	0.37539	0.1216	0.0054863	1.30E-27	0.0573242	0.0197341	5.38E-32	7.78E-20	0.026597	4.78E-25	0.0026125	0.3682	0.26291	0.378	0.19067	NA	NA	NA	NA	NA	NA	NA	0.120735	0.092072	0.181087	0.164319	0.202186	0.238663	0.186893	0.206294	0.21547	0.16667	0.1522	0.39934
952	0.02289	0.01396	0.21491	0.14605	0.4841	0.19984	0.10842	0.067164	0.05041	0.08408	0.06202	0.04792	0.05692	0.1197	0.05493	0.0563	0.1338	0.0002248	1.11E-37	0.0003353	0.001558	1.60E-28	3.31E-37	0.0001507	2.94E-30	9.64E-05	0.1704	0.06839	0.1741	0.07095	NA	NA	NA	NA	NA	NA	NA	0.005249	0	0	0	0	0	0	0.003497	0	0	0.01198	0.00989
953	0.11516	0.09442	0.24285	0.17845	0.4776	0.36053	0.10243	0.116747	0.05062	0.20373	0.06126	0.04792	0.15331	0.11946	0.10191	0.11086	0.1338	0.0005002	5.72E-31	0.0024726	0.0027806	1.43E-21	9.85E-34	0.0024726	8.76E-27	0.0011499	0.2994	0.11514	0.2091	0.11165	NA	NA	NA	NA	NA	NA	NA	0.076115	0.043478	0.090543	0.046948	0.092896	0.045346	0.041262	0.108392	0.033149	0.07759	0.14892	0.23124
954	0.23534	0.20115	0.15718	0.23311	0.4593	0.25833	0.12981	0.115264	0.04992	0.17791	0.35693	0.10871	0.21937	0.12334	0.14597	0.16068	0.301	0.0081626	1.39E-27	0.1192029	0.0199812	2.61E-23	7.78E-20	0.026597	7.78E-20	0.0020144	0.3456	0.23356	0.4149	0.28847	NA	NA	NA	NA	NA	NA	NA	0.120735	0.14578	0.193159	0.211268	0.185792	0.22673	0.152913	0.230769	0.160221	0.20977	0.24638	0.29504
955	0.04077	0.02627	0.06099	0.12164	0.4495	0.19989	0.08936	0.101063	0.04817	0.08408	0.0462	0.11283	0.05805	0.1223	0.10992	0.05835	0.2696	0.000746	1.14E-37	0.000746	0.0007511	3.31E-37	3.31E-37	0.0016588	1.80E-35	3.88E-05	0.1885	0.11026	0.2375	0.08892	NA	NA	NA	NA	NA	NA	NA	0.005249	0	0	0	0	0	0	0.027972	0	0	0.02284	0.02239
956	0.28255	0.24302	0.18017	0.09625	0.4536	0.17475	0.16404	0.159307	0.04667	0.07911	0.04517	0.10704	0.05032	0.17456	0.08907	0.14901	0.1415	0.0005002	1.12E-37	0.0011125	0.0010102	9.85E-34	1.60E-28	0.0005002	8.76E-27	0.0058644	0.1273	0.1822	0.3472	0.22697	NA	NA	NA	NA	NA	NA	NA	0.018373	0	0.004024	0.004695	0	0	0.007282	0.020979	0	0	0.06674	0.01427
957	0.37697	0.30131	0.27461	0.55604	0.5208	0.19986	0.37289	0.58432	0.19855	0.2519	0.14837	0.28917	0.13352	0.30422	0.13441	0.1345	0.2852	0.026597	3.78E-19	0.026597	0.0451622	3.78E-11	6.91E-13	0.0179862	6.91E-13	0.1230182	0.1979	0.42994	0.4765	0.42379	NA	NA	NA	NA	NA	NA	NA	0.223097	0	0.032193	0.051643	0	0	0.106796	0.167832	0.055249	0	0.05616	0.0363
958	0.36981	0.39819	NA	0.10366	0.3851	0.13141	0.3507	0.172885	0.14371	0	0.21387	0.35509	0.15678	0.28193	0.15483	0.14834	0.1279	0.0179862	6.51E-21	0.0036842	NA	0.01799	6.14E-06	0.0831727	0.01799	NA	0.4325	0.24106	0.3496	0.29895	NA	NA	NA	NA	NA	NA	NA	0.091864	0.276215	0.120724	0.13615	NA	0.114558	0.092233	0.153846	0.088398	0.19828	0.31165	NA
959	0.42275	0.38998	0.277	0.38967	0.7301	0.1999	0.50353	0.510015	0.08754	0.08023	0.29686	0.20328	0.05694	0.26246	0.15018	0.11846	0.4359	0.0121284	1.52E-22	0.0179862	0.0166358	7.78E-20	4.78E-25	0.0024726	7.78E-20	0.0382869	0.1805	0.35432	0.4524	0.39442	NA	NA	NA	NA	NA	NA	NA	0.141732	0	0.012072	0.014085	0	0	0.070388	0.108392	0.005525	0	0.07495	0.0828
960	0.08011	0.05172	0.10459	0.13272	0.4697	0.20753	0.15398	0.221226	0.13917	0.18558	0.159	0.05552	0.10726	0.31739	0.23646	0.24652	0.1187	0.0011125	5.33E-36	0.000746	0.0039334	9.85E-34	9.85E-34	0.0054863	4.78E-25	4.33E-05	0.229	0.15461	0.2573	0.1186	NA	NA	NA	NA	NA	NA	NA	0.034121	0.025575	0.074447	0.018779	0.032787	0.100239	0.048544	0.094406	0.066298	0.03161	0.15438	0.30398
961	0.19814	0.25369	0.27762	0.07754	0.3266	0.10534	0.13204	0.054566	0.09328	0	0.04199	0.0435	0.10381	0	0.08726	0.05757	0.2787	0.0002248	2.39E-39	0.0016588	0.0009673	3.31E-37	1.80E-35	0.0024726	4.25E-18	0.0007449	0.1528	0.19543	0.2878	0.18178	NA	NA	NA	NA	NA	NA	NA	0.023622	0	0.002012	0	0	0	0.019417	0.024476	0	0	0.06735	0.02662
962	0.17597	0.14696	0.2764	0.19587	0.456	0.19229	0.2109	0.17397	0.19447	0.18688	0.15419	0.16293	0.14955	0.12062	0.07216	0.17222	0.1572	0.0036842	1.28E-32	0.0036842	0.0034352	4.25E-18	2.94E-30	0.0005002	8.76E-27	0.0052008	0.1931	0.16789	0.2778	0.23152	NA	NA	NA	NA	NA	NA	NA	0.076115	0	0.004024	0.004695	0	0	0.063107	0.034965	0	0	0.02788	0.01972
963	0.21602	0.20854	0.299	0.22066	0.4486	0.15834	0.19834	0.065573	0.05517	0.18697	0.04078	0.0851	0.10589	0.05203	0.08268	0.11885	0.1043	0.0002248	2.51E-34	0.0011125	0.0118585	5.38E-32	5.38E-32	0.0002248	4.78E-25	0.0060814	0.1679	0.16176	0.3039	0.15717	NA	NA	NA	NA	NA	NA	NA	0.073491	0.127877	0.044266	0.056338	0.027322	0.01432	0.024272	0.052448	0.060773	0.17816	0.31525	0.24517
964	0.22604	0.22167	0.28242	0.19588	0.4795	0.17885	0.21089	0.255236	0.05222	0.18871	0.15627	0.05276	0.10085	0.14677	0.11499	0	0.2455	0.0036842	1.38E-22	0.0024726	0.0208016	4.25E-18	7.78E-20	0.0054863	2.61E-23	0.0055866	0.1818	0.25162	0.3705	0.33923	NA	NA	NA	NA	NA	NA	NA	0.065617	0	0.004024	0.014085	0	0	0.043689	0.08042	0.005525	0	0.03763	0.03173
965	0.19814	0.25369	0.27762	0.07754	0.3266	0.10534	0.13204	0.054566	0.09328	0	0.04199	0.0435	0.10381	0	0.08726	0.05757	0.2787	0.0002248	2.39E-39	0.0016588	0.0009673	3.31E-37	1.80E-35	0.0024726	4.25E-18	0.0007449	0.1528	0.19543	0.2878	0.18178	NA	NA	NA	NA	NA	NA	NA	0.023622	0	0.002012	0	0	0	0.019417	0.024476	0	0	0.06735	0.02662
966	0.22461	0.27258	0.18637	0.15002	0.5104	0.1483	0.19621	0.62173	0.15078	0.18465	0.35319	0.49888	0.19898	0.29587	0.18864	0.12058	0.7628	0.0573242	1.79E-12	0.026597	0.0210073	1.27E-14	1.43E-21	0.1192029	4.25E-18	0.0035919	0.224	0.29971	0.3601	0.28722	NA	NA	NA	NA	NA	NA	NA	0.191601	0.11509	0.088531	0.098592	0.076503	0.073986	0.177184	0.185315	0.088398	0.06322	0.55995	0.39511
967	0.30472	0.24384	0.2887	0.1169	0.4144	0.03789	0.07527	0.257678	0.19083	0.18886	0.10391	0.04581	0.21776	0.37993	0.09807	0.27924	0.3047	0.0121284	6.99E-26	0.026597	0.008698	2.61E-23	2.32E-16	0.0016588	1.27E-14	0.0818457	0.1364	0.26681	0.3398	0.28471	NA	NA	NA	NA	NA	NA	NA	0.194226	0.25575	0.237425	0.192488	0.185792	0.298329	0.18932	0.167832	0.121547	0.221264	0.38675	0.19317
968	0.11874	0.06732	0.17304	0.13191	0.5012	0.13118	0.11761	0.466678	0.10054	0.18509	0.15578	0.16589	0.15497	0.39219	0.32877	0.26778	0.2735	0.0003353	2.96E-24	0.0011125	0.0748501	9.85E-34	5.38E-32	0.0016588	4.78E-25	6.04E-05	0.319	0.15976	0.2671	0.09717	NA	NA	NA	NA	NA	NA	NA	0.026247	0.04092	0.032193	0.023474	0.060109	0.105012	0.024272	0.125874	0.060773	0.103448	0.16304	0.29739
969	0.02289	0.01396	0.21491	0.14605	0.4841	0.19984	0.10842	0.067164	0.05041	0.08408	0.06202	0.04792	0.05692	0.1197	0.05493	0.0563	0.1338	0.0002248	1.11E-37	0.0003353	0.001558	1.60E-28	3.31E-37	0.0001507	2.94E-30	9.64E-05	0.1704	0.06839	0.1741	0.07095	NA	NA	NA	NA	NA	NA	NA	0.005249	0	0	0	0	0	0	0.003497	0	0	0.01198	0.00989
970	0.43348	0.39737	0.2754	0.76418	0.5007	0.30023	0.82542	0.385288	0.1871	0.36317	0.26292	0.11402	0.10059	0.20343	0.18575	0.14808	0.266	0.0179862	1.43E-17	0.0081626	0.0242401	1.43E-21	4.25E-18	0.0054863	2.32E-16	0.0440394	0.1916	0.42403	0.4896	0.48639	NA	NA	NA	NA	NA	NA	NA	0.173228	0	0.008048	0.018779	0	0	0.033981	0.08042	0.01105	0	0.09819	0.08107
971	0.11016	NA	0.54146	0.11492	0.4989	0.15583	NA	0.463687	0.29926	0.08077	0.04691	0.21923	0.10739	0.11941	0.1557	0.21118	0.253	0.0002248	6.18E-31	0.0036842	0.0077221	4.78E-25	8.76E-27	0.0081626	NA	0.0007632	0.2778	0.1278	0.2657	NA	NA	NA	NA	NA	NA	NA	NA	0.099738	0.0665	0.070423	0.065728	0.185792	0.052506	0.012136	0.13986	NA	NA	0.11924	0.34997
972	0.35694	0.37767	0.18986	0.19577	0.5385	0.24203	0.21092	0.40497	0.14803	0.20755	0.14572	0.2057	0.15469	0.20827	0.13103	0.14442	0.4359	0.0121284	1.50E-22	0.0573242	0.0221353	4.25E-18	4.78E-25	0.0081626	1.27E-14	0.0766709	0.1919	0.34494	0.4556	0.3953	NA	NA	NA	NA	NA	NA	NA	0.065617	0	0.008048	0.014085	0	0	0.024272	0.08042	0	0	0.06812	0.04401
973	0.28326	0.24056	0.26635	0.14147	0.4288	0.1304	0.12581	0.037556	0.10458	0	0.22383	0.04872	0.1372	0.06641	0.0951	0.07375	0.1646	0.0024726	6.28E-21	0.0016588	0.172643	4.25E-18	8.76E-27	0.0016588	2.94E-30	0.006832	0.2874	0.23622	0.3576	0.28895	NA	NA	NA	NA	NA	NA	NA	0.12336	0.17391	0.16499	0.122066	0.284153	0.257757	0.242718	0.192308	0.287293	0.186782	0.31657	0.39474
974	0.24034	0.2775	0.37851	0.21304	0.3407	0.16514	0.28072	0.049895	0.14616	0.08597	0.08053	0.20651	0.26372	0.17775	0.14161	0.14592	0.1349	0.0121284	5.66E-31	0.0011125	0.0085205	2.61E-23	1.80E-35	0.0054863	1.27E-14	0.0011332	0.2189	0.20162	0.3852	0.21885	NA	NA	NA	NA	NA	NA	NA	0.076115	0.15857	0.016097	0.061033	0.043716	0.02864	0.101942	0.146853	0.055249	0.163793	0.33492	0.29257
975	0.37196	0.40394	0.32536	0.08087	0.3212	0.24148	0.18964	0.188058	0.198	0.1687	0.09536	0.13389	0.04508	0.17702	0.08674	0.18262	0	0.0036842	1.46E-27	0.0016588	0.0029832	4.78E-25	1.43E-21	0.026597	3.78E-11	0.0027836	0.332	0.24883	0.4228	0.30234	NA	NA	NA	NA	NA	NA	NA	0.062992	0.16624	0.050302	0.061033	0.032787	0.040573	0.046117	0.08042	0.088398	0.313218	0.3677	0.55315
976	0.23891	0.20525	0.30388	0.14982	0.4493	0.0592	0.06292	0.010739	0.05597	0	0.34158	0.09735	0.14318	0	0.05487	0.1564	0.333	0.0011125	6.55E-21	0.0024726	0.0028521	7.78E-20	7.78E-20	0.0005002	1.43E-21	0.0021522	0.2008	0.24118	0.333	0.27215	NA	NA	NA	NA	NA	NA	NA	0.125984	0.14066	0.1167	0.107981	0.278689	0.150358	0.174757	0.192308	0.154696	0.172414	0.2908	0.3556
977	0.10515	0.09031	0.23038	0.19137	0.4748	0.36545	0.19061	0.338328	0.24834	0.41101	0.16157	0.11351	0.15704	0.2195	0.48672	0.15695	0.4701	0.0016588	1.23E-32	0.0081626	0.0180081	9.85E-34	2.94E-30	0.0831727	4.78E-25	0.0005567	0.4818	0.16833	0.3015	0.16602	NA	NA	NA	NA	NA	NA	NA	0.070866	0.07928	0.197183	0.070423	0.092896	0.119332	0.080097	0.153846	0.160221	0.091954	0.13738	0.42951
978	0.10658	0.08867	0.08597	0.18865	0.4861	0.25627	0.17774	0.571074	0.20371	0.08408	0.27495	0.05888	0.21839	0.29577	0.33537	0.3206	0.1187	0.0024726	1.21E-32	0.0024726	0.0474465	4.78E-25	8.76E-27	0.0121284	4.78E-25	0.0005122	0.3859	0.12061	0.2714	0.13029	NA	NA	NA	NA	NA	NA	NA	0.068241	0.07417	0.074447	0.061033	0.10929	0.071599	0.021845	0.083916	0.038674	0.057471	0.26374	0.34723
979	0.25393	0.32184	0.42051	0.13563	0.7157	0.05584	0.13157	0.131425	0.30331	0.09275	0.17269	0.25472	0.10462	0.09616	0.10625	0.13185	0.1197	0.0011125	6.58E-21	0.0036842	0.1274638	7.78E-20	4.78E-25	0.0024726	2.61E-23	0.0629689	0.2696	0.31104	0.399	0.30341	NA	NA	NA	NA	NA	NA	NA	0.24147	0.1867	0.173038	0.173709	0.213115	0.236277	0.109223	0.321678	0.171271	0.227011	0.21689	0.36265
980	0.12518	0.10427	0.13891	0.15506	0.383	0.14277	0.09519	0.116496	0.05125	0.20281	0.3295	0.21286	0.05385	0.1241	0.04872	0.07493	0.1307	0.0016588	5.95E-31	0.0179862	0.0050079	2.61E-23	9.85E-34	0.0036842	8.76E-27	0.0007891	0.2006	0.17748	0.3107	0.17637	NA	NA	NA	NA	NA	NA	NA	0.097113	0.08951	0.094567	0.084507	0.136612	0.042959	0.036408	0.087413	0.027624	0.106322	0.12546	0.46443
981	0.31688	0.30952	0.09889	0.14377	0.5001	0.12272	0.11402	0.083592	0.10693	0.11895	0.23131	0.22481	0.18646	0	0.2019	0.25004	0.1646	0.0036842	1.44E-17	0.0391657	0.0175796	2.06E-09	6.91E-13	0.0573242	1.27E-14	0.0037937	0.4205	0.41356	0.4244	0.45253	NA	NA	NA	NA	NA	NA	NA	0.207349	0.24297	0.221328	0.239437	0.20765	0.279236	0.371359	0.283217	0.287293	0.232759	0.41415	0.35501
982	0.26323	0.30624	0.27142	0.06045	0.3523	0.07253	0.17542	0.01313	0.09796	0	0	0.15781	0.26615	0	0.12542	0.06041	0.4353	0.0054863	2.33E-39	0.0024726	0.0019714	5.38E-32	7.78E-20	0.0005002	2.61E-23	0.0014041	0.2323	0.16972	0.2939	0.22309	NA	NA	NA	NA	NA	NA	NA	0.041995	0.13299	0.036217	0.061033	0.038251	0.031026	0.021845	0.048951	0.044199	0.198276	0.44506	0.171
983	0.25465	0.20608	0.16815	0.18166	0.493	0.15894	0.08034	0.587013	0.20314	0.17791	0.52834	0.3585	0.25655	0.18303	0.24613	0.14037	0.301	0.0054863	6.05E-31	0.0391657	0.0044694	8.76E-27	2.06E-09	0.0081626	8.76E-27	0.0036174	0.3348	0.32953	0.3863	0.30887	NA	NA	NA	NA	NA	NA	NA	0.215223	0.18926	0.134809	0.244131	0.15847	0.176611	0.206311	0.202797	0.132597	0.227011	0.1638	0.48837
984	0.07582	0.05911	0.30215	0.17097	0.4844	0.18465	0.18623	0.077978	0.14697	0	0.04304	0	0.14447	0.15385	0.09047	0	0	0.0011125	2.40E-34	0.000746	0.0022382	5.38E-32	2.94E-30	0.0121284	7.78E-20	0.0001771	0.2432	0.1422	0.2405	0.12942	NA	NA	NA	NA	NA	NA	NA	0.013123	0.04348	0.020121	0.004695	0.021858	0.002387	0.012136	0.115385	0.049724	0.008621	0.18257	0.19667
985	NA	NA	0.29238	NA	0.4801	NA	NA	NA	0.05169	0	0	0.15216	0	0.05221	0.1559	0.11889	0.2865	NA	NA	0.0024726	0.0012617	NA	4.78E-25	NA	NA	0.0004328	NA	0.22193	NA	NA	NA	NA	NA	NA	NA	NA	NA	NA	NA	NA	0.061033	0.010929	NA	0.009709	NA	NA	NA	NA	0.2396
986	0.02289	0.01396	0.21491	0.14605	0.4841	0.19984	0.10842	0.067164	0.05041	0.08408	0.06202	0.04792	0.05692	0.1197	0.05493	0.0563	0.1338	0.0002248	1.11E-37	0.0003353	0.001558	1.60E-28	3.31E-37	0.0001507	2.94E-30	9.64E-05	0.1704	0.06839	0.1741	0.07095	NA	NA	NA	NA	NA	NA	NA	0.005249	0	0	0	0	0	0	0.003497	0	0	0.01198	0.00989
987	0.36981	0.43514	0.41274	0.24403	0.7661	0.16889	0.29648	0.037726	0.09766	0.28743	0.17805	0.35245	0.37403	0.06106	0.19517	0.48969	0.1574	0.0036842	2.98E-24	0.0179862	0.0059647	1.43E-21	0.01799	0.0054863	1.43E-21	0.0094456	0.3816	0.39028	0.4363	0.37521	NA	NA	NA	NA	NA	NA	NA	0.165354	0.36317	0.275654	0.380282	0.065574	0.152745	0.293689	0.451049	0.270718	0.324713	0.38625	0.24007
988	0.11731	0.11494	0.27739	0.16156	0.3349	0.18206	0.17126	0.077129	0.0955	0.08597	0.08434	0.0949	0.10795	0.19827	0.08775	0.08798	0	0.0003353	5.31E-36	0.0003353	0.0009501	5.38E-32	9.85E-34	0.0002248	8.76E-27	0.0005342	0.1598	0.11016	0.3214	0.14579	NA	NA	NA	NA	NA	NA	NA	0.03937	0.03581	0	0.014085	0.016393	0	0.002427	0.073427	0	0.028736	0.23006	0.30027
989	0.02289	0.01396	0.21491	0.14605	0.4841	0.19984	0.10842	0.067164	0.05041	0.08408	0.06202	0.04792	0.05692	0.1197	0.05493	0.0563	0.1338	0.0002248	1.11E-37	0.0003353	0.001558	1.60E-28	3.31E-37	0.0001507	2.94E-30	9.64E-05	0.1704	0.06839	0.1741	0.07095	NA	NA	NA	NA	NA	NA	NA	0.005249	0	0	0	0	0	0	0.003497	0	0	0.01198	0.00989
990	0.20959	0.21182	0.2706	0.09031	0.4562	0.21467	0.04671	0.310069	0.19753	0.08145	0	0.04662	0.1447	0.17479	0.23116	0.05688	0.6	0.0011125	1.18E-32	0.0391657	0.0011153	4.78E-25	2.61E-23	0.0081626	2.61E-23	0.0037707	0.2477	0.26677	0.3724	0.2285	NA	NA	NA	NA	NA	NA	NA	0.08399	0.20716	0.080483	0.070423	0.021858	0.114558	0.199029	0.307692	0.082873	0.152299	0.29204	0.17804
991	0.3505	0.43514	0.43072	0.13821	0.8108	0.09446	0.24748	0.0827	0	0.30713	0.19828	0.11379	0.21248	0.09747	0.22005	0.05892	0.1302	0.000746	1.42E-22	0.0005002	0.0427527	1.27E-14	4.25E-18	0.0573242	1.43E-21	0.0280686	0.3298	0.35525	0.4877	0.38241	NA	NA	NA	NA	NA	NA	NA	0.233596	0.18926	0.144869	0.164319	0.213115	0.21957	0.104369	0.27972	0.220994	0.241379	0.15586	0.31872
992	0.31474	0.31609	0.43243	0.28499	0.4834	0.24126	0.29531	0.136147	0.14648	0.18697	0.08575	0.13801	0.21459	0.05203	0.06832	0.20292	0.1192	0.0005002	NA	0.0024726	0.0117445	8.76E-27	8.76E-27	0.0003353	2.06E-09	0.007392	0.1943	0.18146	0.2781	0.25921	NA	NA	NA	NA	NA	NA	NA	0.131234	0.19182	NA	0.126761	0.087432	0.090692	0.06068	0.185315	0.209945	0.333333	0.3706	0.29205
993	NA	0.20608	0.10636	NA	NA	0.08004	0.10088	0.229202	0.30737	0.18224	0.16454	0.30625	0.0393	0.18478	0.13101	0.1668	0.7121	0.0016588	1.64E-22	0.0391657	0.0037632	NA	NA	0.000746	1.43E-21	0.001294	0.2453	NA	0.3322	0.30608	NA	NA	NA	NA	NA	NA	NA	0.139108	0.23529	0.392354	0.248826	0.125683	NA	NA	0.265734	0.143646	0.206897	0.17035	0.33875
994	0.19027	0.20772	0.25361	0.24521	0.5572	0.22749	0.21095	0.188348	0.04311	0.09043	0.16471	0.04574	0.10539	0.09655	0.13057	0.05985	0.1311	0.0054863	2.76E-29	0.0011125	0.0025963	4.78E-25	1.60E-28	0.0024726	2.61E-23	0.0081952	0.194	0.25728	0.3465	0.21672	NA	NA	NA	NA	NA	NA	NA	0.044619	0	0.012072	0	0	0	0.007282	0.038462	0.01105	0	0.03037	0.08415
995	0.2475	0.40887	0.46247	0.16468	0.6591	0.1032	0.20564	0.074714	0.35173	0.19408	0.06895	0.09753	0.09212	0	0.22787	0.27891	0.6079	0.0024726	3.38E-24	0.0003353	0.002276	9.85E-34	6.91E-13	0.0831727	1.43E-21	0.5328939	0.3043	0.34436	0.3982	0.37359	NA	NA	NA	NA	NA	NA	NA	0.170604	0.14578	0.195171	0.15493	0.087432	0.157518	0.167476	0.272727	0.19337	0.192529	0.20069	0.15555
996	0.1774	0.14204	0.19179	0.17968	0.4944	0.10092	0.11181	0.136023	0.1472	0.295	0.40043	0.3949	0.44348	0.28097	0.2637	0.23367	0.2796	0.0036842	1.39E-27	0.0573242	0.0061097	1.80E-35	5.38E-32	0.0054863	2.61E-23	0.002687	0.3031	0.13245	0.2703	0.15652	NA	NA	NA	NA	NA	NA	NA	0.07874	0.09207	0.040241	0.089202	0.262295	0.136038	0.026699	0.083916	0.110497	0.166667	0.17235	0.36215
997	0.15665	0.16749	0.27786	0.13942	0.7261	0.11877	0.12528	0.062447	0.04795	0.20324	0.29267	0.14236	0.09958	0.06218	0.1106	0.06427	0	0.0005002	1.13E-37	0.0016588	0.0013337	5.38E-32	5.38E-32	0.000746	8.76E-27	0.0087852	0.1761	0.25557	0.3123	0.20748	NA	NA	NA	NA	NA	NA	NA	0.018373	0	0	0.004695	0	0	0.004854	0.031469	0	0	0.0453	0.06006
998	0.1681	0.24384	0.33424	0.16659	0.7965	0.25118	0.23047	0.504018	0.15165	0.18144	0.10912	0.26906	0.09627	0.08781	0.09559	0.15278	0.2537	0.0036842	3.07E-19	0.0121284	0.0045214	1.80E-35	2.61E-23	0.026597	2.61E-23	0.1268394	0.3532	0.28732	0.4104	0.26636	NA	NA	NA	NA	NA	NA	NA	0.259843	0.1867	0.130785	0.112676	0.098361	0.066826	0.09466	0.230769	0.143646	0.117816	0.22192	0.27204
999	0.18169	0.19622	0.17065	0.12682	0.7563	0.0939	0.13334	0.050491	0.04434	0.0921	0.23776	0.09724	0.09858	0.08775	0.07256	0.06166	0	0.000746	2.76E-24	0.0005002	0.0183488	8.76E-27	4.78E-25	0.0016588	1.60E-28	0.1966182	0.177	0.25602	0.321	0.19861	NA	NA	NA	NA	NA	NA	NA	0.199475	0.08184	0.074447	0.089202	0.103825	0.143198	0.067961	0.216783	0.104972	0.126437	0.15403	0.32185
1000	0.24893	0.25862	0.2078	0.11406	0.4774	0.09652	0.20173	0.124502	0.09397	0.18886	0.1539	0.09862	0.16145	0.2845	0.20579	0.1319	0.3047	0.0054863	1.22E-27	0.0036842	0.0101144	1.60E-28	1.27E-14	0.0016588	7.78E-20	0.0527312	0.211	0.39567	0.3343	0.29067	NA	NA	NA	NA	NA	NA	NA	0.173228	0.19437	0.167002	0.150235	0.234973	0.252983	0.373786	0.311189	0.160221	0.221264	0.33801	0.3276
1001	0.50143	0.62397	0.2756	0.51998	0.6786	0.19975	0.5625	0.70886	0.19923	0.32706	0.27608	0.26451	0.16507	0.20765	0.1671	0.23133	0.5854	0.026597	8.22E-16	0.5	0.0318021	1.27E-14	2.61E-23	0.0036842	1.27E-14	0.1354781	0.1978	0.543	0.5529	0.55561	NA	NA	NA	NA	NA	NA	NA	0.233596	0	0.052314	0.018779	0	0	0.033981	0.045455	0.01105	0	0.09365	0.07335
1002	0.13019	0.15271	0.27752	0.06764	0.4677	0.16924	0.05985	0.037152	0.10189	0.08437	0	0.04793	0.14461	0.17483	0.18622	0	0.4285	0.0003353	2.50E-39	0.0005002	0.0009864	3.31E-37	4.78E-25	0.0024726	7.78E-20	0.0008818	0.2797	0.21128	0.2606	0.17619	NA	NA	NA	NA	NA	NA	NA	0.060367	0.11253	0.056338	0.028169	0.021858	0.076372	0.055825	0.118881	0.038674	0.103448	0.28139	0.18057
1003	0.23462	0.20936	0.23102	0.15738	0.4671	0.24778	0.1886	0.180487	0.13682	0.31595	0.34842	0.10102	0.13062	0.27158	0.26248	0.1196	0.1525	0.0024726	1.29E-27	0.0081626	0.0385911	7.78E-20	1.43E-21	0.0121284	7.78E-20	0.0119749	0.3609	0.29297	0.3336	0.22727	NA	NA	NA	NA	NA	NA	NA	0.115486	0.07417	0.056338	0.042254	0.092896	0.109785	0.13835	0.241259	0.121547	0.083333	0.24503	0.40289
1004	0.14306	0.09442	0.13939	0.18156	0.4054	0.18099	0.08804	0.081972	0.08637	0.0839	0.11312	0.27896	0.10189	0.21712	0.21554	0.13892	0.1216	0.0024726	5.81E-31	0.0081626	0.0097453	1.80E-35	3.31E-37	0.0036842	2.94E-30	0.0004847	0.2626	0.11366	0.3177	0.1717	NA	NA	NA	NA	NA	NA	NA	0.044619	0.07928	0.038229	0.051643	0.10929	0.038186	0.002427	0.045455	0	0.143678	0.15715	0.34837
1005	0.18026	0.13629	0.11309	0.248	0.4746	0.2763	0.11042	0.69814	0.15071	0.28858	0.18992	0.10602	0.27306	0.39571	0.22925	0.13751	0.1319	0.0121284	6.43E-26	0.0121284	0.1305363	8.76E-27	4.25E-18	0.0831727	1.60E-28	0.0008519	0.3405	0.26694	0.3523	0.1892	NA	NA	NA	NA	NA	NA	NA	0.065617	0.10742	0.134809	0.103286	0.191257	0.169451	0.072816	0.230769	0.093923	0.152299	0.19826	0.24123
1006	0.31974	0.25452	0.21715	0.13101	0.4632	0.19115	0.15656	0.162416	0.14081	0.17964	0.26984	0.10997	0.30602	0.46707	0.343	0.20395	0.1344	0.026597	2.85E-24	0.0121284	0.0295234	2.06E-09	6.91E-13	0.0179862	4.25E-18	0.0418638	0.3278	0.33897	0.3625	0.30534	NA	NA	NA	NA	NA	NA	NA	0.188976	0.19437	0.183099	0.178404	0.295082	0.420048	0.315534	0.391608	0.116022	0.275862	0.29262	0.25677
1007	0.34692	0.35961	0.44583	0.23971	0.235	NA	0.41993	NA	0.09537	0.08597	0.18306	0.10514	0.27979	0.34265	0.18806	0.21066	0.6178	0.000746	5.26E-31	0.0036842	0.0038241	9.85E-34	7.78E-20	NA	7.78E-20	0.0037696	NA	0.27612	NA	0.31933	NA	NA	NA	NA	NA	NA	NA	0.062992	0.1688	0.006036	0.046948	0.081967	0.004773	0.024272	NA	0.033149	0.353448	0.29289	0.30148
1008	0.16881	0.15435	0.24218	0.21243	NA	0.27068	0.098	0.238434	0.15125	0.30404	0.10851	0.33588	0.20595	0.27264	0.06138	0.18398	0.1341	0.0054863	6.70E-26	0.0179862	0.0124119	2.32E-16	NA	0.0179862	8.76E-27	0.0041794	0.3275	NA	0.2509	0.16142	NA	NA	NA	NA	NA	NA	NA	0.28084	0.13555	0.16499	0.173709	0.191257	0.128878	NA	0.181818	0.088398	0.183908	0.21047	0.31225
1009	0.20887	0.18309	0.15012	0.2488	0.3879	0.28424	0.19208	0.429541	0.24415	0.29746	0.11409	0.169	0.20946	0.23102	0.1436	0.39177	0.1197	0.0121284	5.67E-31	0.0179862	0.2640626	8.76E-27	2.61E-23	0.0121284	1.43E-21	0.0004639	0.3072	0.19835	0.3376	0.20125	NA	NA	NA	NA	NA	NA	NA	0.110236	0.13811	0.094567	0.107981	0.289617	0.069212	0.031553	0.153846	0.038674	0.192529	0.19487	0.27335
1010	0.0887	0.09278	0.28918	0.0825	0.4631	0.18742	0.11622	0.177804	0.05032	0.0839	0.11141	0.27169	0.04745	0.19442	0.12897	0	0.2646	0.0003353	6.23E-31	0.0024726	0.0098145	2.94E-30	9.85E-34	0.0121284	2.94E-30	0.0039884	0.2776	0.11323	0.3117	0.18488	NA	NA	NA	NA	NA	NA	NA	0.065617	0.07417	0.100604	0.023474	0.098361	0.02864	0.01699	0.097902	0.027624	0.103448	0.17392	0.29898
1011	0.2711	0.31527	0.28741	0.11666	0.3878	0.2919	0.10541	0.249757	0.09744	0	0.04794	0.09895	0.18493	0.32049	0.21573	0.33646	0.5846	0.0011125	7.95E-21	0.0024726	0.0037018	8.76E-27	3.78E-11	0.0024726	6.91E-13	0.0109225	0.344	0.37457	0.3896	0.30973	NA	NA	NA	NA	NA	NA	NA	0.149606	0.19949	0.22334	0.169014	0.054645	0.298329	0.359223	0.293706	0.38674	0.304598	0.33408	0.23161
1012	0.27039	0.26847	0.09712	0.15982	0.4473	0.17624	0.11672	0.054218	0.05237	0.12288	0.17198	0.09735	0.13244	0	0.09197	0.16066	0.2966	0.0036842	6.81E-16	0.0081626	0.0767445	2.32E-16	1.43E-21	0.0081626	2.32E-16	0.0049795	0.2601	0.27265	0.4337	0.35407	NA	NA	NA	NA	NA	NA	NA	0.15748	0.16368	0.183099	0.169014	0.213115	0.236277	0.254854	0.272727	0.270718	0.198276	0.28915	0.43447
1013	0.10086	0.07061	0.08988	0.14519	0.4529	0.16723	0.07789	0.098806	0.0995	0.2037	0.22401	0.16601	0.03934	0.28157	0.0496	0.05655	0.1338	0.0054863	5.71E-31	0.0024726	0.0023228	4.78E-25	1.60E-28	0.0016588	1.60E-28	0.0003843	0.2409	0.14595	0.2434	0.15916	NA	NA	NA	NA	NA	NA	NA	0.068241	0.0844	0.126761	0.089202	0.071038	0.057279	0.033981	0.055944	0.01105	0.077586	0.17766	0.31725
1014	0.51717	0.54926	0.27655	0.6803	0.828	0.52073	0.73315	0.372054	0.15692	0.36165	0.33891	0.16038	0.1082	0.29499	0.19551	0.28586	0.7628	0.026597	2.96E-19	0.026597	0.0349011	7.78E-20	4.25E-18	0.0391657	6.14E-06	0.1021985	0.2022	0.4433	0.507	0.46809	NA	NA	NA	NA	NA	NA	NA	0.204724	0	0.014085	0.018779	0	0	0.058252	0.171329	0.022099	0	0.10005	0.07795
1015	0.19528	0.15353	0.40082	0.17238	0.4694	0.15675	0.16074	0.191112	0.09658	0.10097	0.04488	0.10849	0.53383	0.1285	0.03452	0	0.5912	0.0011125	2.74E-29	0.0016588	0.0114587	7.78E-20	9.85E-34	0.0054863	1.43E-21	0.0018748	0.2004	0.1781	0.2679	0.1685	NA	NA	NA	NA	NA	NA	NA	0.031496	0.09719	0.020121	0.032864	0.218579	0.011933	0.021845	0.041958	0.005525	0.091954	0.21592	0.29019
1016	0.2289	0.24877	NA	0.13252	0.4167	0.17187	0.16557	0.246939	0	0.12197	0.08737	0.20933	0	0.2195	0.13026	0.05943	0.2512	0.0054863	6.67E-21	0.0081626	NA	2.32E-16	6.91E-13	0.1192029	2.06E-09	NA	0.4052	0.26749	0.3498	0.24628	NA	NA	NA	NA	NA	NA	NA	0.07874	0.16113	0.144869	0.13615	NA	0.042959	0.240291	0.160839	0.027624	0.12069	0.27303	NA
1017	0.31187	0.23071	0.2589	0.15622	0.3206	0.09368	0.09732	0.254366	0.14214	0.18906	0.27949	0.10355	0.10295	0.29163	0.11482	0.12726	0.4271	0.0179862	1.49E-22	0.0081626	0.0094983	3.78E-11	1.27E-14	0.0121284	2.32E-16	0.0423222	0.2216	0.23212	0.3003	0.25845	NA	NA	NA	NA	NA	NA	NA	0.141732	0.17903	0.173038	0.178404	0.125683	0.465394	0.339806	0.083916	0.143646	0.247126	0.37253	0.34308
1018	0.0515	0.03612	0.12903	0.09853	0.4803	0.10929	0.079	0.464875	0.09989	0.08408	0.11171	0	0	0.18973	0.059	0.05765	0.1177	0.0003353	1.12E-37	0.0024726	0.0008204	1.80E-35	1.80E-35	0.0002248	2.94E-30	0.0001367	0.1559	0.09398	0.1963	0.1037	NA	NA	NA	NA	NA	NA	NA	0.023622	0	0.008048	0.00939	0	0	0.002427	0.024476	0.005525	0	0.01756	0.02863
1019	0.33763	0.30542	0.10638	0.17556	0.5044	0.09913	0.12081	0.136669	0.1054	0	0.05142	0.27523	0.13919	0.15939	0.16919	0.07415	0.1646	0.0121284	3.01E-19	0.1679816	0.0984196	1.13E-07	7.78E-20	0.0054863	6.91E-13	0.023297	0.3603	0.28183	0.3986	0.38863	NA	NA	NA	NA	NA	NA	NA	0.299213	0.30179	0.267606	0.356808	0.284153	0.310263	0.247573	0.307692	0.298343	0.221264	0.37793	0.29545
1020	0.26538	0.28654	0.27919	0.19582	0.5042	0.19976	0.2109	0.585675	0.14263	0.19123	0.23912	0.20854	0.10833	0	0.12923	0.12408	0.275	0.0391657	1.49E-22	0.0831727	0.0309542	7.78E-20	2.61E-23	0.0054863	1.27E-14	0.0678666	0.1881	0.20943	0.2909	0.35912	NA	NA	NA	NA	NA	NA	NA	0.141732	0	0.016097	0.014085	0	0	0.009709	0.160839	0.01105	0	0.04978	0.04923
1021	0.17096	0.10181	0.20595	0.21097	0.4783	0.25991	0.20399	0.278915	0.13824	0.27781	0.15838	0.11351	0.10006	0.31187	0.1881	0.36401	0.2647	0.0016588	1.21E-27	0.0081626	0.006227	8.76E-27	1.60E-28	0.000746	1.43E-21	0.0011783	0.2576	0.18669	0.2351	0.14056	NA	NA	NA	NA	NA	NA	NA	0.070866	0.13043	0.167002	0.126761	0.081967	0.107399	0.075243	0.087413	0.19337	0.181034	0.17183	0.34804
1022	0.44349	0.52053	0.32102	0.10202	0.3423	0.16876	0.26288	0.174454	0.28919	0.17286	0.04599	0.15133	0.14851	0.17963	0.33181	0.11834	0.5697	0.0121284	3.20E-24	0.026597	0.004573	1.60E-28	1.43E-21	0.0121284	2.06E-09	0.0118516	0.2774	0.31459	0.4709	0.37166	NA	NA	NA	NA	NA	NA	NA	0.115486	0.24552	0.126761	0.220657	0.016393	0.062053	0.050971	0.13986	0.143646	0.390805	0.57675	0.1763
1023	0.34406	0.30706	0.11673	0.13452	0.4835	0.04891	0.0658	0.008376	0.14965	0	0.17151	0.20652	0.09108	0.09523	0.12122	0.1598	0.2966	0.0081626	3.29E-14	0.1192029	0.1498196	3.78E-11	7.78E-20	0.000746	1.27E-14	0.11081	0.2299	0.3055	0.3557	0.37838	NA	NA	NA	NA	NA	NA	NA	0.19685	0.25575	0.27163	0.234742	0.322404	0.334129	0.286408	0.255245	0.370166	0.247126	0.34642	0.39054
1024	0.19456	0.16749	0.12974	0.25194	0.4787	0.3211	0.07826	0.169589	0.09805	0.0839	0.21437	0.22687	0.27093	0.28098	0.13856	0.13517	0.275	0.0024726	1.24E-32	0.026597	0.0109228	2.32E-16	7.78E-20	0.026597	2.32E-16	0.0048987	0.3518	0.23316	0.3566	0.30885	NA	NA	NA	NA	NA	NA	NA	0.267717	0.13811	0.235412	0.28169	0.163934	0.217184	0.191748	0.20979	0.21547	0.183908	0.24498	0.41976
1025	0.34478	0.39901	0.15057	0.08746	0.3731	0.15301	0.34833	0.138555	0.28656	0	0.11098	0.20269	0.10059	0.20252	0.24509	0.2961	0.453	0.0036842	1.38E-32	0.0179862	0.012052	5.38E-32	2.61E-23	0.026597	1.43E-21	0.1510429	0.3508	0.2716	0.4041	0.3462	NA	NA	NA	NA	NA	NA	NA	0.244094	0.31969	0.134809	0.248826	0.060109	0.069212	0.121359	0.157343	0.18232	0.261494	0.39153	0.08513
1026	0.3269	0.49672	0.29282	0.20604	0.7839	0.11843	0.45249	0.016975	0.14883	0.10997	0.13976	0.26141	0.21442	0.05799	0.39067	0.15866	0.2508	0.0054863	3.00E-29	0.0179862	0.0393115	9.85E-34	4.78E-25	0.026597	4.25E-18	0.1022116	0.2456	0.46196	0.4937	0.50858	NA	NA	NA	NA	NA	NA	NA	0.251969	0.22762	0.124748	0.15493	0.196721	0.210024	0.332524	0.311189	0.298343	0.318966	0.4064	0.23728
1027	0.18813	0.2069	0.1567	0.15622	0.4995	0.11414	0.15027	0.113956	0.28066	0.42044	0.46918	0.33426	0.37202	0.22312	0.05902	0.26706	0.1341	0.0391657	7.35E-21	0.026597	0.0783394	9.85E-34	1.43E-21	0.0081626	3.78E-11	0.0130858	0.2629	0.21852	0.2528	0.26189	NA	NA	NA	NA	NA	NA	NA	0.364829	0.3913	0.34004	0.413146	0.295082	0.274463	0.123786	0.13986	0.220994	0.304598	0.23509	0.42128
1028	0.35622	0.37931	0.21278	0.19543	0.5399	0.28798	0.2055	0.431367	0.14872	0.32253	0.14572	0.2057	0.15469	0.20827	0.27917	0.23939	0.5832	0.0179862	1.50E-22	0.0573242	0.029312	2.32E-16	4.78E-25	0.026597	1.27E-14	0.0766709	0.2803	0.35537	0.4768	0.40054	NA	NA	NA	NA	NA	NA	NA	0.073491	0.02302	0.026157	0.032864	0.005464	0.002387	0.026699	0.115385	0.005525	0.014368	0.26092	0.35632
1029	0.19027	0.20772	0.25361	0.24521	0.5572	0.22749	0.21095	0.188348	0.04311	0.09043	0.16471	0.04574	0.10539	0.09655	0.13057	0.05985	0.1311	0.0054863	2.76E-29	0.0011125	0.0025963	4.78E-25	1.60E-28	0.0024726	2.61E-23	0.0081952	0.194	0.25728	0.3465	0.21672	NA	NA	NA	NA	NA	NA	NA	0.044619	0	0.012072	0	0	0	0.007282	0.038462	0.01105	0	0.03037	0.08415
1030	0.27825	0.3087	0.25233	0.18087	0.5008	0.20815	0.1733	0.376389	0.31091	0.1843	0.18583	0.3101	0.19068	0.12448	0.30565	0.17816	0.1431	0.1192029	1.51E-17	0.3100255	0.0117203	2.06E-09	1.60E-28	0.0081626	1.13E-07	0.0296788	0.4063	0.3511	0.3337	0.36331	NA	NA	NA	NA	NA	NA	NA	0.343832	0.15857	0.243461	0.230047	0.213115	0.145585	0.082524	0.192308	0.198895	0.12931	0.42001	0.38532
1031	0.17525	0.16749	0.12282	0.20743	0.3983	0.25802	0.2258	0.357565	0.23493	0.17735	0.27668	0.05899	0.16246	0.19195	0.13401	0.30222	0.1189	0.0391657	2.79E-29	0.0179862	0.0310166	1.43E-21	1.43E-21	0.0081626	2.61E-23	0.0004386	0.2671	0.15004	0.2988	0.19108	NA	NA	NA	NA	NA	NA	NA	0.107612	0.16113	0.044266	0.126761	0.300546	0.047733	0.06068	0.038462	0.033149	0.140805	0.21659	0.27753
1032	0.32475	0.34154	0.2514	0.05716	0.2011	0.09481	0.15849	0.022791	0.14859	0.07888	0	0.10061	0.24869	0.27814	0.10595	0.05803	0.4105	0.0054863	1.18E-32	0.0179862	0.0034529	9.85E-34	4.25E-18	0.0002248	4.25E-18	0.0013604	0.2032	0.18813	0.2964	0.24125	NA	NA	NA	NA	NA	NA	NA	0.08399	0.15857	0.030181	0.075117	0.038251	0.045346	0.01699	0.08042	0.060773	0.152299	0.54067	0.17243
1033	0.19456	0.16749	0.12974	0.25194	0.4787	0.3211	0.07826	0.169589	0.09805	0.0839	0.21437	0.22687	0.27093	0.28098	0.13856	0.13517	0.275	0.0024726	1.24E-32	0.026597	0.0109228	2.32E-16	7.78E-20	0.026597	2.32E-16	0.0048987	0.3518	0.23316	0.3566	0.30885	NA	NA	NA	NA	NA	NA	NA	0.267717	0.13811	0.235412	0.28169	0.163934	0.217184	0.191748	0.20979	0.21547	0.183908	0.24498	0.41976
1034	0.28612	0.3514	0.28762	0.07893	0.4409	0.08981	0.16107	0.120896	0.13988	0.07666	0.04208	0.1346	0.14329	0.17598	0.08607	0.05981	0.1451	0.0001507	2.68E-34	0.026597	0.0054501	1.60E-28	4.78E-25	0.0016588	7.78E-20	0.0107679	0.2444	0.2756	0.2788	0.28054	NA	NA	NA	NA	NA	NA	NA	0.149606	0.19182	0.120724	0.098592	0.038251	0.090692	0.135922	0.062937	0.176796	0.206897	0.43779	0.27855
1035	0.3505	0.31445	0.27426	0.48194	0.3289	0.19984	0.33546	0.417368	0.19855	0.21067	0.27255	0.14157	0.25422	0.35435	0.15546	0.12458	0.4353	0.0036842	1.26E-32	0.0024726	0.1008009	4.25E-18	2.61E-23	0.0054863	7.78E-20	0.0149097	0.2029	0.27078	0.3756	0.2803	NA	NA	NA	NA	NA	NA	NA	0.089239	0	0.01006	0.018779	0	0	0.009709	0.090909	0.01105	0	0.05758	0.08079
1036	0.17024	0.16502	0.2408	0.07366	0.4694	0.19974	0.13251	0.394966	0.09553	0.08779	0.2686	0.10587	0.15093	0.12869	0.03916	0.13582	0.1288	0.000746	2.72E-34	0.0016588	0.0027771	9.85E-34	1.60E-28	0.0016588	4.78E-25	0.0049409	0.1958	0.23039	0.3356	0.18248	NA	NA	NA	NA	NA	NA	NA	0.015748	0	0.006036	0.00939	0	0	0.01699	0.059441	0.005525	0	0.04765	0.05869
1037	0.06509	0.0509	0.11675	0.10294	0.4576	0.15757	0.11532	0.240359	0	0.1926	0.10875	0.05369	0.05754	0.19067	0.11321	0.12587	0.1027	0.0003353	1.14E-37	0.0016588	0.0061328	5.38E-32	1.80E-35	0.0016588	2.61E-23	0.0002436	0.2332	0.12644	0.2395	0.11887	NA	NA	NA	NA	NA	NA	NA	0.044619	0.02813	0.014085	0.032864	0.076503	0.00716	0.007282	0.097902	0.005525	0.074713	0.17287	0.13012
1038	0.29614	0.36207	0.36717	0.21494	0.4443	0.30083	0.30465	0.282681	0.15082	0.08597	0.03778	0.21767	0.20524	0.17775	0.1929	0.11859	0.6433	0.0081626	5.87E-31	0.0036842	0.0077495	2.32E-16	1.60E-28	0.0121284	6.91E-13	0.0080138	0.3238	0.26292	0.458	0.30963	NA	NA	NA	NA	NA	NA	NA	0.102362	0.19949	0.044266	0.070423	0.060109	0.050119	0.169903	0.234266	0.19337	0.218391	0.38225	0.28596
1039	0.06438	0.04351	0.15573	0.11825	0.4838	0.14528	0.13202	0.359809	0.09989	0.08408	0.33374	0.16831	0.09702	0.21197	0.05909	0.05765	0.2323	0.000746	1.12E-37	0.0011125	0.0012729	1.80E-35	3.31E-37	0.0024726	5.38E-32	0.0002869	0.2276	0.11257	0.2302	0.09782	NA	NA	NA	NA	NA	NA	NA	0.249344	0.0665	0.022133	0.15493	0.114754	0.026253	0.101942	0.024476	0.022099	0.028736	0.19588	0.39583
1040	0.23462	0.20936	0.23102	0.15738	0.4671	0.24778	0.1886	0.180487	0.13682	0.31595	0.34842	0.10102	0.13062	0.27158	0.26248	0.1196	0.1525	0.0024726	1.29E-27	0.0081626	0.0385911	7.78E-20	1.43E-21	0.0121284	7.78E-20	0.0119749	0.3609	0.29297	0.3336	0.22727	NA	NA	NA	NA	NA	NA	NA	0.115486	0.07417	0.056338	0.042254	0.092896	0.109785	0.13835	0.241259	0.121547	0.083333	0.24503	0.40289
1041	0.28398	0.25862	0.48289	0.09777	0.4291	0.0693	0.07303	0.019852	0.10458	0	0.22028	0.09284	0.1368	0.06672	0.1422	0.15896	0.3298	0.0005002	6.08E-21	0.0036842	0.110634	7.78E-20	7.78E-20	0.0081626	7.78E-20	0.0072884	0.3117	0.24485	0.3462	0.30075	NA	NA	NA	NA	NA	NA	NA	0.094488	0.17903	0.120724	0.131455	0.31694	0.147971	0.191748	0.178322	0.154696	0.175287	0.34815	0.50902
1042	0.33119	0.3514	0.2252	0.10434	0.3759	0.21743	0.21909	0.3448	0.19838	0.18716	0.04445	0.27517	0.10589	0.17508	0.39776	0.18238	0.462	0.0016588	2.95E-29	0.0121284	0.0022061	1.43E-21	7.78E-20	0.0011125	7.78E-20	0.0132638	0.3149	0.22322	0.4407	0.29607	NA	NA	NA	NA	NA	NA	NA	0.047244	0.20716	0.020121	0.051643	0.04918	0.016706	0.007282	0.076923	0.027624	0.327586	0.29824	0.1916
1043	0.15522	0.12808	0.48612	0.13985	0.4244	0.16239	0.04206	0.273929	0.15608	0.18154	0.51349	0.59846	0.29437	0.2951	0.20046	0.1649	0.1695	0.0024726	2.84E-24	0.0121284	0.0030913	1.43E-21	4.78E-25	0.0573242	1.60E-28	0.0007017	0.3519	0.19208	0.3293	0.16901	NA	NA	NA	NA	NA	NA	NA	0.104987	0.07161	0.108652	0.070423	0.218579	0.054893	0.033981	0.174825	0.027624	0.100575	0.20264	0.49255
1044	0.27969	0.27258	0.40305	0.26233	0.4694	0.1632	0.23618	0.166494	0.10052	0.18697	0.12709	0.19046	0.27069	0.11333	0	0.23023	0.1043	0.0003353	2.51E-34	0.0016588	0.0307983	8.76E-27	2.94E-30	0.0002248	3.78E-11	0.0147839	0.2084	0.16867	0.2979	0.20817	NA	NA	NA	NA	NA	NA	NA	0.107612	0.17903	0.078471	0.093897	0.04918	0.073986	0.06068	0.062937	0.143646	0.287356	0.32113	0.2865
1045	0.3269	0.33662	0.28267	0.25893	0.5043	0.22015	0.44701	0.294725	0.19392	0.27104	0.26064	0.16064	0.10225	0.12442	0.12513	0.14387	0.417	0.0054863	6.80E-26	0.0179862	0.0167939	2.61E-23	4.78E-25	0.0024726	1.27E-14	0.0084447	0.1762	0.3566	0.3602	0.32393	NA	NA	NA	NA	NA	NA	NA	0.099738	0	0.01006	0.018779	0	0	0.014563	0.038462	0.022099	0	0.07606	0.10832
1046	0.26466	0.22085	0.06721	0.19667	0.5072	0.06729	0.18023	0.020544	0.44193	0.39495	0.04705	0.16038	0.26278	0.12101	0.21109	0.30455	0.265	0.1192029	1.59E-17	0.1679816	0.1320251	2.61E-23	8.76E-27	0.0036842	1.13E-07	0.045986	0.3301	0.22795	0.2818	0.25594	NA	NA	NA	NA	NA	NA	NA	0.220472	0.26854	0.16499	0.2723	0.295082	0.162291	0.152913	0.227273	0.110497	0.267241	0.27078	0.31205
1047	0.22461	0.16502	0.24562	0.20314	0.4192	0.19952	0.07896	0.20269	0.15773	0.18466	0.11603	0.20425	0.30743	0.29316	0.17892	0.2263	0.1662	0.0036842	2.79E-24	0.0121284	0.0052301	4.25E-18	8.76E-27	0.0391657	8.76E-27	0.0005282	0.3314	0.18829	0.3901	0.24403	NA	NA	NA	NA	NA	NA	NA	0.099738	0.12276	0.189135	0.112676	0.153005	0.116945	0.067961	0.223776	0.138122	0.175287	0.21406	NA
1048	0.19528	0.25862	0.1771	0.14406	0.5141	0.20171	0.20881	0.211951	0.14826	0.40862	0.09397	0.44698	0.14312	0.28164	0.08704	0.28073	0.7628	0.3100255	1.59E-22	0.3100255	0.0257343	7.78E-20	5.38E-32	0.0054863	3.78E-11	0.0047581	0.2073	0.27791	0.3042	0.27779	NA	NA	NA	NA	NA	NA	NA	0.167979	0.12532	0.100604	0.13615	0.081967	0.038186	0.036408	0.129371	0.116022	0.091954	0.46894	0.39429
1049	0.17811	0.13711	0.10883	0.20503	0.4468	0.19663	0.10218	0.281109	0.15051	0.30276	0.1127	0.17393	0.14992	0.28611	0.23442	0.3079	0.1197	0.0179862	2.89E-29	0.0179862	0.1371242	2.94E-30	8.76E-27	0.0081626	8.76E-27	0.0005747	0.2905	0.20911	0.3341	0.20044	NA	NA	NA	NA	NA	NA	NA	0.060367	0.09207	0.110664	0.117371	0.120219	0.138425	0.043689	0.15035	0.077348	0.155172	0.15574	0.31751
1050	0.24177	0.28736	NA	0.19872	0.3223	0.16696	0.23388	0.09659	0.20524	0.29664	0.04478	0.09254	0.3728	0.34093	0.2819	0.31126	0.1341	0.0081626	1.15E-27	0.0179862	NA	1.43E-21	7.78E-20	0.0024726	7.78E-20	0.0007209	0.2455	0.17256	0.4283	0.24708	NA	NA	NA	NA	NA	NA	NA	0.057743	0.20205	0.012072	0.065728	NA	0.038186	0.055825	0.164336	0.038674	0.166667	0.27477	0.25354
1051	0.29614	0.27833	0.40549	0.20685	0.4588	NA	0.12839	NA	0.29155	0	0.04303	0.15466	0.2555	0.17396	0.18045	0.05073	0.1252	0.0005002	NA	0.0054863	0.0042076	5.38E-32	2.94E-30	NA	4.25E-18	0.0014146	NA	0.16534	NA	0.19613	NA	NA	NA	NA	NA	NA	NA	0.073491	0.16113	NA	0.075117	0.038251	0.004773	0.004854	NA	0.027624	0.198276	0.45945	0.3451
1052	0.11516	0.06486	0.27183	0.15313	0.4831	0.14938	0.17138	0.059668	0.05174	0	0.04304	0.05327	0.0967	0.05913	0.12822	0	0	0.0016588	5.40E-31	0.0011125	0.0027769	4.78E-25	5.38E-32	0.0016588	8.76E-27	0.0006678	0.203	0.14702	0.2204	0.13426	NA	NA	NA	NA	NA	NA	NA	0.010499	0.01535	0.004024	0.004695	0.010929	0.011933	0.007282	0.038462	0.005525	0.011494	0.14737	0.11762
1053	0.28755	0.40722	0.57331	0.15626	0.8068	0.17416	0.23598	0.25084	0.04859	0.39557	0.4716	0.38133	0.32858	0.06511	0.23436	0.06427	0.1252	0.0054863	1.34E-27	0.0016588	0.0349998	7.78E-20	8.76E-27	0.026597	1.43E-21	0.1472809	0.3666	0.31156	0.5098	0.4147	NA	NA	NA	NA	NA	NA	NA	0.288714	0.15601	0.108652	0.169014	0.153005	0.054893	0.104369	0.213287	0.226519	0.163793	0.37442	0.35591
1054	0.06152	0.05419	0.17684	0.16058	0.4791	0.21829	0.09855	0.053128	0.05032	0.20373	0.11013	0.04792	0.05692	0.1197	0.10434	0.05659	0.1338	0.0002248	5.71E-31	0.000746	0.001306	4.78E-25	1.80E-35	0.0011125	4.78E-25	0.0002335	0.2326	0.07636	0.1914	0.09136	NA	NA	NA	NA	NA	NA	NA	0.015748	0.02813	0.060362	0.014085	0.021858	0.011933	0.01699	0.052448	0	0.028736	0.13496	0.14062
1055	0.21316	0.18144	0.18152	0.22991	0.3944	0.20137	0.11974	0.154862	0.10259	0.39291	0.28616	0.15716	0.18855	0.22182	0.09012	0.14	0	0.0024726	5.80E-26	0.0054863	0.011759	7.78E-20	3.31E-37	0.0036842	2.94E-30	0.0019272	0.245	0.22683	0.3796	0.23559	NA	NA	NA	NA	NA	NA	NA	0.097113	0.08696	0.016097	0.051643	0.191257	0.069212	0.041262	0.167832	0.033149	0.12931	0.30307	0.36931
1056	0.21888	0.22414	0.13199	0.1738	0.4526	0.12043	0.18108	0.174454	0.13682	0.31595	0.34842	0.10102	0.2409	0.27158	0.16587	0.1196	0.1363	0.0024726	1.29E-27	0.0081626	0.0173093	1.43E-21	8.76E-27	0.0179862	1.27E-14	0.0085281	0.3316	0.25515	0.3013	0.23547	NA	NA	NA	NA	NA	NA	NA	0.08399	0.06905	0.052314	0.042254	0.092896	0.083532	0.114078	0.083916	0.138122	0.077586	0.20956	0.4032
1057	0.10873	0.07471	0.15352	0.09617	0.4597	0.16644	0.11397	0.189729	0.05032	0.0839	0.11107	0.16184	0.10562	0.19406	0.09476	0.12134	0	0.0003353	5.60E-31	0.0081626	0.0111269	8.76E-27	3.31E-37	0.0011125	2.94E-30	0.0021437	0.3298	0.12305	0.2424	0.14537	NA	NA	NA	NA	NA	NA	NA	0.060367	0.06905	0.078471	0.032864	0.098361	0.0358	0.019417	0.090909	0.044199	0.103448	0.17807	0.34426
1058	0.17454	0.12562	0.06912	0.19599	0.4866	0.13685	0.15397	0.132048	0.20199	0.28975	0.28065	0.33161	0.15542	0.21198	0.15543	0.2249	0.1211	0.0024726	6.30E-26	0.026597	0.0026804	1.80E-35	8.76E-27	0.0081626	7.78E-20	0.002608	0.3816	0.20757	0.3149	0.15103	NA	NA	NA	NA	NA	NA	NA	0.03937	0.1202	0.032193	0.037559	0.174863	0.126492	0.162621	0.118881	0.116022	0.132184	0.19841	0.29951
1059	0.27468	0.30624	0.22613	0.16675	0.6241	0.12234	0.18581	0.087253	0	0.17411	0.24541	0.03706	0.16065	0.28214	0.08531	0.19299	0	0.0036842	1.35E-27	0.0024726	0.0860679	8.76E-27	2.32E-16	0.0036842	3.78E-11	0.2127557	0.1809	0.36073	0.3832	0.31906	NA	NA	NA	NA	NA	NA	NA	0.2021	0.17136	0.092555	0.13615	0.191257	0.078759	0.104369	0.13986	0.132597	0.155172	0.23722	0.4498
1060	0.11588	0.08539	0.14165	0.14558	0.4748	0.10005	0.09099	0.221609	0.15316	0.08121	0.06229	0.05556	0	0.18643	0	0.24705	0.1338	0.0005002	1.16E-32	0.0036842	0.0106189	2.94E-30	8.76E-27	0.000746	8.76E-27	4.20E-05	0.2413	0.11764	0.2247	0.12554	NA	NA	NA	NA	NA	NA	NA	0.073491	0.09207	0.167002	0.065728	0.060109	0.093079	0.145631	0.031469	0.127072	0.077586	0.16633	0.20968
1061	0.39127	0.33826	0.19468	0.11478	0.4934	0.06742	0.14643	0.032611	0.09685	0.08247	0.17711	0.15424	0.19575	0.1614	0.03593	0	0.1703	0.0121284	7.51E-16	0.0081626	0.5248721	3.78E-11	6.14E-06	0.0024726	1.13E-07	0.114166	0.2063	0.33291	0.3698	0.40377	NA	NA	NA	NA	NA	NA	NA	0.262467	0.26087	0.293763	0.314554	0.344262	0.477327	0.466019	0.258741	0.441989	0.215517	0.38226	0.44195
1062	0.30687	0.28654	0.1756	0.2153	0.7282	0.18547	0.16997	0.124509	0.08977	0.29628	0	0.1083	0.2033	0.06599	0.03703	0.09707	0.603	0.0179862	6.96E-26	0.0391657	0.020814	2.32E-16	4.78E-25	0.0011125	2.61E-23	0.0090589	0.191	0.34198	0.3369	0.27005	NA	NA	NA	NA	NA	NA	NA	0.073491	0	0.002012	0.004695	0	0	0.01699	0.027972	0.005525	0	0.05531	0.04704
1063	0.30401	0.42365	0.30748	0.24291	0.5255	0.33825	0.47496	0.353149	0.20566	0	0.14024	0.15794	0.25578	0.05957	0.27933	0.06301	0.459	0.0179862	5.89E-31	0.026597	0.0043684	5.38E-32	7.78E-20	0.026597	1.27E-14	0.0414801	0.4364	0.32011	0.476	0.38085	NA	NA	NA	NA	NA	NA	NA	0.2021	0.24552	0.114688	0.13615	0.087432	0.193317	0.13835	0.304196	0.226519	0.341954	0.5632	0.23647
1064	0.28326	0.24056	0.26635	0.14147	0.4288	0.1304	0.12581	0.037556	0.10458	0	0.22383	0.04872	0.1372	0.06641	0.0951	0.07375	0.1646	0.0024726	6.28E-21	0.0016588	0.172643	4.25E-18	8.76E-27	0.0016588	2.94E-30	0.006832	0.2874	0.23622	0.3576	0.28895	NA	NA	NA	NA	NA	NA	NA	0.12336	0.17391	0.16499	0.122066	0.284153	0.257757	0.242718	0.192308	0.287293	0.186782	0.31657	0.39474
1065	0.26824	0.29392	0.40639	0.18506	0.4666	0.09698	0.15483	0.1686	0.29983	0.08076	0.22138	0.09498	0.1569	0.20991	0.13192	0.14049	0.289	0.0179862	7.21E-16	0.0054863	0.0514103	4.78E-25	6.91E-13	0.0054863	6.91E-13	0.0321048	0.2449	0.38314	0.3332	0.29873	NA	NA	NA	NA	NA	NA	NA	0.215223	0.24552	0.22334	0.169014	0.191257	0.097852	0.191748	0.20979	0.165746	0.186782	0.38542	0.49663
1066	0.18526	0.15353	0.32558	0.14391	0.455	0.12698	0.07802	0.073822	0.05585	0.11018	0.27536	0.04334	0.04197	0	0.05504	0.22183	0.139	0.0011125	2.55E-29	0.0036842	0.0010805	2.61E-23	5.38E-32	0.0016588	7.78E-20	0.0009193	0.199	0.23588	0.3133	0.23284	NA	NA	NA	NA	NA	NA	NA	0.089239	0.08184	0.054326	0.056338	0.147541	0.147971	0.254854	0.181818	0.149171	0.066092	0.24064	0.47412
1067	0.16953	0.14286	0.31035	0.17203	0.4274	0.10826	0.09406	0.106313	0.05597	0	0.27203	0.04267	0.18306	0	0.15062	0.13533	0.1767	0.0005002	5.92E-26	0.0036842	0.0008108	1.43E-21	2.94E-30	0.0005002	4.25E-18	0.0015925	0.1707	0.19939	0.3076	0.21192	NA	NA	NA	NA	NA	NA	NA	0.089239	0.04604	0.06841	0.046948	0.185792	0.138425	0.269417	0.129371	0.121547	0.043103	0.23076	0.44939
1068	0.44278	0.34401	0.27645	0.63471	0.5029	0.19996	0.4369	0.606984	0.18173	0.28036	0.10295	0.25104	0.14112	0.39801	0.1446	0.139	0.2932	0.0831727	3.84E-14	0.0391657	0.1108225	1.27E-14	4.25E-18	0.0121284	3.78E-11	0.1328014	0.2159	0.41229	0.4297	0.41462	NA	NA	NA	NA	NA	NA	NA	0.133858	0	0.01006	0.00939	0	0	0.021845	0.15035	0.01105	0	0.08336	0.07093
[truncated: 932 more rows]
[truncated: 33 more columns]
