# Supplementary material for: Computational Models Using Multiple Machine Learning Algorithms for Predicting Drug Hepatotoxicity with the DILIrank Dataset
Source: Int J Mol Sci. 2020 Mar 19;21(6):2114. doi: 10.3390/ijms21062114 (PMC7139829; doi:10.3390/ijms21062114)
Supplement: Supplementary file 1 [file ijms-21-02114-s001.zip › Table_S2.csv]

	No	response_rf9_ncv	response_rf12_ncv	response_svm8_ncv_ar	response_svm9_ncv_ar	response_svm10_ncv_ar	response_svm11_ncv_ar	response_svm12_ncv_ar	response_brtM11_ncv_ar	response_C503_ncv_ar	response_C504_ncv_ar	response_C505_ncv_ar	response_C507_ncv_ar	response_C508_ncv_ar	response_C509_ncv_ar	response_C5011_ncv_ar	response_C5013_ncv_ar	response_C5014_ncv_ar	response_ada3_ncv_ar	response_ada4_ncv_ar	response_ada7_ncv_ar	response_ada8_ncv_ar	response_ada9_ncv_ar	response_ada10_ncv_ar	response_ada11_ncv_ar	response_ada12_ncv_ar	response_ada15_ncv_ar	response_boosting11_ncv_ar	response_cfor10_ncv_ar	response_cfor11_ncv_ar	response_cfor12_ncv_ar	response_clustSVM12_ncv_ar	response_dcSVM2_ncv_ar	response_dcSVM4_ncv_ar	response_dcSVM9_ncv_ar	response_dcSVM10_ncv_ar	response_dcSVM11_ncv_ar	response_dcSVM14_ncv_ar	response_extraTrees1_ncv_ar	response_extraTrees3_ncv_ar	response_extraTrees6_ncv_ar	response_extraTrees7_ncv_ar	response_extraTrees8_ncv_ar	response_extraTrees9_ncv_ar	response_extraTrees10_ncv_ar	response_extraTrees11_ncv_ar	response_extraTrees12_ncv_ar	response_extraTrees13_ncv_ar	response_IBk2_ncv_ar
1	30	No	No	Most	No	Most	No	No	No	Most	Most	Most	Most	Most	No	No	No	Most	Most	No	Most	Most	No	Most	No	No	No	No	No	No	No	No	No	No	No	No	No	No	Most	Most	No	Most	No	No	Most	No	Most	No	No
2	39	No	No	No	No	No	No	No	No	No	No	No	No	No	No	No	No	No	No	No	No	No	No	No	No	No	No	No	No	No	No	Most	No	No	No	No	No	No	No	No	No	No	No	No	No	No	No	No	No
3	40	No	No	Most	No	No	Most	No	No	No	Most	Most	No	Most	No	No	No	Most	No	No	Most	Most	No	No	No	No	No	No	No	No	No	Most	No	No	No	Most	No	No	No	No	No	No	No	No	No	No	No	No	No
4	44	No	No	Most	No	Most	No	Most	No	No	No	Most	Most	Most	Most	No	No	No	No	No	No	Most	Most	No	No	Most	No	Most	No	No	No	Most	No	No	No	Most	No	No	No	No	No	No	No	No	No	No	No	No	No
5	53	Most	Most	No	No	No	No	No	Most	Most	Most	No	No	No	No	Most	Most	Most	Most	Most	Most	No	No	No	Most	No	Most	Most	Most	Most	Most	Most	Most	Most	No	Most	No	Most	Most	Most	Most	Most	Most	No	No	No	No	No	No
6	67	No	Most	No	No	No	Most	No	Most	Most	No	No	No	Most	No	Most	No	No	Most	Most	Most	No	No	No	Most	No	No	Most	No	Most	No	No	Most	No	No	No	Most	No	No	No	No	No	No	No	No	Most	No	No	No
7	77	No	No	No	No	Most	No	No	No	No	No	Most	No	No	No	Most	No	Most	No	No	Most	Most	Most	Most	Most	No	Most	Most	No	No	No	No	No	No	No	Most	No	No	No	No	No	No	Most	No	Most	Most	No	No	No
8	88	No	No	Most	No	Most	No	No	No	No	Most	No	No	No	No	Most	Most	Most	No	Most	No	Most	Most	No	No	Most	Most	Most	No	No	No	No	No	Most	No	No	No	No	No	No	Most	No	Most	No	Most	Most	Most	Most	No
9	95	No	No	No	No	No	No	No	No	No	No	No	No	No	No	No	No	Most	No	No	No	No	No	No	No	No	No	No	No	No	No	No	No	No	No	No	No	Most	No	No	No	No	No	No	No	No	No	No	No
10	100	No	No	No	No	No	Most	No	Most	No	No	No	No	No	No	Most	No	No	No	No	No	No	No	No	No	No	No	Most	No	No	No	No	No	No	No	No	No	No	No	No	No	No	No	No	No	No	No	No	No
11	127	No	No	No	No	No	No	No	No	No	No	No	No	No	No	No	No	No	No	No	No	No	No	No	No	No	No	No	No	No	No	No	No	No	No	No	No	No	No	No	No	No	No	No	No	No	No	No	No
12	139	No	No	Most	No	No	No	No	No	No	Most	No	No	No	No	No	No	Most	Most	No	No	No	No	No	No	No	No	No	No	No	No	No	No	No	No	No	No	No	Most	No	No	No	No	Most	No	No	No	No	No
13	150	Most	Most	No	No	No	No	No	No	No	No	No	No	No	No	No	Most	No	No	No	No	No	Most	No	No	No	No	No	Most	Most	No	No	No	No	Most	No	No	No	No	No	No	No	No	No	No	No	No	No	No
14	152	No	No	Most	No	No	No	No	Most	No	No	Most	No	Most	No	Most	No	No	No	No	No	Most	No	No	Most	No	No	Most	No	No	No	No	No	No	No	No	No	No	No	No	No	No	Most	No	No	No	No	No	No
15	159	No	No	No	Most	Most	No	No	Most	No	No	No	No	No	No	No	No	No	No	No	No	No	Most	No	No	No	No	No	No	No	No	Most	No	Most	Most	Most	Most	No	No	No	No	No	No	No	No	No	No	No	No
16	181	No	No	No	Most	No	Most	No	No	No	No	Most	No	Most	Most	Most	No	No	No	No	No	No	No	No	No	No	No	No	No	No	No	No	Most	No	Most	No	Most	No	No	No	No	No	No	No	No	No	No	No	Most
17	200	No	No	Most	No	No	No	No	No	Most	No	No	Most	Most	No	No	No	Most	Most	No	No	No	Most	No	No	No	No	No	No	No	No	No	No	No	No	No	No	No	No	No	No	No	No	No	No	No	No	No	No
18	222	No	No	Most	Most	No	Most	No	Most	No	No	Most	Most	Most	Most	No	Most	No	No	No	No	No	No	No	No	No	No	No	No	No	No	No	No	No	Most	No	Most	No	No	No	No	No	Most	No	No	No	No	No	No
19	227	No	Most	Most	Most	No	No	Most	Most	No	No	No	No	Most	Most	No	Most	No	Most	No	Most	Most	Most	No	Most	Most	Most	Most	No	Most	Most	Most	Most	No	Most	No	No	No	No	No	No	No	No	No	No	No	No	No	No
20	244	Most	Most	No	No	No	Most	No	No	No	No	No	No	No	No	No	No	No	Most	Most	Most	Most	Most	Most	Most	No	Most	No	Most	Most	Most	Most	No	No	No	Most	No	No	Most	No	No	No	No	Most	No	No	No	No	Most
21	251	No	No	Most	No	No	No	No	No	No	No	Most	No	Most	No	No	Most	Most	No	No	No	Most	No	No	No	No	Most	No	No	No	No	No	No	No	No	No	No	Most	No	No	No	No	No	No	No	No	No	No	No
22	252	No	No	No	No	No	Most	No	Most	No	Most	No	No	No	No	Most	Most	No	No	Most	No	Most	No	No	Most	No	No	No	No	No	No	Most	No	No	No	No	No	Most	No	No	No	No	Most	No	No	No	Most	No	Most
23	256	Most	Most	No	No	Most	No	Most	No	No	No	No	No	No	No	No	No	No	No	No	No	No	No	No	No	No	Most	No	Most	Most	Most	Most	Most	No	Most	Most	Most	No	No	No	No	No	No	No	Most	No	Most	No	Most
24	264	Most	Most	Most	No	Most	No	No	Most	Most	Most	Most	Most	Most	Most	Most	No	Most	No	No	Most	No	Most	No	No	No	Most	Most	No	Most	No	No	No	No	No	Most	No	Most	No	No	No	No	Most	Most	No	No	Most	No	No
25	300	No	No	No	No	No	No	No	No	No	No	No	No	No	No	No	No	No	No	No	No	No	No	No	No	No	No	No	No	No	No	No	No	No	No	No	No	No	No	No	No	No	No	No	No	No	No	No	No
26	303	No	No	Most	No	No	No	No	Most	No	No	No	Most	Most	No	Most	Most	No	Most	No	Most	Most	No	No	Most	Most	Most	Most	No	No	No	Most	No	No	No	No	No	No	No	No	Most	Most	Most	No	Most	Most	No	No	No
27	307	No	No	No	Most	No	Most	No	No	No	No	No	No	No	No	No	No	Most	No	Most	No	No	Most	Most	No	No	No	No	No	No	No	No	No	No	Most	No	No	Most	No	No	No	No	No	No	No	Most	No	No	No
28	309	Most	Most	No	No	Most	No	Most	Most	No	No	No	No	No	No	No	No	Most	No	No	Most	No	No	No	No	No	No	No	Most	Most	Most	Most	Most	Most	Most	Most	No	No	No	No	No	No	No	No	No	No	No	No	No
29	315	No	No	Most	No	No	No	No	No	No	No	Most	No	Most	Most	No	Most	No	No	No	No	Most	No	No	Most	No	No	Most	No	No	No	Most	No	No	No	No	No	No	No	No	No	No	Most	No	No	No	No	No	No
30	340	No	No	No	Most	No	No	No	No	Most	No	No	No	No	Most	No	Most	No	No	No	No	No	No	No	No	No	No	No	No	No	No	No	No	No	Most	No	No	No	No	No	No	No	No	No	No	No	No	No	No
31	343	No	No	No	No	No	No	No	Most	No	No	No	No	No	No	No	No	No	No	Most	No	No	No	No	No	No	No	No	Most	Most	No	No	No	No	No	No	No	Most	No	No	No	No	No	No	No	No	No	No	Most
32	350	No	No	No	No	No	Most	No	Most	No	Most	No	No	No	No	No	No	No	No	No	Most	No	Most	Most	Most	Most	No	Most	No	Most	No	No	No	No	No	No	No	No	No	Most	No	No	No	No	Most	Most	Most	No	No
33	357	No	No	No	No	No	No	No	Most	No	No	No	No	No	Most	No	No	Most	No	No	No	No	Most	No	No	No	Most	No	No	No	No	No	No	No	No	No	No	Most	No	No	No	No	No	No	No	Most	Most	No	No
34	361	Most	Most	No	Most	Most	No	Most	Most	No	No	No	Most	No	No	No	No	Most	No	No	No	No	No	Most	Most	Most	No	Most	Most	Most	Most	Most	Most	No	Most	Most	No	Most	No	No	No	No	No	No	No	No	Most	No	No
35	380	No	No	No	No	Most	Most	Most	Most	Most	Most	Most	Most	Most	No	Most	No	Most	No	No	No	No	No	No	Most	No	No	Most	No	Most	No	No	Most	No	No	No	Most	Most	Most	Most	Most	Most	No	No	Most	Most	No	No	Most
36	382	Most	Most	No	Most	Most	Most	Most	Most	No	Most	Most	No	No	No	Most	No	No	No	No	No	Most	No	No	Most	No	No	Most	Most	Most	No	Most	Most	No	Most	No	Most	No	No	No	No	No	No	No	No	Most	No	Most	Most
37	393	No	No	No	No	No	No	Most	No	No	No	No	No	No	Most	Most	No	No	No	No	No	No	No	No	No	No	No	No	No	No	No	No	No	No	No	No	No	No	No	No	No	No	No	No	No	No	No	No	Most
38	404	No	No	No	No	No	No	No	Most	No	No	No	Most	No	No	No	No	No	No	No	No	No	No	No	No	No	No	No	No	No	No	No	No	No	No	No	No	No	No	No	No	No	No	No	No	No	No	No	No
39	412	No	Most	No	No	Most	No	No	Most	Most	Most	No	Most	No	No	No	No	No	No	Most	No	Most	No	Most	Most	Most	No	Most	No	No	No	Most	No	No	No	Most	No	No	Most	Most	Most	Most	No	No	Most	Most	Most	No	Most
40	416	Most	No	No	Most	No	No	No	Most	Most	No	No	Most	No	Most	No	Most	No	No	No	No	No	No	No	No	No	No	No	No	No	No	No	Most	No	Most	No	No	No	No	No	No	No	No	No	No	No	No	No	Most
41	420	No	No	Most	No	No	No	No	No	Most	Most	No	Most	No	No	No	No	No	Most	No	Most	Most	No	No	No	Most	No	Most	No	No	No	No	No	No	No	No	No	No	Most	No	No	No	Most	No	Most	Most	No	No	No
42	421	No	Most	No	No	No	No	Most	No	No	No	No	No	No	No	No	No	No	No	No	No	No	No	No	No	No	No	No	No	Most	Most	No	Most	No	Most	No	No	No	No	No	No	No	No	No	No	No	No	No	No
43	426	No	No	No	No	No	No	No	No	No	No	Most	Most	No	No	No	No	No	No	No	No	No	No	No	No	No	No	No	No	No	No	No	No	No	No	No	No	No	No	No	No	Most	No	No	No	No	No	No	Most
44	428	No	No	No	No	No	No	No	Most	No	No	No	No	No	No	No	No	No	No	No	No	No	No	No	No	No	No	No	No	No	No	No	No	No	No	No	No	No	No	No	No	No	No	No	No	No	No	No	No
45	430	No	No	No	No	Most	No	Most	No	Most	No	No	No	No	No	Most	No	Most	No	Most	No	No	No	No	No	No	No	No	No	No	No	Most	No	No	No	No	No	Most	No	Most	No	No	No	No	No	No	No	No	No
46	431	No	No	No	No	No	No	No	No	No	No	No	No	Most	No	No	No	No	No	No	Most	Most	No	No	No	No	No	No	Most	No	No	No	Most	No	Most	No	Most	Most	No	No	No	No	No	No	No	No	No	No	No
47	432	No	No	No	No	Most	No	No	No	No	No	No	No	No	No	No	No	No	No	No	No	No	No	No	No	No	No	No	Most	No	No	Most	No	No	No	No	No	No	No	No	No	No	No	No	Most	No	No	Most	No
48	438	No	No	Most	No	Most	Most	Most	No	No	No	Most	Most	No	Most	No	No	Most	No	No	No	No	No	No	No	No	No	Most	No	Most	No	No	No	No	No	Most	No	No	Most	No	No	No	No	No	No	Most	No	No	No
49	443	No	No	Most	No	No	No	No	No	No	No	Most	No	Most	No	No	Most	Most	Most	Most	Most	Most	Most	Most	Most	No	No	Most	Most	No	No	No	No	Most	No	No	No	No	Most	Most	Most	No	Most	Most	Most	Most	Most	Most	No
[truncated: 35 more columns]
